# Supplementary material for: Chemokine Analysis in Patients with Metastatic Uveal Melanoma Suggests a Role for CCL21 Signaling in Combined Epigenetic Therapy and Checkpoint Immunotherapy
Source: Cancer Res Commun. 2023 May 18;3(5):884–95. doi: 10.1158/2767-9764.CRC-22-0490 (PMC10194136; doi:10.1158/2767-9764.CRC-22-0490)
Supplement: Supplementary Table S5 — Complete differential expression results [file crc-22-0490-s11.xlsx]

## Sheet: dds.res
Row.names	baseMean	log2FoldChange	lfcSE	stat	pvalue	padj	external_gene_name	min_5_samples_greater_than_1
ENSG00000000003	186.609	-0.605512	0.509788	-1.18777	0.234923	0.861029	TSPAN6	TRUE
ENSG00000000005	0.126066	0.0822586	4.36778	0.018833	0.984974		TNMD	FALSE
ENSG00000000419	143.022	0.178593	0.289697	0.616481	0.537577	0.940587	DPM1	TRUE
ENSG00000000457	246.018	-0.305245	0.208475	-1.46418	0.143145	0.813539	SCYL3	TRUE
ENSG00000000460	108.617	-0.421322	0.292137	-1.4422	0.149245	0.817488	C1orf112	TRUE
ENSG00000000938	36.0293	0.150145	0.651082	0.230609	0.817619	0.985858	FGR	TRUE
ENSG00000000971	2530.55	-0.543789	0.840955	-0.646633	0.517869	0.936454	CFH	TRUE
ENSG00000001036	350.066	-0.351847	0.391186	-0.899437	0.36842	0.903152	FUCA2	TRUE
ENSG00000001084	687.483	-0.455991	0.420984	-1.08316	0.278739	0.874163	GCLC	TRUE
ENSG00000001167	760.638	-0.45626	0.318562	-1.43225	0.152072	0.817992	NFYA	TRUE
ENSG00000001460	42.0215	0.268602	0.366313	0.733257	0.463401	0.929471	STPG1	TRUE
ENSG00000001461	278.672	0.0526734	0.602145	0.0874763	0.930293	0.995124	NIPAL3	TRUE
ENSG00000001497	266.487	0.487956	0.299946	1.62681	0.103777	0.782425	LAS1L	TRUE
ENSG00000001561	73.7189	-0.301892	0.64806	-0.46584	0.64133	0.956644	ENPP4	TRUE
ENSG00000001617	39.876	-0.774496	0.569447	-1.36009	0.173803	0.837345	SEMA3F	TRUE
ENSG00000001626	168.024	-0.268665	1.32012	-0.203516	0.838732	0.985858	CFTR	TRUE
ENSG00000001629	890.454	0.287467	0.253975	1.13187	0.25769	0.868703	ANKIB1	TRUE
ENSG00000001630	63.4617	-0.159477	0.695661	-0.229245	0.818678	0.985858	CYP51A1	TRUE
ENSG00000001631	576.119	0.12512	0.214384	0.583626	0.559472	0.946111	KRIT1	TRUE
ENSG00000002016	154.769	0.211638	0.29285	0.722685	0.469874	0.930971	RAD52	TRUE
ENSG00000002079	0.425776	-1.12912	3.47882	-0.32457	0.745507		MYH16	FALSE
ENSG00000002330	97.5669	-0.434228	0.348503	-1.24598	0.212771	0.853059	BAD	TRUE
ENSG00000002549	630.756	-0.330134	0.283336	-1.16517	0.243952	0.864221	LAP3	TRUE
ENSG00000002586	555.772	0.694232	0.309177	2.24542	0.0247414	0.629686	CD99	TRUE
ENSG00000002587	20.4762	0.451845	0.640765	0.705164	0.480708	0.933307	HS3ST1	TRUE
ENSG00000002726	4.81291	0.864899	1.27589	0.677878	0.497849	0.93586	AOC1	TRUE
ENSG00000002745	0.413825	1.45533	2.53501	0.574092	0.565906		WNT16	FALSE
ENSG00000002746	30.67	-3.15903	1.17592	-2.68643	0.00722193	0.442751	HECW1	TRUE
ENSG00000002822	228.147	-0.229735	0.396414	-0.579533	0.56223	0.946651	MAD1L1	TRUE
ENSG00000002834	1140.44	0.0872722	0.227392	0.383796	0.70113	0.969609	LASP1	TRUE
ENSG00000002919	110.178	0.0604985	0.205389	0.294556	0.768333	0.977914	SNX11	TRUE
ENSG00000002933	367.968	-0.453046	0.957614	-0.473098	0.636143	0.956644	TMEM176A	TRUE
ENSG00000003056	773.597	0.054069	0.291788	0.185302	0.852992	0.9888	M6PR	TRUE
ENSG00000003096	38.7211	-0.34279	0.57599	-0.595132	0.551755	0.945489	KLHL13	TRUE
ENSG00000003137	181.229	0.822386	0.634425	1.29627	0.194882	0.850568	CYP26B1	TRUE
ENSG00000003147	126.808	-0.239995	0.531134	-0.451855	0.651374	0.957843	ICA1	TRUE
ENSG00000003249	456.144	0.510359	0.640581	0.796713	0.425618	0.916991	DBNDD1	TRUE
ENSG00000003393	611.917	0.294884	0.24472	1.20499	0.228208	0.858153	ALS2	TRUE
ENSG00000003400	112.964	0.306278	0.365406	0.838185	0.401927	0.91286	CASP10	TRUE
ENSG00000003402	2560.77	-0.0668187	0.223019	-0.29961	0.764475	0.976817	CFLAR	TRUE
ENSG00000003436	924.549	-1.03948	0.749796	-1.38634	0.165642	0.83004	TFPI	TRUE
ENSG00000003509	210.349	0.162207	0.24384	0.66522	0.505909	0.93586	NDUFAF7	TRUE
ENSG00000003756	1579.89	0.167322	0.370438	0.451686	0.651495	0.957843	RBM5	TRUE
ENSG00000003987	0.854346	0.795813	1.54588	0.514797	0.606695		MTMR7	TRUE
ENSG00000003989	944.94	-0.402301	0.84726	-0.474826	0.634911	0.95639	SLC7A2	TRUE
ENSG00000004059	206.311	0.138199	0.290851	0.475154	0.634677	0.956356	ARF5	TRUE
ENSG00000004139	196.992	-0.23068	0.401158	-0.575035	0.565268	0.946651	SARM1	TRUE
ENSG00000004142	505.212	-0.233964	0.287138	-0.814815	0.415178	0.915374	POLDIP2	TRUE
ENSG00000004399	969.113	0.106617	0.286598	0.372009	0.709886	0.971126	PLXND1	TRUE
ENSG00000004455	832.872	-0.0247676	0.362836	-0.0682612	0.945578	0.996888	AK2	TRUE
ENSG00000004468	116.937	-0.0665751	0.553916	-0.12019	0.904333	0.993989	CD38	TRUE
ENSG00000004478	821.967	-0.370428	0.4206	-0.880714	0.378473	0.906382	FKBP4	TRUE
ENSG00000004487	535.685	0.0129945	0.295383	0.043992	0.964911	0.997849	KDM1A	TRUE
ENSG00000004534	1023.66	0.297377	0.318053	0.934991	0.349793	0.898574	RBM6	TRUE
ENSG00000004660	86.1733	-0.660186	0.408549	-1.61593	0.106109	0.787938	CAMKK1	TRUE
ENSG00000004700	385.327	-0.0641223	0.256431	-0.250057	0.802544	0.98413	RECQL	TRUE
ENSG00000004766	314.233	-0.108222	0.266627	-0.405892	0.684822	0.966687	CCDC132	TRUE
ENSG00000004776	25.5556	1.15948	0.677852	1.71052	0.0871706	0.774588	HSPB6	TRUE
ENSG00000004777	42.6462	1.0943	0.576832	1.89709	0.0578158	0.724586	ARHGAP33	TRUE
ENSG00000004779	228.814	0.0725869	0.335473	0.216372	0.828698	0.985858	NDUFAB1	TRUE
ENSG00000004799	1251.72	0.860351	0.831667	1.03449	0.300908	0.883825	PDK4	TRUE
ENSG00000004809	0.626661	3.35194	3.8395	0.873015	0.382655		SLC22A16	FALSE
ENSG00000004838	3.20154	1.16849	0.927497	1.25983	0.20773	0.853059	ZMYND10	TRUE
ENSG00000004846	3844.01	0.247476	0.575961	0.429676	0.667431	0.961037	ABCB5	TRUE
ENSG00000004848	53.4356	-1.15041	1.70463	-0.674872	0.499757	0.93586	ARX	TRUE
ENSG00000004864	601.284	-0.519013	0.313024	-1.65806	0.0973049	0.779654	SLC25A13	TRUE
ENSG00000004866	226.994	-0.128921	0.363512	-0.354654	0.722849	0.972312	ST7	TRUE
ENSG00000004897	1028.58	-0.339395	0.253731	-1.33762	0.181021	0.842158	CDC27	TRUE
ENSG00000004939	0.668652	-2.15874	3.90638	-0.552619	0.580524		SLC4A1	FALSE
ENSG00000004948	6.7948	-0.823034	0.864955	-0.951534	0.341333	0.897061	CALCR	TRUE
ENSG00000004961	122.995	0.0216375	0.348316	0.0621201	0.950467	0.997533	HCCS	TRUE
ENSG00000004975	296.788	-0.0801753	0.333375	-0.240496	0.809946	0.985616	DVL2	TRUE
ENSG00000005001	1.67973	-0.0898685	2.10308	-0.0427319	0.965915	0.997961	PRSS22	TRUE
ENSG00000005007	610.155	0.415575	0.297136	1.3986	0.161933	0.827072	UPF1	TRUE
ENSG00000005020	196.851	-0.118342	0.393007	-0.30112	0.763323	0.976816	SKAP2	TRUE
ENSG00000005022	1347.35	0.0581171	0.326348	0.178083	0.858657	0.989509	SLC25A5	TRUE
ENSG00000005059	72.0932	0.298127	0.488779	0.609942	0.5419	0.9424	CCDC109B	TRUE
ENSG00000005073	5.16761	0.429378	1.43261	0.299717	0.764393	0.976817	HOXA11	TRUE
ENSG00000005075	81.2786	-0.254242	0.323966	-0.78478	0.432582	0.919683	POLR2J	TRUE
ENSG00000005100	399.803	-0.458088	0.214577	-2.13484	0.0327738	0.660431	DHX33	TRUE
ENSG00000005102	27.5398	-1.01241	0.963406	-1.05087	0.293321	0.880563	MEOX1	TRUE
ENSG00000005108	66.4853	0.0487422	0.538947	0.0904398	0.927938	0.995041	THSD7A	TRUE
ENSG00000005156	440.858	-0.00103825	0.261525	-0.00396998	0.996832	0.999697	LIG3	TRUE
ENSG00000005175	200.777	0.0788673	0.233344	0.337987	0.735373	0.973816	RPAP3	TRUE
ENSG00000005187	79.4886	-0.795269	0.897124	-0.886465	0.375367	0.905679	ACSM3	TRUE
ENSG00000005189	16.6313	-0.20827	0.555041	-0.375233	0.707487	0.971071	AC004381.6	TRUE
ENSG00000005194	223.978	-0.401879	0.396021	-1.01479	0.310204	0.886806	CIAPIN1	TRUE
ENSG00000005206	288.531	1.11443	0.444409	2.50766	0.0121534	0.522397	SPPL2B	TRUE
ENSG00000005238	216.235	0.187359	0.325396	0.575789	0.564758	0.946651	FAM214B	TRUE
ENSG00000005243	45.1838	-0.53617	0.400726	-1.338	0.180898	0.842158	COPZ2	TRUE
ENSG00000005249	108.825	-0.196133	0.553434	-0.354393	0.723044	0.972312	PRKAR2B	TRUE
ENSG00000005302	228.124	-0.0311328	0.195908	-0.158915	0.873736	0.991033	MSL3	TRUE
ENSG00000005339	2167.82	-0.0409923	0.192003	-0.213498	0.830939	0.985858	CREBBP	TRUE
ENSG00000005379	146.611	0.798579	0.561823	1.42141	0.155199	0.821947	BZRAP1	TRUE
ENSG00000005381	1.33226	0.0849903	1.31478	0.0646424	0.948459		MPO	TRUE
ENSG00000005421	321.275	-1.17735	1.31161	-0.897638	0.369378	0.903627	PON1	TRUE
ENSG00000005436	358.857	-0.0123802	0.211685	-0.0584842	0.953363	0.997558	GCFC2	TRUE
ENSG00000005448	16.4715	-0.123787	0.45011	-0.275015	0.783305	0.980309	WDR54	TRUE
ENSG00000005469	94.8468	-0.19924	0.451152	-0.441626	0.65876	0.959466	CROT	TRUE
ENSG00000005471	249.27	-0.617213	0.7686	-0.803034	0.421955	0.916931	ABCB4	TRUE
ENSG00000005483	1743.5	0.0232843	0.168119	0.138499	0.889846	0.9923	KMT2E	TRUE
ENSG00000005486	257.985	-0.182186	0.321883	-0.566001	0.571393	0.948297	RHBDD2	TRUE
ENSG00000005513	271.188	-0.00648669	0.747231	-0.00868097	0.993074	0.999557	SOX8	TRUE
ENSG00000005700	932.768	-0.396207	0.329541	-1.2023	0.229248	0.858585	IBTK	TRUE
ENSG00000005801	236.896	-0.202779	0.229633	-0.883057	0.377205	0.905679	ZNF195	TRUE
ENSG00000005810	3570.33	-0.136145	0.300654	-0.45283	0.650671	0.957531	MYCBP2	TRUE
ENSG00000005812	491.704	0.0169899	0.280601	0.060548	0.951719	0.997558	FBXL3	TRUE
ENSG00000005844	189.833	-0.0872495	0.542056	-0.16096	0.872125	0.991033	ITGAL	TRUE
ENSG00000005882	132.382	-0.302153	0.393618	-0.767631	0.442707	0.922483	PDK2	TRUE
ENSG00000005884	588.718	-0.535834	0.575442	-0.93117	0.351766	0.900149	ITGA3	TRUE
ENSG00000005889	1000.81	-0.302419	0.179329	-1.68639	0.09172	0.779519	ZFX	TRUE
ENSG00000005893	2489.99	0.0365153	0.401419	0.0909656	0.92752	0.995041	LAMP2	TRUE
ENSG00000005955	847.247	-0.100128	0.149872	-0.668089	0.504077	0.93586	GGNBP2	TRUE
ENSG00000005961	4.83577	-0.125614	0.757807	-0.16576	0.868346	0.991033	ITGA2B	TRUE
ENSG00000005981	11.4496	-0.742484	0.866078	-0.857294	0.391282	0.910432	ASB4	TRUE
ENSG00000006007	383.284	-0.0554646	0.258216	-0.2148	0.829924	0.985858	GDE1	TRUE
ENSG00000006015	129.735	0.567651	0.43915	1.29261	0.196145	0.850568	C19orf60	TRUE
ENSG00000006016	10.6507	0.400653	0.832647	0.48118	0.630389	0.956075	CRLF1	TRUE
ENSG00000006025	68.711	0.280771	0.362687	0.774141	0.438847	0.921129	OSBPL7	TRUE
ENSG00000006042	506.956	-0.0524715	0.260951	-0.201078	0.840638	0.986321	TMEM98	TRUE
ENSG00000006047	13.4867	1.56125	0.806209	1.93654	0.0528017	0.712693	YBX2	TRUE
ENSG00000006059	0						KRT33A	FALSE
ENSG00000006062	163.313	0.883961	0.404585	2.18486	0.0288994	0.640418	MAP3K14	TRUE
ENSG00000006071	1.06915	0.62748	1.68037	0.373419	0.708837		ABCC8	TRUE
ENSG00000006074	92.9968	0.181263	0.835603	0.216925	0.828267	0.985858	CCL18	TRUE
ENSG00000006075	35.1351	0.768154	0.662644	1.15923	0.246364	0.866228	CCL3	TRUE
ENSG00000006114	904.499	-0.074113	0.187001	-0.396323	0.691867	0.968467	SYNRG	TRUE
ENSG00000006116	0.0890415	0.106519	4.36623	0.0243961	0.980537		CACNG3	FALSE
ENSG00000006118	118.331	-1.85421	0.552968	-3.35319	0.000798845	0.173587	TMEM132A	TRUE
ENSG00000006125	1743.4	-0.0229761	0.196805	-0.116745	0.907062	0.994109	AP2B1	TRUE
ENSG00000006128	0.263653	2.35295	4.31794	0.544925	0.585805		TAC1	FALSE
ENSG00000006194	313.996	0.20659	0.216537	0.954066	0.34005	0.897061	ZNF263	TRUE
ENSG00000006210	66.3822	0.254619	0.614873	0.414099	0.678801	0.965141	CX3CL1	TRUE
ENSG00000006282	687.734	0.351332	0.320393	1.09656	0.272832	0.87267	SPATA20	TRUE
ENSG00000006283	1.09087	0.607113	1.52224	0.398829	0.690019		CACNA1G	TRUE
ENSG00000006327	68.7217	-0.234755	0.556996	-0.421466	0.673415	0.962989	TNFRSF12A	TRUE
ENSG00000006377	2.5092	1.18694	1.91949	0.618361	0.536337	0.940587	DLX6	TRUE
ENSG00000006432	111.563	0.144968	0.441069	0.328675	0.742401	0.974188	MAP3K9	TRUE
ENSG00000006451	327.093	-0.0675603	0.27812	-0.242918	0.808069	0.98529	RALA	TRUE
ENSG00000006453	354.114	0.60799	0.269302	2.25765	0.0239674	0.625152	BAIAP2L1	TRUE
ENSG00000006459	739.055	-0.144956	0.270231	-0.536417	0.591671	0.953304	KDM7A	TRUE
ENSG00000006468	214.539	-0.669109	0.619706	-1.07972	0.280267	0.874787	ETV1	TRUE
ENSG00000006530	222.942	0.0570813	0.226437	0.252085	0.800975	0.983575	AGK	TRUE
ENSG00000006534	145.908	0.00398541	0.327381	0.0121736	0.990287	0.999355	ALDH3B1	TRUE
ENSG00000006555	13.8757	-0.604144	0.895974	-0.674287	0.500129	0.93586	TTC22	TRUE
ENSG00000006576	417.786	0.0322331	0.253485	0.12716	0.898814	0.99262	PHTF2	TRUE
ENSG00000006606	0.301281	1.70104	4.32091	0.393675	0.693821		CCL26	FALSE
ENSG00000006607	1475.09	0.35936	0.325705	1.10333	0.269884	0.87175	FARP2	TRUE
ENSG00000006611	9.11118	1.76177	1.12506	1.56593	0.117364	0.800273	USH1C	TRUE
ENSG00000006625	231.408	-0.189147	0.416525	-0.454109	0.649751	0.957383	GGCT	TRUE
ENSG00000006634	142.578	0.0815384	0.333534	0.244468	0.806868	0.985114	DBF4	TRUE
ENSG00000006638	32.5082	-0.619938	0.560487	-1.10607	0.268697	0.871627	TBXA2R	TRUE
ENSG00000006652	557.945	0.0906762	0.312741	0.28994	0.771862	0.978741	IFRD1	TRUE
ENSG00000006659	0						LGALS14	FALSE
ENSG00000006695	141.972	-0.317176	0.274716	-1.15456	0.24827	0.866228	COX10	TRUE
ENSG00000006704	205.236	0.00400169	0.257116	0.0155638	0.987582	0.999144	GTF2IRD1	TRUE
ENSG00000006712	194.916	0.278295	0.298864	0.931176	0.351762	0.900149	PAF1	TRUE
ENSG00000006715	1487.1	0.405455	0.278909	1.45372	0.146025	0.813539	VPS41	TRUE
ENSG00000006740	28.8777	0.444679	0.522921	0.850376	0.395116	0.911199	ARHGAP44	TRUE
ENSG00000006744	318.333	-0.222597	0.286062	-0.778141	0.436486	0.921129	ELAC2	TRUE
ENSG00000006747	20.1961	0.172813	0.767184	0.225256	0.82178	0.985858	SCIN	TRUE
ENSG00000006756	693.3	-0.327988	0.253709	-1.29277	0.196089	0.850568	ARSD	TRUE
ENSG00000006757	100.484	-0.0919884	0.433699	-0.212102	0.832028	0.985858	PNPLA4	TRUE
ENSG00000006788	0.172445	0.769569	4.36453	0.176323	0.86004		MYH13	FALSE
ENSG00000006831	1609.81	-0.215649	0.298504	-0.722433	0.470028	0.931105	ADIPOR2	TRUE
ENSG00000006837	10.1018	0.985442	0.554293	1.77784	0.0754307	0.753861	CDKL3	TRUE
ENSG00000007001	12.2101	-1.23517	1.61226	-0.766111	0.44361	0.922851	UPP2	TRUE
ENSG00000007038	0.523336	1.64352	4.10212	0.400652	0.688677		PRSS21	FALSE
ENSG00000007047	259.496	0.279035	0.317235	0.879585	0.379084	0.906563	MARK4	TRUE
ENSG00000007062	39.4741	0.105309	0.802501	0.131226	0.895596	0.992463	PROM1	TRUE
ENSG00000007080	86.6364	0.418408	0.349077	1.19861	0.230678	0.858702	CCDC124	TRUE
ENSG00000007129	7.56234	-0.461097	0.662578	-0.695913	0.486483	0.934301	CEACAM21	TRUE
ENSG00000007168	2308.41	-0.276571	0.289683	-0.954738	0.33971	0.897061	PAFAH1B1	TRUE
ENSG00000007171	4.63829	0.546515	1.01526	0.538298	0.590371	0.953304	NOS2	TRUE
ENSG00000007174	1.84759	1.26976	1.2497	1.01605	0.309605	0.886527	DNAH9	TRUE
ENSG00000007202	2499.61	-0.188372	0.212963	-0.884529	0.376411	0.905679	KIAA0100	TRUE
ENSG00000007216	0.921936	-1.43269	2.34818	-0.610127	0.541778		SLC13A2	FALSE
ENSG00000007237	547.786	0.247761	0.425028	0.58293	0.559941	0.946367	GAS7	TRUE
ENSG00000007255	45.0209	0.297392	0.4332	0.686499	0.492398	0.93586	TRAPPC6A	TRUE
ENSG00000007264	35.6652	-0.32115	0.781592	-0.410892	0.681152	0.966189	MATK	TRUE
ENSG00000007306	0.533816	0.892734	4.28686	0.208249	0.835035		CEACAM7	FALSE
ENSG00000007312	63.2273	0.0147534	0.358433	0.0411607	0.967168	0.99831	CD79B	TRUE
ENSG00000007314	11.1756	0.0354152	0.715981	0.0494639	0.96055	0.997558	SCN4A	TRUE
ENSG00000007341	255.318	-0.089765	0.287356	-0.312382	0.75475	0.976014	ST7L	TRUE
ENSG00000007350	34.2798	-2.77078	1.04737	-2.64546	0.00815803	0.457556	TKTL1	TRUE
ENSG00000007372	4.88561	1.78696	1.13859	1.56945	0.116543	0.799141	PAX6	TRUE
ENSG00000007376	83.2874	0.509983	0.468529	1.08848	0.276384	0.873532	RPUSD1	TRUE
ENSG00000007384	181.213	-0.585674	0.412673	-1.41922	0.155835	0.822536	RHBDF1	TRUE
ENSG00000007392	684.022	0.0683103	0.284087	0.240456	0.809977	0.985616	LUC7L	TRUE
ENSG00000007402	94.3956	0.206016	0.888051	0.231986	0.816549	0.985858	CACNA2D2	TRUE
ENSG00000007516	32.269	0.0109843	0.553918	0.0198302	0.984179	0.999109	BAIAP3	TRUE
ENSG00000007520	132.658	0.195451	0.300905	0.649545	0.515986	0.936087	TSR3	TRUE
ENSG00000007541	236.213	0.462189	0.445627	1.03717	0.299659	0.883004	PIGQ	TRUE
ENSG00000007545	210.898	-0.00650683	0.229196	-0.0283898	0.977351	0.999109	CRAMP1L	TRUE
ENSG00000007866	84.1484	-0.38391	0.343886	-1.11639	0.264256	0.87105	TEAD3	TRUE
ENSG00000007908	17.6477	-1.526	0.80176	-1.90331	0.0569999	0.724586	SELE	TRUE
ENSG00000007923	389.286	0.0986116	0.28961	0.340498	0.733481	0.973201	DNAJC11	TRUE
ENSG00000007933	579.431	-1.05085	0.968249	-1.08531	0.277785	0.874163	FMO3	TRUE
ENSG00000007944	444.717	0.264169	0.353933	0.746381	0.455437	0.925807	MYLIP	TRUE
ENSG00000007952	0.494213	-0.185814	4.25128	-0.0437077	0.965137		NOX1	FALSE
ENSG00000007968	36.0275	-0.678376	0.44369	-1.52894	0.126279	0.807606	E2F2	TRUE
ENSG00000008018	395.516	0.0105736	0.300126	0.0352307	0.971896	0.998917	PSMB1	TRUE
ENSG00000008056	2.5327	-0.0786349	0.970347	-0.081038	0.935412	0.995776	SYN1	TRUE
ENSG00000008083	621.84	0.754983	0.440648	1.71335	0.0866485	0.774543	JARID2	TRUE
ENSG00000008086	57.7828	-0.412701	0.409016	-1.00901	0.31297	0.88801	CDKL5	TRUE
ENSG00000008118	48.7652	4.2571	1.20665	3.52804			CAMK1G	TRUE
ENSG00000008128	60.9239	1.12481	0.43127	2.60812	0.00910409	0.481464	CDK11A	TRUE
ENSG00000008130	352.555	0.152126	0.370363	0.410748	0.681257	0.966189	NADK	TRUE
ENSG00000008196	0.286576	0.563098	4.36778	0.128921	0.89742		TFAP2B	FALSE
ENSG00000008197	0.0397619	0.563129	4.36778	0.128928	0.897415		TFAP2D	FALSE
ENSG00000008226	8.26678	0.676293	0.580618	1.16478	0.244108	0.864221	DLEC1	TRUE
ENSG00000008256	672.809	0.312767	0.298587	1.04749	0.294874	0.881036	CYTH3	TRUE
ENSG00000008277	66.4664	0.128857	0.425617	0.302754	0.762077	0.976403	ADAM22	TRUE
ENSG00000008282	770.407	-0.192016	0.344193	-0.557875	0.57693	0.950663	SYPL1	TRUE
ENSG00000008283	135.739	-0.228601	0.209158	-1.09296	0.274412	0.87267	CYB561	TRUE
ENSG00000008294	3166.33	0.0316163	0.28288	0.111766	0.911009	0.994518	SPAG9	TRUE
ENSG00000008300	38.1149	0.559813	0.524755	1.06681	0.286059	0.877619	CELSR3	TRUE
ENSG00000008311	507.973	-0.0174132	0.518741	-0.0335682	0.973222	0.998967	AASS	TRUE
ENSG00000008323	6.82652	-1.50527	0.884714	-1.70142	0.0888646	0.774588	PLEKHG6	TRUE
ENSG00000008324	57.9355	0.349513	0.341482	1.02352	0.306063	0.885025	SS18L2	TRUE
ENSG00000008382	76.7263	0.866935	0.397366	2.18171	0.0291312	0.640418	MPND	TRUE
ENSG00000008394	475.846	-1.83674	0.758372	-2.42195	0.0154373	0.55457	MGST1	TRUE
ENSG00000008405	206.733	0.469914	0.351097	1.33842	0.18076	0.842158	CRY1	TRUE
ENSG00000008438	0.0876459	1.25416	4.36491	0.287328	0.773861		PGLYRP1	FALSE
ENSG00000008441	1108.57	0.365156	0.525469	0.694914	0.487109	0.934655	NFIX	TRUE
ENSG00000008513	3001.21	-0.204851	0.313888	-0.652623	0.513999	0.936087	ST3GAL1	TRUE
ENSG00000008516	10.9364	-0.0861185	0.608398	-0.14155	0.887436	0.992015	MMP25	TRUE
ENSG00000008517	97.6644	-0.189513	0.573629	-0.330375	0.741117	0.974188	IL32	TRUE
ENSG00000008710	987.522	0.640736	0.434237	1.47554	0.140066	0.813539	PKD1	TRUE
ENSG00000008735	405.341	0.703287	0.740748	0.949427	0.342403	0.897109	MAPK8IP2	TRUE
ENSG00000008838	358.554	0.262782	0.298361	0.880751	0.378453	0.906382	MED24	TRUE
ENSG00000008853	225.395	0.404469	0.442186	0.914703	0.360348	0.901074	RHOBTB2	TRUE
ENSG00000008869	673.106	-0.00953343	0.154249	-0.0618054	0.950718	0.997533	HEATR5B	TRUE
ENSG00000008952	1229.73	0.0137473	0.32065	0.0428732	0.965803	0.997961	SEC62	TRUE
ENSG00000008988	8404.06	-0.238945	0.425003	-0.562221	0.573966	0.9489	RPS20	TRUE
ENSG00000009307	4345.15	-0.0202561	0.306012	-0.0661939	0.947223	0.996991	CSDE1	TRUE
ENSG00000009335	924.093	-0.00157847	0.177636	-0.00888597	0.99291	0.999557	UBE3C	TRUE
ENSG00000009413	2609.4	-0.236774	0.305418	-0.775247	0.438194	0.921129	REV3L	TRUE
ENSG00000009694	147.943	-0.64038	0.914668	-0.700123	0.48385	0.934301	TENM1	TRUE
ENSG00000009709	0.384107	0.563069	4.36778	0.128914	0.897426		PAX7	FALSE
ENSG00000009724	135.742	-0.113246	1.4776	-0.0766421	0.938908	0.995997	MASP2	TRUE
ENSG00000009765	172.61	-1.30887	1.3317	-0.982862	0.325675	0.89375	IYD	TRUE
ENSG00000009780	123.958	-0.27757	0.260014	-1.06752	0.285736	0.877438	FAM76A	TRUE
ENSG00000009790	96.108	0.579232	0.79411	0.72941	0.465751	0.930296	TRAF3IP3	TRUE
ENSG00000009830	284.592	-0.325275	0.251582	-1.29292	0.196038	0.850568	POMT2	TRUE
ENSG00000009844	299.68	-0.6049	0.360324	-1.67877	0.0931974	0.779654	VTA1	TRUE
ENSG00000009950	573.819	1.3551	1.34417	1.00813	0.313391	0.888262	MLXIPL	TRUE
ENSG00000009954	1236.16	-0.0371132	0.166804	-0.222496	0.823928	0.985858	BAZ1B	TRUE
ENSG00000010017	609.794	0.0844327	0.290964	0.290182	0.771677	0.978733	RANBP9	TRUE
ENSG00000010030	16.4743	-0.285906	0.708205	-0.403705	0.68643	0.967322	ETV7	TRUE
ENSG00000010072	194.379	-0.607681	0.247017	-2.46008	0.0138907	0.539573	SPRTN	TRUE
ENSG00000010165	303.835	-0.00783311	0.26583	-0.0294666	0.976492	0.999109	METTL13	TRUE
ENSG00000010219	84.4338	-0.0172995	0.338118	-0.051164	0.959195	0.997558	DYRK4	TRUE
ENSG00000010244	3738.49	0.041289	0.281608	0.146619	0.883433	0.991748	ZNF207	TRUE
ENSG00000010256	377.532	-0.121843	0.323042	-0.377175	0.706044	0.971071	UQCRC1	TRUE
ENSG00000010270	319.995	0.0917844	0.265224	0.346064	0.729295	0.972971	STARD3NL	TRUE
ENSG00000010278	113.477	-0.339567	0.383548	-0.885331	0.375978	0.905679	CD9	TRUE
ENSG00000010282	112.376	3.55441	1.88533	1.8853	0.0593895	0.727169	HHATL	TRUE
ENSG00000010292	363.987	-0.0377419	0.333542	-0.113155	0.909908	0.994492	NCAPD2	TRUE
ENSG00000010295	315.609	0.289991	0.373978	0.775421	0.438091	0.921129	IFFO1	TRUE
ENSG00000010310	6.68653	1.04463	0.800153	1.30553	0.191711	0.850341	GIPR	TRUE
ENSG00000010318	35.7544	0.00965723	0.451876	0.0213714	0.982949	0.999109	PHF7	TRUE
ENSG00000010319	27.0541	0.882932	0.526515	1.67694	0.0935551	0.779654	SEMA3G	TRUE
ENSG00000010322	828.554	0.500888	0.387502	1.29261	0.196147	0.850568	NISCH	TRUE
ENSG00000010327	1078.98	-0.07703	0.436426	-0.176502	0.8599	0.989604	STAB1	TRUE
ENSG00000010361	79.1261	0.336101	0.380428	0.883483	0.376975	0.905679	FUZ	TRUE
ENSG00000010379	45.2314	2.32471	1.28346	1.81129	0.0700965	0.746249	SLC6A13	TRUE
ENSG00000010404	930.554	-0.465786	0.278223	-1.67414	0.0941021	0.779654	IDS	TRUE
ENSG00000010438	0.36282	-0.25223	2.98402	-0.0845268	0.932638		PRSS3	FALSE
ENSG00000010539	145.766	-0.0566875	0.240668	-0.235542	0.813788	0.985858	ZNF200	TRUE
ENSG00000010610	432.509	-0.495463	0.487476	-1.01638	0.309447	0.886378	CD4	TRUE
ENSG00000010626	29.3684	0.59004	0.514761	1.14624	0.251696	0.867081	LRRC23	TRUE
ENSG00000010671	65.067	0.0395878	0.436444	0.0907053	0.927727	0.995041	BTK	TRUE
ENSG00000010704	52.6859	-0.376475	0.631807	-0.59587	0.551262	0.945489	HFE	TRUE
ENSG00000010803	346.725	0.295405	0.238897	1.23654	0.216259	0.854099	SCMH1	TRUE
ENSG00000010810	335.102	0.127796	0.309121	0.413418	0.679301	0.965337	FYN	TRUE
ENSG00000010818	598.588	0.0012931	0.344668	0.00375173	0.997007	0.999697	HIVEP2	TRUE
ENSG00000010932	10.3762	0.829837	0.913425	0.908489	0.36362	0.901074	FMO1	TRUE
ENSG00000011007	617.036	-0.274798	0.214401	-1.2817	0.199947	0.850568	TCEB3	TRUE
ENSG00000011009	277.458	-0.0017385	0.338487	-0.00513608	0.995902	0.999691	LYPLA2	TRUE
ENSG00000011021	427.982	0.499754	0.274046	1.82361	0.0682104	0.742136	CLCN6	TRUE
ENSG00000011028	363.005	-0.0324539	0.579603	-0.0559933	0.955347	0.997558	MRC2	TRUE
ENSG00000011052	0						NME2	FALSE
ENSG00000011083	0.907656	1.8564	1.67541	1.10803	0.267849		SLC6A7	FALSE
ENSG00000011105	403.977	0.392405	0.38414	1.02151	0.307011	0.885137	TSPAN9	TRUE
ENSG00000011114	773.333	-0.231973	0.235881	-0.983435	0.325394	0.89375	BTBD7	TRUE
ENSG00000011132	100.836	0.728381	0.322553	2.25817	0.0239348	0.625152	APBA3	TRUE
ENSG00000011143	65.2088	0.311325	0.311393	0.999781	0.317416	0.890267	MKS1	TRUE
ENSG00000011198	67.2458	-0.010332	0.324856	-0.0318049	0.974628	0.999102	ABHD5	TRUE
ENSG00000011201	108.806	0.343272	0.485561	0.70696	0.479591	0.933121	KAL1	TRUE
ENSG00000011243	338.868	1.01485	0.45723	2.21956	0.0264488	0.635784	AKAP8L	TRUE
ENSG00000011258	435.082	-0.00297616	0.239708	-0.0124158	0.990094	0.999355	MBTD1	TRUE
ENSG00000011260	255.181	0.156289	0.254067	0.615148	0.538457	0.940587	UTP18	TRUE
ENSG00000011275	620.847	0.125803	0.203549	0.618049	0.536543	0.940587	RNF216	TRUE
ENSG00000011295	517.007	-0.00458663	0.275697	-0.0166365	0.986727	0.999109	TTC19	TRUE
ENSG00000011304	1304.1	0.21396	0.288542	0.741522	0.458377	0.926874	PTBP1	TRUE
ENSG00000011332	2.22882	0.239829	1.45486	0.164847	0.869065	0.991033	DPF1	TRUE
ENSG00000011347	102.693	-0.467495	0.657995	-0.710484	0.477404	0.932569	SYT7	TRUE
ENSG00000011376	189.168	-0.152549	0.326371	-0.467411	0.640206	0.956644	LARS2	TRUE
ENSG00000011405	4018.83	-0.122899	0.42239	-0.290961	0.771081	0.978513	PIK3C2A	TRUE
ENSG00000011422	42.9536	1.68222	0.51259	3.28181	0.00103143	0.200993	PLAUR	TRUE
ENSG00000011426	171.789	-1.04457	0.404042	-2.58531	0.00972919	0.490234	ANLN	TRUE
ENSG00000011451	332.343	0.424261	0.386128	1.09876	0.271874	0.87267	WIZ	TRUE
ENSG00000011454	634.322	0.0157446	0.152841	0.103013	0.917953	0.994518	RABGAP1	TRUE
ENSG00000011465	1600.33	-0.0752985	0.747231	-0.10077	0.919733	0.994692	DCN	TRUE
ENSG00000011478	57.3401	0.697876	0.58277	1.19752	0.231105	0.858747	QPCTL	TRUE
ENSG00000011485	379.654	-0.427064	0.197366	-2.16381	0.0304786	0.650816	PPP5C	TRUE
ENSG00000011523	393.544	0.211536	0.275553	0.767677	0.442679	0.922483	CEP68	TRUE
ENSG00000011566	860.246	-0.137455	0.279801	-0.491262	0.623241	0.955907	MAP4K3	TRUE
ENSG00000011590	1.01594	2.74908	1.73981	1.58011	0.114082		ZBTB32	TRUE
ENSG00000011600	125.081	0.00668359	0.473767	0.0141073	0.988744	0.999144	TYROBP	TRUE
ENSG00000011638	93.6185	-0.178475	0.455789	-0.391575	0.695373	0.968591	TMEM159	TRUE
ENSG00000011677	5.49094	-1.17684	2.49125	-0.472389	0.636649	0.956644	GABRA3	TRUE
ENSG00000012048	202.317	0.0768456	0.352312	0.218118	0.827337	0.985858	BRCA1	TRUE
ENSG00000012061	292.491	0.0696741	0.267163	0.260793	0.794252	0.981258	ERCC1	TRUE
ENSG00000012124	22.5253	-0.0869687	0.648406	-0.134127	0.893302	0.992425	CD22	TRUE
ENSG00000012171	47.1399	2.27208	0.899473	2.52602	0.0115364	0.521476	SEMA3B	TRUE
ENSG00000012174	526.295	-0.157329	0.248521	-0.633061	0.526694	0.937472	MBTPS2	TRUE
ENSG00000012211	52.5541	0.0194293	0.304963	0.0637105	0.949201	0.997533	PRICKLE3	TRUE
ENSG00000012223	7.32811	1.53583	0.712992	2.15406	0.0312353	0.655039	LTF	TRUE
ENSG00000012232	529.757	0.268805	0.330911	0.81232	0.416608	0.915583	EXTL3	TRUE
ENSG00000012504	172.683	-0.344953	0.953953	-0.361604	0.717648	0.971192	NR1H4	TRUE
ENSG00000012660	1051.93	-0.152387	0.301413	-0.505575	0.613155	0.955719	ELOVL5	TRUE
ENSG00000012779	66.7402	0.26476	0.595107	0.444894	0.656396	0.959224	ALOX5	TRUE
ENSG00000012817	299.95	0.630457	0.691939	0.911146	0.362218	0.901074	KDM5D	TRUE
ENSG00000012822	543.213	0.63988	0.241465	2.64999	0.00804948	0.456648	CALCOCO1	TRUE
ENSG00000012963	303.359	-0.0831351	0.230055	-0.36137	0.717823	0.971192	UBR7	TRUE
ENSG00000012983	798.321	0.528021	0.288245	1.83185	0.0669738	0.737889	MAP4K5	TRUE
ENSG00000013016	220.967	-1.02323	0.372447	-2.74732	0.00600851	0.410451	EHD3	TRUE
ENSG00000013275	262.399	-0.526099	0.246172	-2.13712	0.0325882	0.6604	PSMC4	TRUE
ENSG00000013288	528.065	0.12512	0.307832	0.406456	0.684408	0.966645	MAN2B2	TRUE
ENSG00000013293	0.644671	-0.344945	3.84165	-0.0897907	0.928454		SLC7A14	FALSE
ENSG00000013297	41.2347	-0.0764343	0.789367	-0.0968299	0.922861	0.995026	CLDN11	TRUE
ENSG00000013306	366.246	0.130389	0.280028	0.465628	0.641482	0.956644	SLC25A39	TRUE
ENSG00000013364	589.921	0.141164	0.304179	0.464081	0.64259	0.956644	MVP	TRUE
ENSG00000013374	367.999	-0.0334924	0.16371	-0.204583	0.837898	0.985858	NUB1	TRUE
ENSG00000013375	397.109	-0.385864	0.39548	-0.975685	0.329221	0.896358	PGM3	TRUE
ENSG00000013392	60.0649	0.183895	0.367977	0.499746	0.617254	0.955719	RWDD2A	TRUE
ENSG00000013441	1239.53	0.516159	0.187068	2.75921	0.00579408	0.408457	CLK1	TRUE
ENSG00000013503	196.257	-0.404142	0.29152	-1.38633	0.165647	0.83004	POLR3B	TRUE
ENSG00000013523	295.03	-0.222748	0.219781	-1.0135	0.310822	0.887209	ANGEL1	TRUE
ENSG00000013561	788.538	-0.418397	0.293015	-1.4279	0.153321	0.82048	RNF14	TRUE
ENSG00000013563	162.382	-0.0954358	0.332062	-0.287404	0.773803	0.979245	DNASE1L1	TRUE
ENSG00000013573	175.62	0.494247	0.519258	0.951833	0.341182	0.897061	DDX11	TRUE
ENSG00000013583	242.641	-0.351122	0.34443	-1.01943	0.307999	0.885404	HEBP1	TRUE
ENSG00000013588	73.6354	0.400752	0.660999	0.606283	0.544327	0.944002	GPRC5A	TRUE
ENSG00000013619	105.918	-0.118163	0.417096	-0.2833	0.776947	0.979987	MAMLD1	TRUE
ENSG00000013725	39.1609	0.178422	0.655743	0.272091	0.785552	0.980309	CD6	TRUE
ENSG00000013810	135.691	-0.259287	0.504654	-0.513792	0.607397	0.955315	TACC3	TRUE
ENSG00000014123	494.621	-0.466213	0.349283	-1.33477	0.181951	0.842158	UFL1	TRUE
ENSG00000014138	115.437	0.214876	0.224717	0.956207	0.338967	0.897061	POLA2	TRUE
ENSG00000014164	296.423	-0.507341	0.363698	-1.39495	0.16303	0.827072	ZC3H3	TRUE
ENSG00000014216	475.675	0.320868	0.273363	1.17378	0.240482	0.863409	CAPN1	TRUE
ENSG00000014257	6.03555	-0.500783	0.894487	-0.559855	0.575578	0.950074	ACPP	TRUE
ENSG00000014641	1043.39	0.0082449	0.242507	0.0339985	0.972878	0.998967	MDH1	TRUE
ENSG00000014824	1299.03	-0.465715	0.333498	-1.39645	0.162578	0.827072	SLC30A9	TRUE
ENSG00000014914	46.0279	-0.219456	0.460313	-0.476753	0.633538	0.956356	MTMR11	TRUE
ENSG00000014919	459.226	-0.12953	0.18498	-0.700238	0.483779	0.934301	COX15	TRUE
ENSG00000015133	237.898	0.223306	0.380454	0.586948	0.557239	0.946111	CCDC88C	TRUE
ENSG00000015153	377.939	-0.172965	0.272777	-0.634089	0.526023	0.937472	YAF2	TRUE
ENSG00000015171	989.022	-0.233751	0.272121	-0.858997	0.390342	0.909515	ZMYND11	TRUE
ENSG00000015285	34.5205	1.13314	0.500845	2.26246	0.0236692	0.625111	WAS	TRUE
ENSG00000015413	2.81201	0.965902	1.02219	0.944938	0.344691	0.897701	DPEP1	TRUE
ENSG00000015475	86.8952	-0.198206	0.364473	-0.543817	0.586568	0.952668	BID	TRUE
ENSG00000015479	4488.79	0.138022	0.229525	0.60134	0.547614	0.945489	MATR3	TRUE
ENSG00000015520	94.0967	-0.213123	1.05134	-0.202716	0.839357	0.985891	NPC1L1	TRUE
ENSG00000015532	212.394	0.0280935	0.242563	0.115819	0.907796	0.994309	XYLT2	TRUE
ENSG00000015568	0.225658	-0.495734	4.3578	-0.113758	0.90943		RGPD5	FALSE
ENSG00000015592	0.0853323	0.879178	4.36077	0.201611	0.840221		STMN4	FALSE
ENSG00000015676	703.664	0.0189342	0.228287	0.0829404	0.933899	0.995776	NUDCD3	TRUE
ENSG00000016082	0.183041	0.082219	4.36778	0.018824	0.984982		ISL1	FALSE
ENSG00000016391	194.062	0.152385	0.881376	0.172894	0.862735	0.990115	CHDH	TRUE
ENSG00000016402	2.30674	2.47396	1.64604	1.50298	0.132844	0.81329	IL20RA	TRUE
ENSG00000016490	0.0637828	0.563135	4.36778	0.128929	0.897414		CLCA1	FALSE
ENSG00000016602	0						CLCA4	FALSE
ENSG00000016864	238.183	0.0399877	0.303365	0.131814	0.895132	0.992463	GLT8D1	TRUE
ENSG00000017260	848.39	0.0340092	0.3531	0.0963161	0.92327	0.995026	ATP2C1	TRUE
ENSG00000017373	69.3176	0.383834	0.544237	0.70527	0.480642	0.933269	SRCIN1	TRUE
ENSG00000017427	355.011	-0.386487	0.525814	-0.735026	0.462324	0.929195	IGF1	TRUE
ENSG00000017483	59.0309	-1.45412	1.51745	-0.958264	0.33793	0.897061	SLC38A5	TRUE
ENSG00000017621	15.5289	1.14855	0.823798	1.39421	0.163253	0.827072	MAGIX	TRUE
ENSG00000017797	561.218	-0.0915948	0.203909	-0.449194	0.653292	0.958061	RALBP1	TRUE
ENSG00000018189	1123.75	0.0427257	0.33815	0.126351	0.899454	0.992698	RUFY3	TRUE
ENSG00000018236	13.0582	0.0996816	0.84736	0.117638	0.906355	0.993989	CNTN1	TRUE
ENSG00000018280	39.5028	0.906152	0.820756	1.10405	0.269573	0.87175	SLC11A1	TRUE
ENSG00000018408	1695.84	0.33828	0.58587	0.577397	0.563671	0.946651	WWTR1	TRUE
ENSG00000018510	834.701	-0.208624	0.231677	-0.900494	0.367857	0.90291	AGPS	TRUE
ENSG00000018607	2.17548	1.73454	1.7177	1.0098	0.312591	0.88801	ZNF806	TRUE
ENSG00000018610	212.386	0.0410444	0.283397	0.14483	0.884845	0.991902	CXorf56	TRUE
ENSG00000018625	10.3534	0.699083	0.684812	1.02084	0.307331	0.885404	ATP1A2	TRUE
ENSG00000018699	202.716	-0.0196231	0.206981	-0.0948064	0.924469	0.995041	TTC27	TRUE
ENSG00000018869	35.6156	-0.456118	0.544655	-0.837443	0.402344	0.91286	ZNF582	TRUE
ENSG00000019102	3.90738	0.880351	1.02461	0.859208	0.390226	0.909449	VSIG2	TRUE
ENSG00000019144	2743.35	0.0611225	0.516806	0.11827	0.905854	0.993989	PHLDB1	TRUE
ENSG00000019169	48.823	-0.458657	1.00967	-0.454267	0.649637	0.957383	MARCO	TRUE
ENSG00000019186	14.2953	-3.97877	1.50199	-2.649	0.00807306	0.456648	CYP24A1	TRUE
ENSG00000019485	96.9451	0.49174	0.40562	1.21232	0.225391	0.858153	PRDM11	TRUE
ENSG00000019505	29.5118	-0.927292	0.918777	-1.00927	0.312846	0.88801	SYT13	TRUE
ENSG00000019549	848.076	-0.0932239	0.511643	-0.182205	0.855422	0.989039	SNAI2	TRUE
ENSG00000019582	4394.72	-0.229736	0.45019	-0.510309	0.609835	0.955315	CD74	TRUE
ENSG00000019991	475.655	-0.347142	0.734839	-0.472406	0.636637	0.956644	HGF	TRUE
ENSG00000019995	857.084	0.0257805	0.237513	0.108543	0.913565	0.994518	ZRANB1	TRUE
ENSG00000020129	221.747	-0.23208	0.418396	-0.554691	0.579106	0.951025	NCDN	TRUE
ENSG00000020181	439.128	-0.283383	0.429718	-0.659464	0.509598	0.935956	GPR124	TRUE
ENSG00000020219	0.0615334	0.563129	4.36778	0.128928	0.897415		CCT8L1P	FALSE
ENSG00000020256	168.264	0.0497215	0.217293	0.228822	0.819007	0.985858	ZFP64	TRUE
ENSG00000020426	122.981	0.170495	0.225885	0.754785	0.450378	0.923887	MNAT1	TRUE
ENSG00000020577	1928.73	0.180307	0.376481	0.478926	0.631991	0.956356	SAMD4A	TRUE
ENSG00000020633	117.271	0.187086	0.599363	0.312142	0.754933	0.976014	RUNX3	TRUE
ENSG00000020922	204.468	0.127733	0.18183	0.702489	0.482374	0.93425	MRE11A	TRUE
ENSG00000021300	158.912	0.932145	0.604835	1.54116	0.123279	0.807606	PLEKHB1	TRUE
ENSG00000021355	325.178	-0.289465	0.365679	-0.791582	0.428605	0.918696	SERPINB1	TRUE
ENSG00000021461	53.0986	0.31241	1.54185	0.20262			CYP3A43	TRUE
ENSG00000021488	13.4657	0.0172295	1.00683	0.0171127	0.986347	0.999109	SLC7A9	TRUE
ENSG00000021574	586.594	-0.069382	0.394171	-0.17602	0.860278	0.989604	SPAST	TRUE
ENSG00000021645	36.0632	-0.108841	0.526866	-0.206581	0.836337	0.985858	NRXN3	TRUE
ENSG00000021762	161.312	0.313644	0.282039	1.11206	0.266113	0.87105	OSBPL5	TRUE
ENSG00000021776	673.969	-0.170736	0.189659	-0.900227	0.367999	0.90291	AQR	TRUE
ENSG00000021826	3789.72	-0.763962	1.29404	-0.590371	0.554942	0.945873	CPS1	TRUE
ENSG00000021852	324.691	-0.529949	1.41108	-0.375563	0.707242	0.971071	C8B	TRUE
ENSG00000022267	289.635	-0.525881	0.462152	-1.1379	0.255164	0.868703	FHL1	TRUE
ENSG00000022277	434.257	0.197043	0.229703	0.857819	0.390992	0.910076	RTFDC1	TRUE
ENSG00000022355	0.749528	2.02607	2.91997	0.693867	0.487766		GABRA1	FALSE
ENSG00000022556	6.01831	0.273657	1.00062	0.273487	0.784479	0.980309	NLRP2	TRUE
ENSG00000022567	420.537	-0.644699	0.407311	-1.58282	0.113463	0.791535	SLC45A4	TRUE
ENSG00000022840	926.347	0.168553	0.200431	0.840954	0.400374	0.911928	RNF10	TRUE
ENSG00000022976	139.411	0.180328	0.361482	0.498856	0.617881	0.955719	ZNF839	TRUE
ENSG00000023041	305.938	-0.256008	0.214312	-1.19456	0.23226	0.859308	ZDHHC6	TRUE
ENSG00000023171	96.2606	0.0431667	0.528266	0.0817139	0.934874	0.995776	GRAMD1B	TRUE
ENSG00000023191	643.678	0.768798	0.413013	1.86144	0.0626827	0.732847	RNH1	TRUE
ENSG00000023228	2178.69	-0.374814	0.198293	-1.8902	0.0587308	0.72536	NDUFS1	TRUE
ENSG00000023287	2942.03	-0.301031	0.359689	-0.836921	0.402637	0.91286	RB1CC1	TRUE
ENSG00000023318	416.344	-0.0522616	0.225462	-0.231798	0.816695	0.985858	ERP44	TRUE
ENSG00000023330	421.359	1.41333	0.709676	1.99152	0.0464236	0.695942	ALAS1	TRUE
ENSG00000023445	414.279	0.672213	0.547336	1.22815	0.219389	0.856367	BIRC3	TRUE
ENSG00000023516	1513.06	-0.226649	0.278773	-0.813023	0.416205	0.915583	AKAP11	TRUE
ENSG00000023572	82.1905	-0.406534	0.399861	-1.01669	0.309301	0.886219	GLRX2	TRUE
ENSG00000023608	74.1311	-0.322597	0.411816	-0.783353	0.43342	0.920271	SNAPC1	TRUE
ENSG00000023697	269.983	-0.167603	0.286183	-0.585651	0.55811	0.946111	DERA	TRUE
ENSG00000023734	846.336	0.0505771	0.279725	0.18081	0.856517	0.989277	STRAP	TRUE
ENSG00000023839	812.531	-0.147036	0.947855	-0.155125	0.876723	0.991233	ABCC2	TRUE
ENSG00000023892	60.6795	0.586895	0.416236	1.41	0.158538	0.823833	DEF6	TRUE
ENSG00000023902	237.841	-0.150605	0.391683	-0.384508	0.700602	0.969543	PLEKHO1	TRUE
ENSG00000023909	248.648	-0.659527	0.369927	-1.78285	0.07461	0.752975	GCLM	TRUE
ENSG00000024048	1131.94	-0.199142	0.182503	-1.09117	0.275197	0.87267	UBR2	TRUE
ENSG00000024422	185.638	-0.353549	0.459649	-0.769174	0.44179	0.922483	EHD2	TRUE
ENSG00000024526	72.7174	-1.97588	0.571997	-3.45435	0.000551611	0.149069	DEPDC1	TRUE
ENSG00000024862	72.7718	0.00486626	0.397951	0.0122283	0.990243	0.999355	CCDC28A	TRUE
ENSG00000025039	778.198	0.0636785	0.431023	0.147738	0.882549	0.991595	RRAGD	TRUE
ENSG00000025156	76.4924	0.0875954	0.335067	0.261427	0.793764	0.981258	HSF2	TRUE
ENSG00000025293	896.871	-0.17791	0.205517	-0.865668	0.386672	0.908582	PHF20	TRUE
ENSG00000025423	424.539	-1.62612	1.27463	-1.27575	0.202043	0.850568	HSD17B6	TRUE
ENSG00000025434	143.237	0.287225	0.442975	0.6484	0.516726	0.936087	NR1H3	TRUE
ENSG00000025708	219.119	0.445465	0.449213	0.991656	0.321365	0.892182	TYMP	TRUE
ENSG00000025770	152.857	0.906603	0.485016	1.86922	0.0615917	0.730722	NCAPH2	TRUE
ENSG00000025772	137.986	0.0811878	0.39988	0.203031	0.839111	0.985858	TOMM34	TRUE
ENSG00000025796	1245.63	-0.350218	0.307386	-1.13934	0.25456	0.868703	SEC63	TRUE
ENSG00000025800	991.037	-0.234826	0.229439	-1.02348	0.306081	0.885025	KPNA6	TRUE
ENSG00000026025	12258.7	0.38873	0.448498	0.866739	0.386085	0.908582	VIM	TRUE
ENSG00000026036	45.6204	0.988165	0.478561	2.06486	0.0389358	0.678753	RTEL1-TNFRSF6B	TRUE
ENSG00000026103	189.93	0.017573	0.45368	0.0387343	0.969102	0.998378	FAS	TRUE
ENSG00000026297	212.046	0.299007	0.340139	0.879073	0.379362	0.906718	RNASET2	TRUE
ENSG00000026508	21012.5	-0.227853	0.441135	-0.516515	0.605495	0.955119	CD44	TRUE
ENSG00000026559	35.2915	-0.140041	0.476557	-0.293859	0.768865	0.977914	KCNG1	TRUE
ENSG00000026652	121.141	-0.503276	0.453507	-1.10974	0.26711	0.871487	AGPAT4	TRUE
ENSG00000026751	149.279	-0.117909	0.576255	-0.204612	0.837876	0.985858	SLAMF7	TRUE
ENSG00000026950	645.893	-0.539268	0.306747	-1.75802	0.0787437	0.758481	BTN3A1	TRUE
ENSG00000027001	111.735	0.188267	0.286095	0.658057	0.510501	0.935956	MIPEP	TRUE
ENSG00000027075	310.509	0.474568	0.381137	1.24514	0.213081	0.853059	PRKCH	TRUE
ENSG00000027644	0.733626	-0.124623	1.64059	-0.0759619	0.939449		INSRR	FALSE
ENSG00000027697	397.497	-0.0539692	0.401017	-0.134581	0.892943	0.992425	IFNGR1	TRUE
ENSG00000027847	173.208	0.529827	0.354886	1.49295	0.13545	0.813539	B4GALT7	TRUE
ENSG00000027869	15.9714	0.598721	0.635538	0.94207	0.346157	0.898062	SH2D2A	TRUE
ENSG00000028116	192.464	0.00350766	0.241572	0.0145201	0.988415	0.999144	VRK2	TRUE
ENSG00000028137	258.492	0.314052	0.388201	0.808994	0.418519	0.916263	TNFRSF1B	TRUE
ENSG00000028203	483.566	-0.165267	0.25046	-0.659855	0.509347	0.935956	VEZT	TRUE
ENSG00000028277	63.8068	0.710492	0.408018	1.74133	0.0816266	0.764348	POU2F2	TRUE
ENSG00000028310	422.319	0.489005	0.277608	1.76149	0.0781547	0.758481	BRD9	TRUE
ENSG00000028528	1363.66	-0.0532886	0.206504	-0.258051	0.796367	0.981848	SNX1	TRUE
ENSG00000028839	89.1454	-0.210272	0.373101	-0.56358	0.57304	0.9489	TBPL1	TRUE
ENSG00000029153	44.652	-0.300587	0.578834	-0.519297	0.603553	0.9549	ARNTL2	TRUE
ENSG00000029363	2055.08	-0.0644266	0.180722	-0.356495	0.72147	0.972312	BCLAF1	TRUE
ENSG00000029364	1364.79	-0.551246	0.267911	-2.05757	0.0396314	0.678753	SLC39A9	TRUE
ENSG00000029534	13.2861	1.19813	0.704686	1.70023	0.0890868	0.774588	ANK1	TRUE
ENSG00000029559	0.803557	-1.19512	3.82054	-0.312815	0.754421		IBSP	FALSE
ENSG00000029639	96.1551	0.20655	0.345867	0.597195	0.550377	0.945489	TFB1M	TRUE
ENSG00000029725	1091.68	0.00855319	0.303548	0.0281774	0.977521	0.999109	RABEP1	TRUE
ENSG00000029993	150.99	-0.473168	0.300665	-1.57374	0.115548	0.796444	HMGB3	TRUE
ENSG00000030066	731.821	-0.159776	0.203528	-0.785034	0.432433	0.91966	NUP160	TRUE
ENSG00000030110	118.722	-0.343043	0.36065	-0.95118	0.341513	0.897061	BAK1	TRUE
ENSG00000030304	5.52183	-1.06442	1.50032	-0.709464	0.478036	0.932569	MUSK	TRUE
ENSG00000030419	222.082	0.128714	0.649643	0.198131	0.842943	0.986946	IKZF2	TRUE
ENSG00000030582	1160.5	0.10297	0.295001	0.349051	0.727051	0.972698	GRN	TRUE
ENSG00000031003	1023.5	0.116339	0.30116	0.386303	0.699272	0.969543	FAM13B	TRUE
ENSG00000031081	394.905	0.39973	0.237768	1.68118	0.0927283	0.779519	ARHGAP31	TRUE
ENSG00000031544	0.867267	-0.405007	1.76707	-0.229197	0.818716		NR2E3	TRUE
ENSG00000031691	48.9726	-0.272837	0.442986	-0.615905	0.537957	0.940587	CENPQ	TRUE
ENSG00000031698	524.961	0.149625	0.204526	0.731568	0.464432	0.929507	SARS	TRUE
ENSG00000031823	330.192	-0.0131325	0.2417	-0.054334	0.956669	0.997558	RANBP3	TRUE
ENSG00000032219	595.331	0.165956	0.265895	0.62414	0.532536	0.939657	ARID4A	TRUE
ENSG00000032389	129.416	-0.11657	0.256404	-0.454635	0.649372	0.957361	TSSC1	TRUE
ENSG00000032444	292.339	0.326255	0.257134	1.26881	0.204508	0.853059	PNPLA6	TRUE
ENSG00000032742	281.058	-0.229306	0.325967	-0.703462	0.481768	0.934042	IFT88	TRUE
ENSG00000033011	229.169	0.0577712	0.270112	0.213879	0.830641	0.985858	ALG1	TRUE
ENSG00000033030	310.251	-0.0245092	0.185785	-0.131923	0.895045	0.992463	ZCCHC8	TRUE
ENSG00000033050	318.585	-0.177995	0.247648	-0.718742	0.4723	0.931736	ABCF2	TRUE
ENSG00000033100	403.182	0.219182	0.379606	0.577394	0.563673	0.946651	CHPF2	TRUE
ENSG00000033122	15.9868	-0.121907	1.09159	-0.111679	0.911078	0.994518	LRRC7	TRUE
ENSG00000033170	251.793	0.249914	0.367306	0.680399	0.496252	0.93586	FUT8	TRUE
ENSG00000033178	851.728	-0.163846	0.265343	-0.617487	0.536913	0.940587	UBA6	TRUE
ENSG00000033327	1096.16	0.155225	0.353561	0.439033	0.660637	0.959809	GAB2	TRUE
ENSG00000033627	1111.13	0.0457008	0.374717	0.121961	0.90293	0.993903	ATP6V0A1	TRUE
ENSG00000033800	276.699	0.149135	0.202135	0.737798	0.460637	0.928168	PIAS1	TRUE
ENSG00000033867	756.289	0.036538	0.327416	0.111595	0.911144	0.994518	SLC4A7	TRUE
ENSG00000034053	223.891	-0.310832	0.266036	-1.16838	0.242652	0.864134	APBA2	TRUE
ENSG00000034063	42.5353	0.131353	0.462031	0.284295	0.776184	0.97966	UHRF1	TRUE
ENSG00000034152	230.561	0.151725	0.404028	0.375531	0.707266	0.971071	MAP2K3	TRUE
ENSG00000034239	5.31735	-1.77184	1.31971	-1.3426	0.179402	0.842158	EFCAB1	TRUE
ENSG00000034510	1693.66	0.0534556	0.336733	0.158748	0.873868	0.991033	TMSB10	TRUE
ENSG00000034533	64.9084	0.102768	0.313645	0.327656	0.743172	0.974188	ASTE1	TRUE
ENSG00000034677	1282.76	-0.278823	0.320251	-0.870637	0.383952	0.908231	RNF19A	TRUE
ENSG00000034693	77.6506	-0.378855	0.431623	-0.877745	0.380082	0.90759	PEX3	TRUE
ENSG00000034713	405.263	-0.00996695	0.312935	-0.0318499	0.974592	0.999102	GABARAPL2	TRUE
ENSG00000034971	0.17447	0.563097	4.36778	0.12892	0.897421		MYOC	FALSE
ENSG00000035115	462.186	0.285003	0.227619	1.25211	0.210531	0.853059	SH3YL1	TRUE
ENSG00000035141	294.48	-0.454303	0.227339	-1.99835	0.0456782	0.693617	FAM136A	TRUE
ENSG00000035403	882.3	-0.377323	0.253657	-1.48753	0.136874	0.813539	VCL	TRUE
ENSG00000035499	36.9108	0.158894	0.465757	0.341153	0.732989	0.973201	DEPDC1B	TRUE
ENSG00000035664	19.5732	0.204634	0.576652	0.354866	0.72269	0.972312	DAPK2	TRUE
ENSG00000035681	891.781	-0.707189	0.398244	-1.77577	0.0757708	0.754468	NSMAF	TRUE
ENSG00000035687	371.324	-0.42563	0.382007	-1.11419	0.265196	0.87105	ADSS	TRUE
ENSG00000035720	3.22411	1.48757	1.12473	1.3226	0.185967	0.844206	STAP1	TRUE
ENSG00000035862	5561.29	0.192023	0.330231	0.581479	0.560918	0.946651	TIMP2	TRUE
ENSG00000035928	977.008	-0.144236	0.28442	-0.507123	0.612068	0.955719	RFC1	TRUE
ENSG00000036054	360.188	0.0100677	0.313559	0.0321077	0.974386	0.999012	TBC1D23	TRUE
ENSG00000036257	807.392	-0.106754	0.152622	-0.699466	0.484261	0.934301	CUL3	TRUE
ENSG00000036448	24.0542	-0.330283	0.672319	-0.491259	0.623243	0.955907	MYOM2	TRUE
ENSG00000036473	66.0278	-1.42696	1.16394	-1.22597	0.220209	0.856904	OTC	TRUE
ENSG00000036530	8.4209	0.260167	0.743285	0.350023	0.726322	0.972696	CYP46A1	TRUE
ENSG00000036549	1163.96	0.422841	0.295919	1.42891	0.15303	0.820159	ZZZ3	TRUE
ENSG00000036565	0.988412	-1.8638	2.75601	-0.676268	0.498871		SLC18A1	FALSE
ENSG00000036672	40.4728	0.770154	0.659571	1.16766	0.242944	0.864221	USP2	TRUE
ENSG00000036828	2.88861	2.20665	1.95175	1.1306	0.258224	0.868703	CASR	TRUE
ENSG00000037042	100.338	0.0160715	0.324813	0.0494792	0.960537	0.997558	TUBG2	TRUE
ENSG00000037241	64.01	0.254711	0.428411	0.594548	0.552146	0.945489	RPL26L1	TRUE
ENSG00000037280	101.649	-0.656975	0.57211	-1.14834	0.25083	0.866938	FLT4	TRUE
ENSG00000037474	574.77	0.147586	0.213871	0.69007	0.49015	0.93586	NSUN2	TRUE
ENSG00000037637	341.405	-0.315123	0.235542	-1.33786	0.180942	0.842158	FBXO42	TRUE
ENSG00000037749	604.552	-0.00540246	0.209149	-0.0258306	0.979392	0.999109	MFAP3	TRUE
ENSG00000037757	208.313	0.62163	0.361874	1.71781	0.0858319	0.773615	MRI1	TRUE
ENSG00000037897	72.6834	0.115259	0.462819	0.249038	0.803332	0.98413	METTL1	TRUE
ENSG00000037965	9.73463	2.09606	1.74396	1.2019			HOXC8	TRUE
ENSG00000038002	98.6379	0.69788	0.371032	1.88092	0.0599833	0.727169	AGA	TRUE
ENSG00000038210	362.5	-0.553301	0.396872	-1.39416	0.163271	0.827072	PI4K2B	TRUE
ENSG00000038219	2170.1	-0.0718482	0.18725	-0.383702	0.701199	0.969611	BOD1L1	TRUE
ENSG00000038274	519.619	-0.0209991	0.25899	-0.0810806	0.935378	0.995776	MAT2B	TRUE
ENSG00000038295	5.85446	0.842927	1.05036	0.802511	0.422257	0.916931	TLL1	TRUE
ENSG00000038358	262.199	0.917316	0.462986	1.9813	0.0475572	0.70403	EDC4	TRUE
ENSG00000038382	1861.11	0.0514148	0.213335	0.241005	0.809551	0.98558	TRIO	TRUE
ENSG00000038427	1914.69	-0.107424	0.674176	-0.159341	0.8734	0.991033	VCAN	TRUE
ENSG00000038532	465.837	-0.0755955	0.21344	-0.354176	0.723207	0.972312	CLEC16A	TRUE
ENSG00000038945	508.538	-0.289244	0.547119	-0.528668	0.597036	0.953751	MSR1	TRUE
ENSG00000039068	2378.49	0.0756215	0.726383	0.104107	0.917084	0.994518	CDH1	TRUE
ENSG00000039123	759.424	0.158428	0.224527	0.705608	0.480432	0.933223	SKIV2L2	TRUE
ENSG00000039139	35.3487	-0.529193	0.841632	-0.62877	0.529499	0.937871	DNAH5	TRUE
ENSG00000039319	2341.37	0.416769	0.459156	0.907685	0.364044	0.901074	ZFYVE16	TRUE
ENSG00000039523	348.972	0.386772	0.390401	0.990704	0.32183	0.892366	FAM65A	TRUE
ENSG00000039537	802.744	-0.967539	1.0567	-0.915619	0.359867	0.901074	C6	TRUE
ENSG00000039560	899.326	0.22917	0.286274	0.800524	0.423407	0.916931	RAI14	TRUE
ENSG00000039600	1.05603	0.763342	1.52071	0.501964	0.615693		SOX30	FALSE
ENSG00000039650	192.491	0.622048	0.413024	1.50608	0.132046	0.810852	PNKP	TRUE
ENSG00000039987	0.045171	1.34074	4.3571	0.307713	0.758301		BEST2	FALSE
ENSG00000040199	171.66	-0.00856903	0.36706	-0.0233451	0.981375	0.999109	PHLPP2	TRUE
ENSG00000040275	98.7698	0.086573	0.345	0.250936	0.801863	0.983905	SPDL1	TRUE
ENSG00000040341	843.977	-0.291207	0.367954	-0.791423	0.428697	0.918696	STAU2	TRUE
ENSG00000040487	89.5662	-0.0730087	0.375018	-0.19468	0.845643	0.987336	PQLC2	TRUE
ENSG00000040531	219.565	0.0756471	0.285582	0.264887	0.791096	0.980922	CTNS	TRUE
ENSG00000040608	35.6133	-0.501627	0.667594	-0.751395	0.452415	0.924416	RTN4R	TRUE
ENSG00000040633	285.67	0.023804	0.321023	0.0741506	0.940891	0.996335	PHF23	TRUE
ENSG00000040731	0.847399	0.373493	2.85065	0.13102	0.895759		CDH10	FALSE
ENSG00000040933	652.278	-0.133463	0.235067	-0.567765	0.570194	0.948297	INPP4A	TRUE
ENSG00000041353	29.6195	-1.19119	0.860326	-1.38458	0.16618	0.83004	RAB27B	TRUE
ENSG00000041357	471.164	-0.45228	0.206362	-2.19168	0.0284023	0.640418	PSMA4	TRUE
ENSG00000041515	30.5927	0.22985	0.786203	0.292354	0.770016	0.978101	MYO16	TRUE
ENSG00000041802	312.107	0.482896	0.310709	1.55417	0.120143	0.806848	LSG1	TRUE
ENSG00000041880	97.3912	0.46942	0.439932	1.06703	0.285959	0.877619	PARP3	TRUE
ENSG00000041982	364.206	-0.0397958	0.626613	-0.0635094	0.949361	0.997533	TNC	TRUE
ENSG00000041988	61.2167	0.0162548	0.269372	0.0603432	0.951882	0.997558	THAP3	TRUE
ENSG00000042062	55.0418	0.31617	0.980495	0.322459	0.747105	0.975013	FAM65C	TRUE
ENSG00000042088	129.044	0.00899688	0.192858	0.0466502	0.962792	0.997702	TDP1	TRUE
ENSG00000042286	291.339	-0.072519	0.387947	-0.18693	0.851715	0.988687	AIFM2	TRUE
ENSG00000042304	0.095969	-0.263933	4.36497	-0.0604661	0.951784		C2orf83	FALSE
ENSG00000042317	104.233	0.111269	0.316142	0.35196	0.724869	0.972312	SPATA7	TRUE
ENSG00000042429	321.596	0.126412	0.200892	0.629253	0.529183	0.937871	MED17	TRUE
ENSG00000042445	412.642	-0.0723443	0.319261	-0.226599	0.820735	0.985858	RETSAT	TRUE
ENSG00000042493	75.8149	-0.120827	0.669205	-0.180553	0.856718	0.989277	CAPG	TRUE
ENSG00000042753	217.945	0.0344133	0.326269	0.105475	0.915999	0.994518	AP2S1	TRUE
ENSG00000042781	63.6437	-2.54595	1.27139	-2.0025	0.0452314	0.693401	USH2A	TRUE
ENSG00000042813	0						ZPBP	FALSE
ENSG00000042832	47.4347	-0.133904	0.706682	-0.189482	0.849715	0.988179	TG	TRUE
ENSG00000042980	158.255	-0.223017	0.603462	-0.369563	0.711708	0.971126	ADAM28	TRUE
ENSG00000043039	0.465525	0.618192	2.79896	0.220865	0.825198		BARX2	FALSE
ENSG00000043093	540.052	-0.290277	0.362586	-0.800575	0.423378	0.916931	DCUN1D1	TRUE
ENSG00000043143	636.142	0.246552	0.228234	1.08026	0.280027	0.874715	JADE2	TRUE
ENSG00000043355	4.44481	3.17393	4.29415	0.739128			ZIC2	FALSE
ENSG00000043462	307.744	-0.180225	0.490379	-0.367521	0.713231	0.971192	LCP2	TRUE
ENSG00000043514	218.059	0.11602	0.247688	0.468413	0.63949	0.956644	TRIT1	TRUE
ENSG00000043591	16.3154	3.62909	1.30933	2.77172	0.00557602	0.405518	ADRB1	TRUE
ENSG00000044012	0.749716	-2.58294	3.04467	-0.848349	0.396244		GUCA2B	FALSE
ENSG00000044090	632.508	0.195275	0.446901	0.436953	0.662145	0.960102	CUL7	TRUE
ENSG00000044115	2128.09	0.252475	0.182413	1.38408	0.166333	0.83004	CTNNA1	TRUE
ENSG00000044446	400.568	0.282212	0.49521	0.569884	0.568757	0.948009	PHKA2	TRUE
ENSG00000044459	456.758	-0.107035	0.359334	-0.29787	0.765802	0.976817	CNTLN	TRUE
ENSG00000044524	347.215	-0.233439	0.714992	-0.326491	0.744053	0.974188	EPHA3	TRUE
ENSG00000044574	1719.58	-0.334158	0.289098	-1.15586	0.247737	0.866228	HSPA5	TRUE
ENSG00000046604	430.654	-0.309009	0.576209	-0.536279	0.591765	0.953304	DSG2	TRUE
ENSG00000046647	103.31	-0.132818	0.380888	-0.348707	0.727309	0.972698	GEMIN8	TRUE
ENSG00000046651	282.761	0.410852	0.226484	1.81404	0.0696712	0.745526	OFD1	TRUE
ENSG00000046653	3932.16	-0.452613	0.484022	-0.935109	0.349732	0.898574	GPM6B	TRUE
ENSG00000046774	0.400396	0.563135	4.36778	0.128929	0.897414		MAGEC2	FALSE
ENSG00000046889	117.46	-0.59294	0.472767	-1.25419	0.209772	0.853059	PREX2	TRUE
ENSG00000047056	309.374	0.0741835	0.214096	0.346496	0.72897	0.972971	WDR37	TRUE
ENSG00000047188	788.697	0.0897761	0.188722	0.475707	0.634283	0.956356	YTHDC2	TRUE
ENSG00000047230	287.315	-0.185182	0.206183	-0.898148	0.369107	0.903627	CTPS2	TRUE
ENSG00000047249	705.076	0.0499626	0.314827	0.158699	0.873906	0.991033	ATP6V1H	TRUE
ENSG00000047315	822.349	0.0405568	0.241885	0.16767	0.866843	0.991033	POLR2B	TRUE
ENSG00000047346	585.297	0.0798947	0.265991	0.300367	0.763898	0.976817	FAM214A	TRUE
ENSG00000047365	367.341	0.590751	0.542027	1.08989	0.275761	0.87267	ARAP2	TRUE
ENSG00000047410	2749.71	-0.298022	0.222086	-1.34192	0.179622	0.842158	TPR	TRUE
ENSG00000047457	2389.46	-1.14636	1.04986	-1.09192	0.274866	0.87267	CP	TRUE
ENSG00000047578	344.574	0.140163	0.251592	0.557105	0.577456	0.950678	KIAA0556	TRUE
ENSG00000047579	114.444	0.197363	0.311949	0.632677	0.526944	0.937472	DTNBP1	TRUE
ENSG00000047597	6.54777	0.201345	0.696721	0.288989	0.77259	0.978832	XK	TRUE
ENSG00000047617	16.0731	2.42771	0.824793	2.94342	0.00324612	0.329827	ANO2	TRUE
ENSG00000047621	260.731	-0.294188	0.292539	-1.00563	0.314592	0.889347	C12orf4	TRUE
ENSG00000047634	220.285	-0.389496	0.463548	-0.840248	0.400769	0.911928	SCML1	TRUE
ENSG00000047644	770.674	-0.241631	0.30265	-0.798385	0.424647	0.916931	WWC3	TRUE
ENSG00000047648	32.3948	0.96536	0.420537	2.29554	0.021702	0.618475	ARHGAP6	TRUE
ENSG00000047662	53.5234	-0.480696	0.746582	-0.643863	0.519664	0.936454	FAM184B	TRUE
ENSG00000047849	2801.41	0.0365627	0.348088	0.105039	0.916345	0.994518	MAP4	TRUE
ENSG00000047932	565.785	-0.049034	0.325194	-0.150784	0.880146	0.991501	GOPC	TRUE
ENSG00000047936	1.95204	-3.4245	2.83588	-1.20756	0.227216	0.858153	ROS1	FALSE
ENSG00000048028	234.862	-0.213788	0.202287	-1.05686	0.290577	0.879261	USP28	TRUE
ENSG00000048052	252.325	-1.2638	0.714368	-1.76912	0.0768743	0.755896	HDAC9	TRUE
ENSG00000048140	247.179	0.267188	0.288255	0.926915	0.353971	0.900933	TSPAN17	TRUE
ENSG00000048162	92.5963	-0.018823	0.386728	-0.0486724	0.96118	0.997558	NOP16	TRUE
ENSG00000048342	429.194	-0.140857	0.338231	-0.416453	0.677078	0.964255	CC2D2A	TRUE
ENSG00000048392	1396.03	-1.11628	0.664612	-1.6796	0.093036	0.779654	RRM2B	TRUE
ENSG00000048405	548.186	-0.0617432	0.244226	-0.252811	0.800414	0.983508	ZNF800	TRUE
ENSG00000048462	3.06136	2.56866	1.29035	1.99067	0.0465171	0.696392	TNFRSF17	TRUE
ENSG00000048471	404.6	0.0568178	0.204408	0.277963	0.781041	0.980309	SNX29	TRUE
ENSG00000048540	25.8277	0.452849	0.582585	0.77731	0.436976	0.921129	LMO3	TRUE
ENSG00000048544	353.848	-0.565297	0.346459	-1.63164	0.102755	0.780987	MRPS10	TRUE
ENSG00000048545	0.0397619	0.563129	4.36778	0.128928	0.897415		GUCA1A	FALSE
ENSG00000048649	1162.5	0.128081	0.248929	0.514529	0.606882	0.955315	RSF1	TRUE
ENSG00000048707	2053.2	-0.255423	0.198603	-1.2861	0.198408	0.850568	VPS13D	TRUE
ENSG00000048740	1113.88	-0.15741	0.50191	-0.313622	0.753809	0.976014	CELF2	TRUE
ENSG00000048828	2275.24	-0.0318119	0.13957	-0.227928	0.819703	0.985858	FAM120A	TRUE
ENSG00000048991	375.923	-0.21695	0.243224	-0.891973	0.372407	0.904323	R3HDM1	TRUE
ENSG00000049089	17.4911	0.260329	0.492596	0.528483	0.597164	0.953785	COL9A2	TRUE
ENSG00000049130	148.57	-0.171441	0.437495	-0.391869	0.695155	0.968591	KITLG	TRUE
ENSG00000049167	103.609	-0.3109	0.299467	-1.03818	0.299187	0.883004	ERCC8	TRUE
ENSG00000049192	37.8094	-0.0360714	0.433989	-0.0831159	0.933759	0.995776	ADAMTS6	TRUE
ENSG00000049239	1488.14	0.0525686	0.395335	0.132972	0.894215	0.992463	H6PD	TRUE
ENSG00000049245	669.3	-0.250251	0.390104	-0.641498	0.521199	0.936627	VAMP3	TRUE
ENSG00000049246	522.516	0.0386375	0.520405	0.0742451	0.940815	0.996335	PER3	TRUE
ENSG00000049247	1.06316	1.06426	1.46228	0.72781	0.46673		UTS2	TRUE
ENSG00000049249	19.1953	0.409832	0.698464	0.586763	0.557363	0.946111	TNFRSF9	TRUE
ENSG00000049283	3.4988	3.64819	1.74358	2.09236	0.0364061	0.671485	EPN3	TRUE
ENSG00000049319	88.9928	-1.3266	1.39481	-0.951098	0.341555	0.897061	SRD5A2	TRUE
ENSG00000049323	357.078	-0.00512655	0.394339	-0.0130004	0.989628	0.999278	LTBP1	TRUE
ENSG00000049449	999.085	0.0448074	0.276794	0.16188	0.871401	0.991033	RCN1	TRUE
ENSG00000049540	93.899	0.991104	0.630204	1.57267	0.115795	0.7967	ELN	TRUE
ENSG00000049541	108.674	0.0314188	0.331542	0.0947658	0.924501	0.995041	RFC2	TRUE
ENSG00000049618	2046.29	0.140245	0.306706	0.457261	0.647483	0.957117	ARID1B	TRUE
ENSG00000049656	547.94	-0.0717406	0.237761	-0.301735	0.762854	0.976612	CLPTM1L	TRUE
ENSG00000049759	2592.13	0.280637	0.468676	0.598786	0.549315	0.945489	NEDD4L	TRUE
ENSG00000049768	9.33614	-0.319165	0.617277	-0.517052	0.60512	0.954955	FOXP3	TRUE
ENSG00000049769	52.8412	0.756025	0.521344	1.45015	0.147018	0.814243	PPP1R3F	TRUE
ENSG00000049860	1121.27	0.170285	0.340699	0.49981	0.617209	0.955719	HEXB	TRUE
ENSG00000049883	107.86	-0.0911949	0.25723	-0.354527	0.722944	0.972312	PTCD2	TRUE
ENSG00000050030	14.9404	0.143444	0.944087	0.15194	0.879235	0.991438	KIAA2022	TRUE
ENSG00000050130	435.183	-0.288745	0.302207	-0.955456	0.339347	0.897061	JKAMP	TRUE
ENSG00000050165	152.446	1.04387	0.556041	1.87734	0.0604721	0.727169	DKK3	TRUE
ENSG00000050327	27.7542	0.971859	0.538925	1.80333	0.0713367	0.749233	ARHGEF5	TRUE
ENSG00000050344	55.0128	0.358869	0.535533	0.670116	0.502784	0.93586	NFE2L3	TRUE
ENSG00000050393	309.793	-0.165298	0.214671	-0.770009	0.441295	0.922483	MCUR1	TRUE
ENSG00000050405	801.872	0.805365	0.446817	1.80245	0.071475	0.749233	LIMA1	TRUE
ENSG00000050426	568.273	0.297383	0.282509	1.05265	0.292502	0.879749	LETMD1	TRUE
ENSG00000050438	22.751	0.132077	0.477188	0.276781	0.781948	0.980309	SLC4A8	TRUE
ENSG00000050555	362.715	0.338317	0.645055	0.524478	0.599946	0.954656	LAMC3	TRUE
ENSG00000050628	35.3205	1.0767	0.768822	1.40046	0.161376	0.826344	PTGER3	TRUE
ENSG00000050730	5.75775	0.3033	0.887642	0.341691	0.732583	0.972971	TNIP3	TRUE
ENSG00000050748	380.417	-0.0381575	0.244668	-0.155956	0.876068	0.991233	MAPK9	TRUE
ENSG00000050767	12.2718	-0.590923	0.756556	-0.78107	0.434761	0.920364	COL23A1	TRUE
ENSG00000050820	293.76	0.559374	0.520069	1.07558	0.282117	0.875437	BCAR1	TRUE
ENSG00000051009	307.919	0.377917	0.377112	1.00213	0.316279	0.889786	FAM160A2	TRUE
ENSG00000051108	581.674	0.0198551	0.323699	0.0613381	0.95109	0.997558	HERPUD1	TRUE
ENSG00000051128	95.1697	0.0145491	0.409828	0.0355006	0.971681	0.998917	HOMER3	TRUE
ENSG00000051180	19.9748	-0.133424	0.586412	-0.227526	0.820015	0.985858	RAD51	TRUE
ENSG00000051341	68.837	-0.0381551	0.541575	-0.0704521	0.943834	0.996552	POLQ	TRUE
ENSG00000051382	1229.49	0.770374	0.466361	1.65188	0.0985584	0.779654	PIK3CB	TRUE
ENSG00000051523	237.046	0.560562	0.286738	1.95496	0.0505876	0.706364	CYBA	TRUE
ENSG00000051596	33.5912	-0.307449	0.548401	-0.560627	0.575052	0.949597	THOC3	TRUE
ENSG00000051620	249.64	0.0471483	0.481351	0.0979499	0.921972	0.99485	HEBP2	TRUE
ENSG00000051825	727.255	-0.323796	0.22838	-1.41779	0.156251	0.822556	MPHOSPH9	TRUE
ENSG00000052126	2713.68	0.552184	0.44089	1.25243	0.210413	0.853059	PLEKHA5	TRUE
ENSG00000052344	11.5298	-0.518117	1.02629	-0.504843	0.613669	0.955719	PRSS8	TRUE
ENSG00000052723	549.915	-0.417781	0.290383	-1.43872	0.150229	0.817488	SIKE1	TRUE
ENSG00000052749	196.992	0.261153	0.344784	0.757437	0.448788	0.923608	RRP12	TRUE
ENSG00000052795	2605.13	-0.277634	0.285237	-0.973345	0.330382	0.89639	FNIP2	TRUE
ENSG00000052802	341.974	-1.26222	0.755873	-1.66988	0.0949426	0.779654	MSMO1	TRUE
ENSG00000052841	1405.19	-0.00302589	0.169472	-0.0178548	0.985755	0.999109	TTC17	TRUE
ENSG00000052850	1.86123	0.931462	1.67207	0.557072	0.577479	0.950678	ALX4	TRUE
ENSG00000053108	31.001	0.373546	0.737069	0.5068	0.612295	0.955719	FSTL4	TRUE
ENSG00000053254	1611.09	0.0377436	0.231497	0.163041	0.870486	0.991033	FOXN3	TRUE
ENSG00000053328	3.32332	0.645983	1.30942	0.493337	0.621774	0.955757	METTL24	TRUE
ENSG00000053371	241.977	0.119957	0.336762	0.356207	0.721685	0.972312	AKR7A2	TRUE
ENSG00000053372	209.555	-0.0941864	0.238894	-0.39426	0.693389	0.968516	MRTO4	TRUE
ENSG00000053438	0.163168	0.0842539	4.36766	0.0192904	0.984609		NNAT	FALSE
ENSG00000053501	105.448	0.464415	0.358768	1.29447	0.195503	0.850568	USE1	TRUE
ENSG00000053524	33.0918	-0.0910731	0.511495	-0.178053	0.858682	0.989509	MCF2L2	TRUE
ENSG00000053702	19.5647	1.09623	0.759175	1.44398	0.148745	0.816536	NRIP2	TRUE
ENSG00000053747	62.4505	-0.300113	0.595823	-0.503695	0.614475	0.955719	LAMA3	TRUE
ENSG00000053770	439.415	-0.172392	0.24471	-0.704475	0.481137	0.933787	AP5M1	TRUE
ENSG00000053900	446.368	-0.175633	0.253925	-0.691671	0.489144	0.935406	ANAPC4	TRUE
ENSG00000053918	41.6518	0.531645	0.41689	1.27527	0.202215	0.850568	KCNQ1	TRUE
ENSG00000054116	319.869	-0.26685	0.254354	-1.04913	0.294119	0.880563	TRAPPC3	TRUE
ENSG00000054118	1672.6	0.0251814	0.202179	0.12455	0.90088	0.993099	THRAP3	TRUE
ENSG00000054148	237.857	0.132321	0.343599	0.385102	0.700162	0.969543	PHPT1	TRUE
ENSG00000054179	1.65007	1.16043	1.26806	0.915122	0.360128	0.901074	ENTPD2	TRUE
ENSG00000054219	39.7993	-0.0424317	0.59159	-0.0717248	0.942821	0.996335	LY75	TRUE
ENSG00000054267	882.196	-0.261383	0.269991	-0.968119	0.332985	0.897061	ARID4B	TRUE
ENSG00000054277	152.333	-0.82853	0.392202	-2.11251	0.0346429	0.666133	OPN3	TRUE
ENSG00000054282	339.448	-0.0718516	0.223813	-0.321034	0.748185	0.975013	SDCCAG8	TRUE
ENSG00000054356	4.03582	-2.63973	1.67134	-1.57941	0.114241	0.79244	PTPRN	TRUE
ENSG00000054392	199.102	0.0806734	0.336965	0.239412	0.810786	0.985779	HHAT	TRUE
ENSG00000054523	1875.58	-0.386856	0.299243	-1.29278	0.196087	0.850568	KIF1B	TRUE
ENSG00000054598	49.6308	0.306389	0.602526	0.508506	0.611098	0.955543	FOXC1	TRUE
ENSG00000054611	352.529	0.220018	0.303548	0.724822	0.468561	0.930599	TBC1D22A	TRUE
ENSG00000054654	11631.2	-1.28049	0.590677	-2.16784	0.0301706	0.647266	SYNE2	TRUE
ENSG00000054690	2865.53	-1.21174	0.432977	-2.79862	0.00513213	0.396602	PLEKHH1	TRUE
ENSG00000054793	1402.33	-0.0960984	0.397967	-0.241473	0.809188	0.98558	ATP9A	TRUE
ENSG00000054796	0.045171	1.34074	4.3571	0.307713	0.758301		SPO11	FALSE
ENSG00000054803	2.35384	0.79378	1.1685	0.679316	0.496937	0.93586	CBLN4	TRUE
ENSG00000054938	1.26512	2.41734	1.91249	1.26397	0.206239		CHRDL2	TRUE
ENSG00000054965	748.688	-0.111038	0.238601	-0.465371	0.641665	0.956644	FAM168A	TRUE
ENSG00000054967	102.754	-0.414882	0.397929	-1.0426	0.297133	0.88247	RELT	TRUE
ENSG00000054983	259.598	-0.0326735	0.486442	-0.0671682	0.946448	0.996991	GALC	TRUE
ENSG00000055044	508.471	-0.06621	0.221365	-0.299099	0.764865	0.976817	NOP58	TRUE
ENSG00000055070	882.492	-0.360252	0.25454	-1.41531	0.156978	0.822998	SZRD1	TRUE
ENSG00000055118	1.97482	1.26162	1.19295	1.05756	0.290256	0.879139	KCNH2	TRUE
ENSG00000055130	574.078	-0.0091393	0.212487	-0.0430111	0.965693	0.997961	CUL1	TRUE
ENSG00000055147	271.237	0.445446	0.222798	1.99932	0.0455733	0.693617	FAM114A2	TRUE
ENSG00000055163	193.609	0.10569	0.529034	0.199779	0.841653	0.986426	CYFIP2	TRUE
ENSG00000055208	760.434	-0.244699	0.308342	-0.793598	0.427429	0.918514	TAB2	TRUE
ENSG00000055211	231.531	-0.0777572	0.341008	-0.228022	0.819629	0.985858	GINM1	TRUE
ENSG00000055332	1758.36	-0.25806	0.299072	-0.862869	0.388209	0.908889	EIF2AK2	TRUE
ENSG00000055483	603.461	0.517714	0.307842	1.68175	0.0926174	0.779519	USP36	TRUE
ENSG00000055609	3863.21	-0.156906	0.198345	-0.791077	0.428899	0.918696	KMT2C	TRUE
ENSG00000055732	81.2287	1.00921	0.632212	1.59631	0.110419	0.790718	MCOLN3	TRUE
ENSG00000055813	5.34679	-0.0645516	1.0217	-0.0631804	0.949623	0.997533	CCDC85A	TRUE
ENSG00000055917	2347.9	-0.188792	0.245756	-0.768207	0.442364	0.922483	PUM2	TRUE
ENSG00000055950	152.053	0.253064	0.35142	0.720116	0.471453	0.931338	MRPL43	TRUE
ENSG00000055955	79.4594	1.65099	1.06119	1.55579	0.119758	0.806223	ITIH4	TRUE
ENSG00000055957	1057.12	-0.106241	1.38929	-0.0764718	0.939044	0.996046	ITIH1	TRUE
ENSG00000056050	85.8159	0.203662	0.273545	0.744527	0.456558	0.926563	C4orf27	TRUE
ENSG00000056097	1284.05	-0.318908	0.177003	-1.80171	0.0715906	0.749233	ZFR	TRUE
ENSG00000056277	146.396	-0.168908	0.22888	-0.737978	0.460528	0.928123	ZNF280C	TRUE
ENSG00000056291	0						NPFFR2	FALSE
ENSG00000056487	3.1263	1.57081	1.36135	1.15387	0.248555	0.866228	PHF21B	TRUE
ENSG00000056558	294.605	0.3862	0.358114	1.07843	0.280843	0.875159	TRAF1	TRUE
ENSG00000056586	1362.55	-0.204073	0.213685	-0.95502	0.339567	0.897061	RC3H2	TRUE
ENSG00000056661	176.651	0.0226868	0.234989	0.0965444	0.923088	0.995026	PCGF2	TRUE
ENSG00000056678	0						KIFC1	FALSE
ENSG00000056736	56.6621	-0.511145	0.891114	-0.573602	0.566237	0.947412	IL17RB	TRUE
ENSG00000056972	397.343	-0.0950266	0.38939	-0.24404	0.8072	0.985114	TRAF3IP2	TRUE
ENSG00000056998	681.477	0.173729	0.394338	0.440559	0.659533	0.959474	GYG2	TRUE
ENSG00000057019	454.198	0.0155091	0.303277	0.0511383	0.959215	0.997558	DCBLD2	TRUE
ENSG00000057149	0.0637383	0.0842378	4.36766	0.0192867	0.984612		SERPINB3	FALSE
ENSG00000057252	1396.45	-0.675822	0.289439	-2.33494	0.0195466	0.593251	SOAT1	TRUE
ENSG00000057294	67.0329	-1.32041	0.814937	-1.62027	0.105175	0.786468	PKP2	TRUE
ENSG00000057468	12.7678	1.01363	0.904609	1.12052	0.262493	0.87105	MSH4	TRUE
ENSG00000057593	155.669	-0.0582811	0.802622	-0.0726134	0.942114	0.996335	F7	TRUE
ENSG00000057608	1776.73	-0.227803	0.219511	-1.03777	0.299376	0.883004	GDI2	TRUE
ENSG00000057657	138.374	1.18983	0.431963	2.75448	0.00587862	0.410451	PRDM1	TRUE
ENSG00000057663	223.85	-0.158777	0.319284	-0.497292	0.618983	0.955757	ATG5	TRUE
ENSG00000057704	94.3243	-0.460662	0.37744	-1.22049	0.222279	0.85785	TMCC3	TRUE
ENSG00000057757	350.793	-0.0183669	0.286654	-0.0640733	0.948912	0.997375	PITHD1	TRUE
ENSG00000057935	438.144	0.206816	0.257581	0.802915	0.422024	0.916931	MTA3	TRUE
ENSG00000058056	360.25	0.0771492	0.169582	0.454937	0.649155	0.957361	USP13	TRUE
ENSG00000058063	784.897	-0.085435	0.305731	-0.279445	0.779903	0.980309	ATP11B	TRUE
ENSG00000058085	30.3799	-1.01284	0.846758	-1.19613	0.231644	0.858919	LAMC2	TRUE
ENSG00000058091	209.03	-0.443631	0.499238	-0.888618	0.374209	0.904688	CDK14	TRUE
ENSG00000058262	1419.14	-0.245612	0.19487	-1.26039	0.20753	0.853059	SEC61A1	TRUE
ENSG00000058272	1231.09	-0.0449649	0.258442	-0.173985	0.861877	0.989828	PPP1R12A	TRUE
ENSG00000058335	17.9636	-0.470191	1.06047	-0.443381	0.65749	0.959446	RASGRF1	TRUE
ENSG00000058404	14.1033	-0.614331	1.02787	-0.597673	0.550058	0.945489	CAMK2B	TRUE
ENSG00000058453	284.97	0.575257	0.59406	0.968348	0.33287	0.897061	CROCC	TRUE
ENSG00000058600	374.529	0.07725	0.289586	0.266761	0.789654	0.980922	POLR3E	TRUE
ENSG00000058668	4059.05	-0.20303	0.400443	-0.507014	0.612145	0.955719	ATP2B4	TRUE
ENSG00000058673	4073.03	-0.383768	0.232293	-1.65208	0.0985174	0.779654	ZC3H11A	TRUE
ENSG00000058729	234.409	-0.100534	0.227406	-0.442089	0.658425	0.959446	RIOK2	TRUE
ENSG00000058799	134.194	-0.00603368	0.299445	-0.0201496	0.983924	0.999109	YIPF1	TRUE
ENSG00000058804	348.067	-0.437475	0.317838	-1.37641	0.168694	0.832959	NDC1	TRUE
ENSG00000058866	67.0372	-0.290351	0.487221	-0.595933	0.55122	0.945489	DGKG	TRUE
ENSG00000059122	730.885	0.480285	0.507899	0.945632	0.344336	0.897579	FLYWCH1	TRUE
ENSG00000059145	244.128	0.329914	0.298517	1.10518	0.269083	0.871627	UNKL	TRUE
ENSG00000059377	97.1326	0.0399669	0.388486	0.102878	0.918059	0.994518	TBXAS1	TRUE
ENSG00000059378	211.411	-0.295553	0.304886	-0.969386	0.332353	0.897061	PARP12	TRUE
ENSG00000059573	336.604	-0.0756219	0.282895	-0.267314	0.789227	0.980922	ALDH18A1	TRUE
ENSG00000059588	1243.83	-0.24891	0.271535	-0.916681	0.35931	0.901074	TARBP1	TRUE
ENSG00000059691	220.639	0.0937311	0.211765	0.442618	0.658042	0.959446	PET112	TRUE
ENSG00000059728	163.155	-0.345355	0.290736	-1.18786	0.234887	0.861029	MXD1	TRUE
ENSG00000059758	660.544	0.472136	0.197242	2.39368	0.0166801	0.564937	CDK17	TRUE
ENSG00000059769	168.979	-0.410034	0.396474	-1.0342	0.301042	0.883825	DNAJC25	TRUE
ENSG00000059804	245.361	0.321396	0.406121	0.791379	0.428723	0.918696	SLC2A3	TRUE
ENSG00000059915	11.7955	1.51489	0.831899	1.821	0.0686061	0.743208	PSD	TRUE
ENSG00000060069	194.229	0.522008	0.326129	1.60062	0.109461	0.790153	CTDP1	TRUE
ENSG00000060138	891.383	0.240586	0.3964	0.606927	0.543899	0.943658	YBX3	TRUE
ENSG00000060140	1.97827	-1.15198	1.27448	-0.903884	0.366057	0.901752	STYK1	TRUE
ENSG00000060237	3971.32	-0.26249	0.20355	-1.28956	0.197203	0.850568	WNK1	TRUE
ENSG00000060303	0.0310621	0.0822586	4.36778	0.018833	0.984974		RPS17P5	FALSE
ENSG00000060339	938.391	-0.103456	0.148558	-0.6964	0.486178	0.934301	CCAR1	TRUE
ENSG00000060491	294.923	0.893158	0.399824	2.23388	0.025491	0.630918	OGFR	TRUE
ENSG00000060558	16.9869	1.17912	0.413278	2.85309	0.0043296	0.366879	GNA15	TRUE
ENSG00000060566	70.4347	0.365694	1.43898	0.254135	0.799392	0.98321	CREB3L3	TRUE
ENSG00000060642	166.001	-0.202354	0.387261	-0.522524	0.601305	0.954702	PIGV	TRUE
ENSG00000060656	333.606	-1.0765	0.506808	-2.12408	0.0336632	0.666133	PTPRU	TRUE
ENSG00000060688	237.098	-0.232372	0.187662	-1.23824	0.215626	0.853442	SNRNP40	TRUE
ENSG00000060709	9.45913	-1.9476	1.22274	-1.59281	0.111202	0.790878	RIMBP2	TRUE
ENSG00000060718	191.52	1.56327	0.974495	1.60419	0.108673	0.789875	COL11A1	TRUE
ENSG00000060749	1212.57	-0.222683	0.291086	-0.765009	0.444266	0.923016	QSER1	TRUE
ENSG00000060762	279.472	-0.391936	0.485088	-0.807968	0.419109	0.916263	MPC1	TRUE
ENSG00000060971	485.427	0.358314	0.750132	0.477668	0.632887	0.956356	ACAA1	TRUE
ENSG00000060982	527.244	-0.1714	0.717624	-0.238844	0.811227	0.985825	BCAT1	TRUE
ENSG00000061273	453.561	-0.0685319	0.225586	-0.303794	0.761285	0.976403	HDAC7	TRUE
ENSG00000061337	1255.76	0.463361	0.634102	0.730737	0.46494	0.929838	LZTS1	TRUE
ENSG00000061455	29.6191	-0.0299304	0.598212	-0.050033	0.960096	0.997558	PRDM6	TRUE
ENSG00000061492	0.0386251	1.24325	4.36142	0.285057	0.775601		WNT8A	FALSE
ENSG00000061656	4.20677	2.04188	0.896112	2.2786	0.0226907	0.621786	SPAG4	TRUE
ENSG00000061676	2580.64	-0.182365	0.240223	-0.759148	0.447764	0.923608	NCKAP1	TRUE
ENSG00000061794	302.585	-0.407123	0.213501	-1.90688	0.0565355	0.724586	MRPS35	TRUE
ENSG00000061918	103.982	-0.147383	0.403201	-0.365533	0.714714	0.971192	GUCY1B3	TRUE
ENSG00000061936	809.147	0.648543	0.334882	1.93663	0.0527904	0.712693	SFSWAP	TRUE
ENSG00000061938	369.119	0.900807	0.405544	2.22123	0.0263352	0.635142	TNK2	TRUE
ENSG00000061987	1690.44	-0.0450384	0.195812	-0.230009	0.818085	0.985858	MON2	TRUE
ENSG00000062038	151.963	-0.16159	0.85534	-0.188919	0.850156	0.988314	CDH3	TRUE
ENSG00000062096	1.43115	-1.28609	2.06578	-0.622569	0.533568	0.940039	ARSF	TRUE
ENSG00000062194	1177.09	0.032764	0.209044	0.156733	0.875456	0.991233	GPBP1	TRUE
ENSG00000062282	191.951	-0.829778	0.836478	-0.99199	0.321202	0.892182	DGAT2	TRUE
ENSG00000062370	91.1037	0.0711428	0.310091	0.229425	0.818538	0.985858	ZNF112	TRUE
ENSG00000062485	1147.29	-0.422846	0.229313	-1.84397	0.0651878	0.733304	CS	TRUE
ENSG00000062524	39.9251	1.41625	0.953016	1.48607	0.137261	0.813539	LTK	TRUE
ENSG00000062582	25.9689	-0.251568	0.524033	-0.480062	0.631183	0.956075	MRPS24	TRUE
ENSG00000062598	376.403	-0.17413	0.197731	-0.880641	0.378512	0.906382	ELMO2	TRUE
ENSG00000062650	1168.75	-0.136951	0.202899	-0.674971	0.499694	0.93586	WAPAL	TRUE
ENSG00000062716	3147.17	0.927287	0.261477	3.54634	0.000390617	0.13189	VMP1	TRUE
ENSG00000062725	874.904	-0.0660211	0.319254	-0.206798	0.836168	0.985858	APPBP2	TRUE
ENSG00000062822	103.573	0.188897	0.34522	0.54718	0.584255	0.952338	POLD1	TRUE
ENSG00000063015	0.962328	0.451974	1.74794	0.258575	0.795963		SEZ6	TRUE
ENSG00000063046	7475.5	0.209444	0.354933	0.590094	0.555127	0.945995	EIF4B	TRUE
ENSG00000063127	41.3034	0.740607	0.470115	1.57538	0.11517	0.795103	SLC6A16	TRUE
ENSG00000063169	147.012	0.398101	0.465595	0.855037	0.392531	0.910432	GLTSCR1	TRUE
ENSG00000063176	136.068	0.173311	0.440542	0.393403	0.694022	0.968516	SPHK2	TRUE
ENSG00000063177	2285.46	0.713348	0.374891	1.90281	0.0570647	0.724586	RPL18	TRUE
ENSG00000063180	8.665	-0.0118256	0.540134	-0.0218937	0.982533	0.999109	CA11	TRUE
ENSG00000063241	121.012	-0.317753	0.475442	-0.668331	0.503922	0.93586	ISOC2	TRUE
ENSG00000063244	567.637	0.346864	0.319913	1.08424	0.278256	0.874163	U2AF2	TRUE
ENSG00000063245	475.753	0.855235	0.459238	1.86229	0.0625621	0.732847	EPN1	TRUE
ENSG00000063322	359.674	-0.366772	0.242159	-1.51459	0.129876	0.810535	MED29	TRUE
ENSG00000063438	481.709	-0.851352	0.477497	-1.78295	0.0745947	0.752975	AHRR	TRUE
ENSG00000063515	0						GSC2	FALSE
ENSG00000063587	398.226	-0.369154	0.329559	-1.12014	0.262652	0.87105	ZNF275	TRUE
ENSG00000063601	307.526	-0.195242	0.232195	-0.840854	0.40043	0.911928	MTMR1	TRUE
ENSG00000063660	343.069	0.300225	0.45113	0.665495	0.505734	0.93586	GPC1	TRUE
ENSG00000063761	113.357	0.0364255	0.32273	0.112867	0.910136	0.994492	ADCK1	TRUE
ENSG00000063854	172.779	-0.054923	0.557103	-0.0985868	0.921466	0.994759	HAGH	TRUE
ENSG00000063978	621.92	-0.215613	0.319743	-0.67433	0.500101	0.93586	RNF4	TRUE
ENSG00000064012	201.394	-0.305179	0.272413	-1.12028	0.262593	0.87105	CASP8	TRUE
ENSG00000064042	279.669	-0.363246	0.294256	-1.23445	0.217034	0.855431	LIMCH1	TRUE
ENSG00000064102	306.982	0.288933	0.301818	0.957312	0.33841	0.897061	ASUN	TRUE
ENSG00000064115	1175.04	0.0764933	0.375083	0.203937	0.838403	0.985858	TM7SF3	TRUE
ENSG00000064195	1.36357	-1.81244	1.8789	-0.964629	0.334731		DLX3	TRUE
ENSG00000064199	30.607	-0.096576	0.379738	-0.254323	0.799246	0.983188	SPA17	TRUE
ENSG00000064201	5.25423	1.41855	0.87317	1.6246	0.104248	0.783807	TSPAN32	TRUE
ENSG00000064205	7.21538	1.38355	0.762021	1.81564	0.0694262	0.745449	WISP2	TRUE
ENSG00000064218	0.555454	0.56309	4.36778	0.128919	0.897422		DMRT3	FALSE
ENSG00000064225	1309.59	0.712421	0.514017	1.38599	0.165751	0.83004	ST3GAL6	TRUE
ENSG00000064270	1.31842	0.874968	1.33693	0.65446	0.512816		ATP2C2	TRUE
ENSG00000064300	273.6	0.0984767	0.806203	0.122149	0.902781	0.993903	NGFR	TRUE
ENSG00000064309	218.421	-0.464923	0.429649	-1.0821	0.279208	0.874163	CDON	TRUE
ENSG00000064313	1051.97	-0.483843	0.33646	-1.43804	0.150423	0.817488	TAF2	TRUE
ENSG00000064393	4151.73	0.361764	0.344981	1.04865	0.294339	0.880563	HIPK2	TRUE
ENSG00000064419	523.938	-0.0874705	0.175429	-0.498608	0.618055	0.955719	TNPO3	TRUE
ENSG00000064489	0.235193	-0.434375	4.35639	-0.09971	0.920575		MEF2BNB-MEF2B	FALSE
ENSG00000064490	102.831	0.709119	0.389863	1.81889	0.068928	0.743372	RFXANK	TRUE
ENSG00000064545	129.1	0.536719	0.475213	1.12943	0.258717	0.86887	TMEM161A	TRUE
ENSG00000064547	43.1411	0.063278	0.39706	0.159366	0.87338	0.991033	LPAR2	TRUE
ENSG00000064601	1050.1	0.151434	0.241135	0.628002	0.530003	0.938316	CTSA	TRUE
ENSG00000064607	1060.97	0.00758932	0.20458	0.0370971	0.970408	0.998618	SUGP2	TRUE
ENSG00000064651	771.192	-0.460086	0.512744	-0.897302	0.369558	0.903627	SLC12A2	TRUE
ENSG00000064652	114.13	0.419938	0.377746	1.11169	0.26627	0.87105	SNX24	TRUE
ENSG00000064655	9.1953	0.517726	0.626466	0.826423	0.408564	0.9145	EYA2	TRUE
ENSG00000064666	284.991	0.448297	0.303649	1.47637	0.139846	0.813539	CNN2	TRUE
ENSG00000064687	124.448	0.401815	0.494848	0.811997	0.416793	0.915611	ABCA7	TRUE
ENSG00000064692	12.794	0.47159	0.548711	0.85945	0.390092	0.909434	SNCAIP	TRUE
ENSG00000064703	213.101	-0.0826399	0.237072	-0.348586	0.7274	0.972698	DDX20	TRUE
ENSG00000064726	981.254	-0.247223	0.346653	-0.71317	0.47574	0.932569	BTBD1	TRUE
ENSG00000064763	769.895	0.0842824	0.516869	0.163063	0.870469	0.991033	FAR2	TRUE
ENSG00000064787	2.3028	-0.185823	1.03851	-0.178933	0.857991	0.989509	BCAS1	TRUE
ENSG00000064835	0						POU1F1	FALSE
ENSG00000064886	4.11782	-0.0167235	0.811512	-0.0206078	0.983559	0.999109	CHI3L2	TRUE
ENSG00000064932	587.814	0.131647	0.391769	0.336031	0.736847	0.973845	SBNO2	TRUE
ENSG00000064933	288.133	-0.128911	0.217396	-0.592976	0.553197	0.945489	PMS1	TRUE
ENSG00000064961	462.164	0.271058	0.418189	0.648171	0.516874	0.936087	HMG20B	TRUE
ENSG00000064989	267.487	-0.268802	0.496204	-0.541716	0.588014	0.952882	CALCRL	TRUE
ENSG00000064995	232.185	0.461646	0.311006	1.48436	0.137713	0.813539	TAF11	TRUE
ENSG00000064999	759.26	-0.0926289	0.280494	-0.330235	0.741223	0.974188	ANKS1A	TRUE
ENSG00000065000	1429.81	0.410642	0.20305	2.02237	0.0431381	0.68955	AP3D1	TRUE
ENSG00000065029	311.002	0.348841	0.305074	1.14346	0.252847	0.86799	ZNF76	TRUE
ENSG00000065054	241.976	0.70125	0.767036	0.914234	0.360594	0.901074	SLC9A3R2	TRUE
ENSG00000065057	28.6068	-0.622324	0.539413	-1.15371	0.248621	0.866228	NTHL1	TRUE
ENSG00000065060	1239.56	0.00238745	0.344362	0.00693298	0.994468	0.999557	UHRF1BP1	TRUE
ENSG00000065135	614.223	-0.216364	0.264339	-0.818512	0.413065	0.914913	GNAI3	TRUE
ENSG00000065150	1662.59	-0.0602936	0.242668	-0.248461	0.803778	0.98413	IPO5	TRUE
ENSG00000065154	488.459	0.223113	0.227181	0.982093	0.326054	0.89375	OAT	TRUE
ENSG00000065183	448.62	-0.268836	0.259096	-1.03759	0.299459	0.883004	WDR3	TRUE
ENSG00000065243	1421.31	0.103785	0.280393	0.37014	0.711278	0.971126	PKN2	TRUE
ENSG00000065268	104.254	0.845168	0.455916	1.85378	0.0637704	0.732847	WDR18	TRUE
ENSG00000065308	856.323	-0.142624	0.284161	-0.501914	0.615728	0.955719	TRAM2	TRUE
ENSG00000065320	33.747	0.126425	0.905904	0.139557	0.88901	0.99221	NTN1	TRUE
ENSG00000065325	12.4031	-0.0597828	0.773472	-0.0772915	0.938392	0.995997	GLP2R	TRUE
ENSG00000065328	41.3905	-1.17906	0.505449	-2.33269	0.0196645	0.593899	MCM10	TRUE
ENSG00000065357	134.84	0.726771	0.458795	1.58409	0.113174	0.791535	DGKA	TRUE
ENSG00000065361	1450.94	0.437167	0.723678	0.60409	0.545784	0.944949	ERBB3	TRUE
ENSG00000065371	9.62311	2.85531	1.24708	2.28959	0.0220449	0.618913	ROPN1	TRUE
ENSG00000065413	913.044	0.082766	0.455421	0.181735	0.855791	0.989068	ANKRD44	TRUE
ENSG00000065427	581.581	-0.0111697	0.279942	-0.0399001	0.968173	0.998378	KARS	TRUE
ENSG00000065457	202.723	-0.224167	0.317209	-0.706686	0.479762	0.933121	ADAT1	TRUE
ENSG00000065485	155.172	-0.0913652	0.589213	-0.155063	0.876771	0.991233	PDIA5	TRUE
ENSG00000065491	176.954	-0.0155701	0.249335	-0.0624463	0.950207	0.997533	TBC1D22B	TRUE
ENSG00000065518	222.751	0.311458	0.347895	0.895265	0.370646	0.903915	NDUFB4	TRUE
ENSG00000065526	1803.79	0.0880152	0.187556	0.469274	0.638874	0.956644	SPEN	TRUE
ENSG00000065534	866.869	-0.279096	0.546808	-0.51041	0.609765	0.955315	MYLK	TRUE
ENSG00000065548	530.145	0.00497844	0.189678	0.0262468	0.97906	0.999109	ZC3H15	TRUE
ENSG00000065559	332.114	-0.445464	0.357698	-1.24536	0.212998	0.853059	MAP2K4	TRUE
ENSG00000065600	155.232	-0.319271	0.431788	-0.739416	0.459654	0.92755	TMEM206	TRUE
ENSG00000065609	1.69697	0.907607	1.49307	0.607881	0.543267	0.943563	SNAP91	TRUE
ENSG00000065613	1294.06	0.0594338	0.200485	0.29645	0.766887	0.977515	SLK	TRUE
ENSG00000065615	213.872	0.251367	0.357985	0.702173	0.482571	0.934301	CYB5R4	TRUE
ENSG00000065618	0.729599	1.09468	1.51649	0.721849	0.470388		COL17A1	TRUE
ENSG00000065621	21.867	1.3077	0.751512	1.74009	0.0818434	0.764348	GSTO2	TRUE
ENSG00000065665	70.8705	-0.201526	0.333561	-0.604167	0.545733	0.944947	SEC61A2	TRUE
ENSG00000065675	22.9531	0.390769	0.75201	0.519634	0.603319	0.9549	PRKCQ	TRUE
ENSG00000065717	57.3338	0.821241	0.69823	1.17618	0.239524	0.863409	TLE2	TRUE
ENSG00000065802	426.139	-0.027539	0.196742	-0.139975	0.88868	0.99221	ASB1	TRUE
ENSG00000065809	472.192	-0.540428	0.450146	-1.20056	0.229921	0.858702	FAM107B	TRUE
ENSG00000065833	163.975	-0.875509	0.58115	-1.50651	0.131936	0.810852	ME1	TRUE
ENSG00000065882	907.543	0.191249	0.378631	0.505108	0.613483	0.955719	TBC1D1	TRUE
ENSG00000065883	1144.21	0.161889	0.184887	0.875612	0.381241	0.90785	CDK13	TRUE
ENSG00000065911	373.132	-0.485554	0.426025	-1.13973	0.254399	0.868703	MTHFD2	TRUE
ENSG00000065923	58.3021	-0.665546	0.600629	-1.10808	0.267826	0.871487	SLC9A7	TRUE
ENSG00000065970	315.386	-0.135892	0.210142	-0.646665	0.517849	0.936454	FOXJ2	TRUE
ENSG00000065978	2684.74	-0.116135	0.37564	-0.309165	0.757196	0.976265	YBX1	TRUE
ENSG00000065989	145.888	0.30537	0.386809	0.789461	0.429843	0.919022	PDE4A	TRUE
ENSG00000066027	732	-0.377374	0.369965	-1.02003	0.307716	0.885404	PPP2R5A	TRUE
ENSG00000066032	3.92299	1.00254	1.07712	0.930765	0.351975	0.900211	CTNNA2	TRUE
ENSG00000066044	516.865	-0.100016	0.175626	-0.569485	0.569027	0.948009	ELAVL1	TRUE
ENSG00000066056	67.1523	-0.395651	0.510928	-0.774378	0.438707	0.921129	TIE1	TRUE
ENSG00000066084	2177.48	-0.317182	0.247767	-1.28016	0.200488	0.850568	DIP2B	TRUE
ENSG00000066117	526.491	-0.257652	0.259767	-0.991857	0.321267	0.892182	SMARCD1	TRUE
ENSG00000066135	457.749	-0.0877968	0.244896	-0.358507	0.719964	0.972118	KDM4A	TRUE
ENSG00000066136	298.761	-0.0915275	0.328602	-0.278536	0.780601	0.980309	NFYC	TRUE
ENSG00000066185	19.9626	-0.104049	0.531566	-0.195741	0.844813	0.987	ZMYND12	TRUE
ENSG00000066230	204.239	-1.80829	1.09374	-1.6533	0.0982703	0.779654	SLC9A3	TRUE
ENSG00000066248	37.6721	0.593258	1.00848	0.588267	0.556353	0.946111	NGEF	TRUE
ENSG00000066279	477.223	-1.26375	0.40819	-3.09598	0.00196163	0.267403	ASPM	TRUE
ENSG00000066294	517.244	0.0131822	0.547509	0.0240767	0.980791	0.999109	CD84	TRUE
ENSG00000066322	207.106	-0.494171	0.299008	-1.6527	0.0983914	0.779654	ELOVL1	TRUE
ENSG00000066336	68.1413	0.3578	0.409796	0.873117	0.382599	0.908069	SPI1	TRUE
ENSG00000066379	92.6065	-0.430408	0.452641	-0.950881	0.341665	0.897061	ZNRD1	TRUE
ENSG00000066382	18.9967	1.46176	0.884527	1.65258	0.0984156	0.779654	MPPED2	TRUE
ENSG00000066405	0.0490208	0.563121	4.36778	0.128926	0.897416		CLDN18	FALSE
ENSG00000066422	412.46	0.332402	0.224714	1.47923	0.13908	0.813539	ZBTB11	TRUE
ENSG00000066427	563.843	-0.181877	0.239253	-0.760185	0.447144	0.923608	ATXN3	TRUE
ENSG00000066455	435.409	-0.349611	0.220518	-1.58541	0.112874	0.790878	GOLGA5	TRUE
ENSG00000066468	314.952	-0.0342423	0.637056	-0.0537508	0.957134	0.997558	FGFR2	TRUE
ENSG00000066557	181.1	-0.340991	0.276592	-1.23283	0.217639	0.855654	LRRC40	TRUE
ENSG00000066583	124.952	-0.384023	0.477586	-0.804092	0.421344	0.916838	ISOC1	TRUE
ENSG00000066629	115.593	-0.537069	0.486328	-1.10434	0.269447	0.87175	EML1	TRUE
ENSG00000066651	136.552	-0.0556054	0.461455	-0.1205	0.904087	0.993989	TRMT11	TRUE
ENSG00000066654	730.792	-0.183862	0.22905	-0.802714	0.42214	0.916931	THUMPD1	TRUE
ENSG00000066697	217.919	-0.288801	0.27219	-1.06102	0.288679	0.877745	MSANTD3	TRUE
ENSG00000066735	42.7975	0.574174	0.587291	0.977665	0.32824	0.895271	KIF26A	TRUE
ENSG00000066739	1168.89	0.172313	0.187997	0.916576	0.359365	0.901074	ATG2B	TRUE
ENSG00000066777	3600.21	-0.439671	0.364418	-1.2065	0.227623	0.858153	ARFGEF1	TRUE
ENSG00000066813	582.062	-0.9474	1.36518	-0.693974	0.487698	0.934968	ACSM2B	TRUE
ENSG00000066827	279.222	-0.114858	0.222428	-0.516383	0.605587	0.955119	ZFAT	TRUE
ENSG00000066855	415.096	-0.868535	0.357736	-2.42787	0.0151878	0.552782	MTFR1	TRUE
ENSG00000066923	17.8711	-0.608224	0.555047	-1.09581	0.273164	0.87267	STAG3	TRUE
ENSG00000066926	280.441	-0.140757	0.212584	-0.662124	0.507892	0.935882	FECH	TRUE
ENSG00000066933	1268.13	0.0286227	0.222729	0.128509	0.897746	0.992463	MYO9A	TRUE
ENSG00000067048	292.562	0.709422	0.686716	1.03307	0.301573	0.883825	DDX3Y	TRUE
ENSG00000067057	270.291	0.147365	0.310049	0.475297	0.634575	0.956356	PFKP	TRUE
ENSG00000067064	435.592	-0.214065	0.313838	-0.68209	0.495182	0.93586	IDI1	TRUE
ENSG00000067066	933.181	0.07731	0.235431	0.328377	0.742627	0.974188	SP100	TRUE
ENSG00000067082	1752.56	0.414146	0.294765	1.40501	0.16002	0.824139	KLF6	TRUE
ENSG00000067113	173.099	-0.0453877	0.318731	-0.142401	0.886763	0.992015	PPAP2A	TRUE
ENSG00000067141	944.936	0.956173	0.488215	1.95851	0.0501706	0.706364	NEO1	TRUE
ENSG00000067167	4300.87	-0.434494	0.477388	-0.910149	0.362744	0.901074	TRAM1	TRUE
ENSG00000067177	60.4547	1.92394	0.681602	2.82267	0.00476257	0.38428	PHKA1	TRUE
ENSG00000067182	482.293	0.0393987	0.249553	0.157877	0.874554	0.991114	TNFRSF1A	TRUE
ENSG00000067191	47.6195	-0.0248454	0.334725	-0.0742263	0.94083	0.996335	CACNB1	TRUE
ENSG00000067208	742.019	-0.266481	0.270317	-0.985808	0.324227	0.892654	EVI5	TRUE
ENSG00000067221	44.1541	-0.0684117	0.352522	-0.194063	0.846126	0.987336	STOML1	TRUE
ENSG00000067225	1886.28	-0.298678	0.381563	-0.782776	0.433759	0.920312	PKM	TRUE
ENSG00000067248	486.852	0.367957	0.222953	1.65038	0.0988644	0.779654	DHX29	TRUE
ENSG00000067334	369.57	-0.124772	0.240938	-0.517861	0.604555	0.9549	DNTTIP2	TRUE
ENSG00000067365	101.553	0.000740387	0.246876	0.00299902	0.997607	0.999697	METTL22	TRUE
ENSG00000067369	808.553	0.0688822	0.264508	0.260416	0.794543	0.981258	TP53BP1	TRUE
ENSG00000067445	201.216	0.622764	0.498955	1.24814	0.21198	0.853059	TRO	TRUE
ENSG00000067533	580.758	-0.623451	0.344768	-1.80832	0.070557	0.748425	RRP15	TRUE
ENSG00000067560	2308.58	-0.159003	0.308338	-0.515676	0.606081	0.955315	RHOA	TRUE
ENSG00000067596	486.04	0.0206831	0.166157	0.124479	0.900936	0.993111	DHX8	TRUE
ENSG00000067601	27.5508	0.857579	0.543477	1.57795	0.114577	0.793319	PMS2P4	TRUE
ENSG00000067606	74.1643	0.666962	0.397719	1.67697	0.0935492	0.779654	PRKCZ	TRUE
ENSG00000067646	96.0755	0.606744	0.68156	0.890228	0.373344	0.904435	ZFY	TRUE
ENSG00000067704	1160.49	-0.517199	0.278119	-1.85963	0.0629375	0.732847	IARS2	TRUE
ENSG00000067715	9.80039	-0.947002	0.833817	-1.13574	0.256064	0.868703	SYT1	TRUE
ENSG00000067798	176.279	0.356015	0.48503	0.734007	0.462944	0.929261	NAV3	TRUE
ENSG00000067829	174.944	0.0850392	0.248388	0.342365	0.732077	0.972971	IDH3G	TRUE
ENSG00000067836	42.0875	-0.0158211	0.470599	-0.033619	0.973181	0.998967	ROGDI	TRUE
ENSG00000067840	101.423	0.778602	0.44297	1.75769	0.078801	0.758481	PDZD4	TRUE
ENSG00000067842	9.38002	2.03829	1.03155	1.97594	0.0481611	0.705366	ATP2B3	TRUE
ENSG00000067900	1337.18	0.103559	0.164334	0.630171	0.528583	0.937871	ROCK1	TRUE
ENSG00000067955	594.164	-0.21785	0.392425	-0.555139	0.5788	0.951025	CBFB	TRUE
ENSG00000067992	89.6321	0.217437	0.305236	0.712358	0.476243	0.932569	PDK3	TRUE
ENSG00000068001	143.175	0.0411415	0.489232	0.0840941	0.932982	0.995776	HYAL2	TRUE
ENSG00000068024	1742.44	-0.507028	0.32487	-1.56071	0.118592	0.802679	HDAC4	TRUE
ENSG00000068028	122.597	0.443686	0.370391	1.19788	0.230962	0.858702	RASSF1	TRUE
ENSG00000068078	226.106	0.319855	0.67223	0.475812	0.634208	0.956356	FGFR3	TRUE
ENSG00000068079	72.9886	0.12504	0.313121	0.399334	0.689647	0.967962	IFI35	TRUE
ENSG00000068097	162.491	0.235433	0.286065	0.823004	0.410505	0.914713	HEATR6	TRUE
ENSG00000068120	281.431	0.52897	0.344317	1.53629	0.124467	0.807606	COASY	TRUE
ENSG00000068137	113.896	0.526207	0.499687	1.05307	0.292307	0.879749	PLEKHH3	TRUE
ENSG00000068305	1007.3	-0.255098	0.263097	-0.969599	0.332247	0.897061	MEF2A	TRUE
ENSG00000068308	236.822	0.554164	0.268374	2.0649	0.0389327	0.678753	OTUD5	TRUE
ENSG00000068323	302.05	0.00186519	0.235281	0.00792748	0.993675	0.999557	TFE3	TRUE
ENSG00000068354	131.248	0.21668	0.23667	0.915538	0.359909	0.901074	TBC1D25	TRUE
ENSG00000068366	626.203	-0.142126	0.441865	-0.32165	0.747718	0.975013	ACSL4	TRUE
ENSG00000068383	268.03	-0.238897	0.192242	-1.24269	0.213983	0.853243	INPP5A	TRUE
ENSG00000068394	71.5026	0.161719	0.31032	0.521138	0.602271	0.9549	GPKOW	TRUE
ENSG00000068400	265.07	0.588073	0.354402	1.65934	0.0970477	0.779654	GRIPAP1	TRUE
ENSG00000068438	143.002	-0.107261	0.240225	-0.446502	0.655235	0.958536	FTSJ1	TRUE
ENSG00000068489	79.3806	-0.968772	0.364876	-2.65507	0.00792916	0.454972	PRR11	TRUE
ENSG00000068615	136.554	-0.700912	0.639765	-1.09558	0.273263	0.87267	REEP1	TRUE
ENSG00000068650	1548.54	-0.75287	0.38232	-1.96921	0.0489286	0.706364	ATP11A	TRUE
ENSG00000068654	1180.48	-0.346289	0.272634	-1.27016	0.204028	0.852276	POLR1A	TRUE
ENSG00000068697	993.042	-0.131075	0.289788	-0.452314	0.651043	0.957798	LAPTM4A	TRUE
ENSG00000068724	123.865	0.312901	0.377885	0.828033	0.407652	0.9145	TTC7A	TRUE
ENSG00000068745	275.932	0.0847618	0.356859	0.237522	0.812252	0.985858	IP6K2	TRUE
ENSG00000068781	0.577455	2.71732	2.78693	0.975021	0.32955		STON1-GTF2A1L	FALSE
ENSG00000068784	276.729	-0.211106	0.288571	-0.731555	0.46444	0.929507	SRBD1	TRUE
ENSG00000068793	1255.34	-0.186713	0.110568	-1.68868	0.0912811	0.779519	CYFIP1	TRUE
ENSG00000068796	451.227	0.0431765	0.270756	0.159466	0.873301	0.991033	KIF2A	TRUE
ENSG00000068831	36.6757	0.47416	0.517382	0.916459	0.359426	0.901074	RASGRP2	TRUE
ENSG00000068878	1675.33	-0.374253	0.238256	-1.5708	0.116228	0.797893	PSME4	TRUE
ENSG00000068885	189.907	0.0910516	0.400514	0.227337	0.820162	0.985858	IFT80	TRUE
ENSG00000068903	250.135	0.160252	0.301772	0.531037	0.595393	0.953716	SIRT2	TRUE
ENSG00000068912	484.555	-0.0831689	0.304248	-0.273359	0.784577	0.980309	ERLEC1	TRUE
ENSG00000068971	79.5521	0.29758	0.259207	1.14804	0.250953	0.866938	PPP2R5B	TRUE
ENSG00000068976	9.89171	1.3524	0.782077	1.72924	0.0837661	0.768568	PYGM	TRUE
ENSG00000068985	0						PAGE1	FALSE
ENSG00000069011	16.3767	-2.18589	1.36734	-1.59865	0.109899	0.790627	PITX1	TRUE
ENSG00000069018	0						TRPC7	FALSE
ENSG00000069020	287.971	0.169104	0.459539	0.367985	0.712884	0.971192	MAST4	TRUE
ENSG00000069122	270.726	-0.322536	0.422268	-0.763819	0.444975	0.923071	GPR116	TRUE
ENSG00000069188	119.675	-0.641791	0.627943	-1.02205	0.306756	0.885025	SDK2	TRUE
ENSG00000069206	0						ADAM7	FALSE
ENSG00000069248	585.586	-0.439505	0.196743	-2.2339	0.0254898	0.630918	NUP133	TRUE
ENSG00000069275	5201.47	-0.689349	0.328274	-2.09992	0.0357357	0.671065	NUCKS1	TRUE
ENSG00000069329	999.848	-0.0486681	0.293603	-0.165762	0.868344	0.991033	VPS35	TRUE
ENSG00000069345	509.722	-0.0537471	0.257282	-0.208903	0.834524	0.985858	DNAJA2	TRUE
ENSG00000069399	101.236	0.356521	0.625162	0.570285	0.568484	0.948009	BCL3	TRUE
ENSG00000069424	1467.82	0.263092	0.50608	0.519863	0.603159	0.9549	KCNAB2	TRUE
ENSG00000069431	426.675	-0.956444	0.705134	-1.3564	0.174971	0.838356	ABCC9	TRUE
ENSG00000069482	17.6736	-0.808074	0.92998	-0.868915	0.384893	0.908231	GAL	TRUE
ENSG00000069493	127.383	0.707287	0.63434	1.115	0.264852	0.87105	CLEC2D	TRUE
ENSG00000069509	76.8206	-0.141754	0.31039	-0.456695	0.64789	0.957191	FUNDC1	TRUE
ENSG00000069535	334.325	-1.3495	1.03034	-1.30976	0.190277	0.847664	MAOB	TRUE
ENSG00000069667	846.822	-0.681811	0.57908	-1.1774	0.239034	0.862985	RORA	TRUE
ENSG00000069696	13.2326	3.39313	1.08441	3.12902	0.00175391	0.254921	DRD4	TRUE
ENSG00000069702	456.751	-0.213744	0.367334	-0.581878	0.560649	0.946651	TGFBR3	TRUE
ENSG00000069712	82.5585	0.44348	0.416836	1.06392	0.287365	0.877619	KIAA1107	TRUE
ENSG00000069764	0.116469	0.563106	4.36778	0.128923	0.897419		PLA2G10	FALSE
ENSG00000069812	6.50388	-3.66811	1.13957	-3.21887	0.00128696	0.221834	HES2	TRUE
ENSG00000069849	544.086	0.542876	0.436236	1.24446	0.213332	0.853059	ATP1B3	TRUE
ENSG00000069869	370.982	-0.476547	0.378215	-1.25999	0.207673	0.853059	NEDD4	TRUE
ENSG00000069943	180.092	0.217113	0.348842	0.622383	0.53369	0.940039	PIGB	TRUE
ENSG00000069956	730.542	-0.230908	0.172086	-1.34182	0.179655	0.842158	MAPK6	TRUE
ENSG00000069966	199.704	-0.221341	0.345096	-0.641391	0.521268	0.936627	GNB5	TRUE
ENSG00000069974	1177.05	0.31486	0.469719	0.670315	0.502657	0.93586	RAB27A	TRUE
ENSG00000069998	174.72	0.220638	0.421818	0.523065	0.600929	0.954656	CECR5	TRUE
ENSG00000070010	370.626	-0.212173	0.302949	-0.700358	0.483704	0.934301	UFD1L	TRUE
ENSG00000070018	1461.49	0.0842915	0.290647	0.290013	0.771806	0.978741	LRP6	TRUE
ENSG00000070019	0.481071	0.14767	3.26214	0.045268	0.963894		GUCY2C	FALSE
ENSG00000070031	0.045171	1.34074	4.3571	0.307713	0.758301		SCT	FALSE
ENSG00000070047	484.423	0.58471	0.357914	1.63366	0.10233	0.780987	PHRF1	TRUE
ENSG00000070061	517.737	-0.0801522	0.160305	-0.499998	0.617076	0.955719	IKBKAP	TRUE
ENSG00000070081	256.943	0.463727	0.4143	1.1193	0.263011	0.87105	NUCB2	TRUE
ENSG00000070087	580.335	-1.19466	0.518366	-2.30466	0.0211855	0.613152	PFN2	TRUE
ENSG00000070159	421.012	-0.413011	0.3217	-1.28384	0.199198	0.850568	PTPN3	TRUE
ENSG00000070182	9.96704	0.135381	0.734089	0.18442	0.853684	0.9888	SPTB	TRUE
ENSG00000070190	50.877	0.0564462	0.652307	0.0865331	0.931043	0.995338	DAPP1	TRUE
ENSG00000070193	1.03487	2.64901	1.39827	1.89448	0.0581609		FGF10	TRUE
ENSG00000070214	656.515	0.16372	0.3526	0.464321	0.642418	0.956644	SLC44A1	TRUE
ENSG00000070269	368.465	-0.228486	0.216427	-1.05572	0.291097	0.879571	TMEM260	TRUE
ENSG00000070366	471.727	0.0463537	0.318421	0.145573	0.884258	0.991902	SMG6	TRUE
ENSG00000070367	963.209	-0.27968	0.243341	-1.14933	0.250418	0.866591	EXOC5	TRUE
ENSG00000070371	99.843	-0.0108155	0.345957	-0.0312627	0.97506	0.999102	CLTCL1	TRUE
ENSG00000070388	1.45707	0.360515	1.34653	0.267736	0.788903	0.980922	FGF22	TRUE
ENSG00000070404	153.397	0.08209	0.340683	0.240957	0.809588	0.98558	FSTL3	TRUE
ENSG00000070413	618.143	0.239366	0.318999	0.750366	0.453034	0.924416	DGCR2	TRUE
ENSG00000070423	120.043	0.361581	0.408816	0.88446	0.376448	0.905679	RNF126	TRUE
ENSG00000070444	639.596	0.167682	0.356408	0.470477	0.638014	0.956644	MNT	TRUE
ENSG00000070476	343.951	0.212778	0.327451	0.649801	0.515821	0.936087	ZXDC	TRUE
ENSG00000070495	128.941	-0.000222395	0.24574	-0.000904999	0.999278	0.999777	JMJD6	TRUE
ENSG00000070501	152.874	0.840259	0.412025	2.03934	0.0414159	0.683926	POLB	TRUE
ENSG00000070526	2.33359	-0.641144	1.16028	-0.552577	0.580553	0.951266	ST6GALNAC1	TRUE
ENSG00000070540	540.628	-0.65521	0.519614	-1.26096	0.207324	0.853059	WIPI1	TRUE
ENSG00000070601	4.17324	-1.53141	1.2248	-1.25034	0.211176	0.853059	FRMPD1	TRUE
ENSG00000070610	531.911	0.385545	0.315033	1.22383	0.221018	0.857313	GBA2	TRUE
ENSG00000070614	1291.95	0.0426337	0.324712	0.131297	0.89554	0.992463	NDST1	TRUE
ENSG00000070669	73.5757	0.330853	0.492117	0.672306	0.501389	0.93586	ASNS	TRUE
ENSG00000070718	354.922	0.438846	0.380642	1.15291	0.248948	0.866228	AP3M2	TRUE
ENSG00000070729	0.139054	0.0822377	4.36778	0.0188282	0.984978		CNGB1	FALSE
ENSG00000070731	969.694	0.469532	0.497961	0.942909	0.345727	0.898062	ST6GALNAC2	TRUE
ENSG00000070748	0						CHAT	FALSE
ENSG00000070756	23706.9	-0.338296	0.396096	-0.854075	0.393063	0.910537	PABPC1	TRUE
ENSG00000070759	42.8397	0.479469	0.37265	1.28665	0.198217	0.850568	TESK2	TRUE
ENSG00000070761	88.0603	-0.0943416	0.435757	-0.2165	0.828598	0.985858	C16orf80	TRUE
ENSG00000070770	740.178	0.0106035	0.246971	0.0429342	0.965754	0.997961	CSNK2A2	TRUE
ENSG00000070778	225.233	-0.0637759	0.323072	-0.197405	0.843511	0.986946	PTPN21	TRUE
ENSG00000070785	108.273	0.123978	0.270692	0.458002	0.646951	0.956915	EIF2B3	TRUE
ENSG00000070808	24.8139	-0.324034	0.797196	-0.406467	0.6844	0.966645	CAMK2A	TRUE
ENSG00000070814	399.144	0.0654689	0.242925	0.269502	0.787543	0.980922	TCOF1	TRUE
ENSG00000070831	1778.2	-0.551635	0.289615	-1.90472	0.0568164	0.724586	CDC42	TRUE
ENSG00000070882	232.796	-0.0937833	0.377087	-0.248705	0.803589	0.98413	OSBPL3	TRUE
ENSG00000070886	11.7466	-2.18204	1.13415	-1.92394	0.0543623	0.71657	EPHA8	TRUE
ENSG00000070915	2.49384	0.437809	1.07257	0.408188	0.683135	0.966403	SLC12A3	TRUE
ENSG00000070950	172.957	0.346333	0.3327	1.04098	0.297887	0.882974	RAD18	TRUE
ENSG00000070961	833.786	-0.163227	0.277047	-0.589167	0.55575	0.946111	ATP2B1	TRUE
ENSG00000070985	0.730775	0.447465	3.12355	0.143255	0.886089		TRPM5	FALSE
ENSG00000071051	331.536	-0.21037	0.228361	-0.921216	0.356938	0.901074	NCK2	TRUE
ENSG00000071054	1834.04	0.0274392	0.264836	0.103608	0.91748	0.994518	MAP4K4	TRUE
ENSG00000071073	1276.68	0.377076	0.46183	0.816482	0.414224	0.914913	MGAT4A	TRUE
ENSG00000071082	3337.75	-0.171234	0.346054	-0.494819	0.620728	0.955757	RPL31	TRUE
ENSG00000071127	2241.16	0.083595	0.318207	0.262706	0.792777	0.981	WDR1	TRUE
ENSG00000071189	1124.87	-0.273164	0.297886	-0.917008	0.359138	0.901074	SNX13	TRUE
ENSG00000071203	0						MS4A12	FALSE
ENSG00000071205	234.583	-0.00914537	0.221106	-0.0413619	0.967007	0.99831	ARHGAP10	TRUE
ENSG00000071242	428.2	-0.544625	0.700811	-0.777135	0.437079	0.921129	RPS6KA2	TRUE
ENSG00000071243	158.759	-0.0389115	0.191269	-0.203439	0.838792	0.985858	ING3	TRUE
ENSG00000071246	310.702	-0.568408	0.353668	-1.60718	0.108015	0.789875	VASH1	TRUE
ENSG00000071282	56.0055	0.887835	0.513306	1.72964	0.0836945	0.768568	LMCD1	TRUE
ENSG00000071462	346.326	0.11228	0.237101	0.473556	0.635817	0.956644	WBSCR22	TRUE
ENSG00000071537	2188.39	-0.246778	0.293543	-0.840688	0.400523	0.911928	SEL1L	TRUE
ENSG00000071539	48.0524	-0.74295	0.425528	-1.74595	0.0808197	0.761263	TRIP13	TRUE
ENSG00000071553	672.688	-0.0597455	0.204219	-0.292557	0.769861	0.978101	ATP6AP1	TRUE
ENSG00000071564	269.742	0.222788	0.286612	0.777317	0.436972	0.921129	TCF3	TRUE
ENSG00000071575	1237.47	1.25766	0.522584	2.40662	0.016101	0.557365	TRIB2	TRUE
ENSG00000071626	737.762	0.218374	0.226621	0.963607	0.335243	0.897061	DAZAP1	TRUE
ENSG00000071655	368.55	0.379778	0.423408	0.896955	0.369743	0.903627	MBD3	TRUE
ENSG00000071677	0						PRLH	FALSE
ENSG00000071794	467.623	0.0741542	0.341518	0.217131	0.828106	0.985858	HLTF	TRUE
ENSG00000071859	185.029	0.581211	0.436796	1.33062	0.183313	0.842236	FAM50A	TRUE
ENSG00000071889	147.584	0.0230956	0.32265	0.071581	0.942935	0.996335	FAM3A	TRUE
ENSG00000071894	927.676	-0.258229	0.342091	-0.754855	0.450336	0.923887	CPSF1	TRUE
ENSG00000071909	1.898	0.0961979	1.27846	0.0752453	0.94002	0.996311	MYO3B	TRUE
ENSG00000071967	638.199	0.0104406	0.575013	0.0181572	0.985513	0.999109	CYBRD1	TRUE
ENSG00000071991	2744.15	0.654524	0.83255	0.786168	0.431769	0.91966	CDH19	TRUE
ENSG00000071994	347.377	0.0498585	0.361241	0.13802	0.890225	0.992425	PDCD2	TRUE
ENSG00000072041	647.64	0.0886211	0.598682	0.148027	0.882321	0.991595	SLC6A15	TRUE
ENSG00000072042	596.931	-0.945752	0.381705	-2.47771	0.013223	0.529862	RDH11	TRUE
ENSG00000072062	386.852	0.0234987	0.318817	0.073706	0.941244	0.996335	PRKACA	TRUE
ENSG00000072071	203.121	-0.388468	0.422954	-0.918465	0.358376	0.901074	LPHN1	TRUE
ENSG00000072080	91.5635	-1.3384	1.46802	-0.911702	0.361925	0.901074	SPP2	TRUE
ENSG00000072110	1094.01	-0.128165	0.243673	-0.52597	0.598909	0.954349	ACTN1	TRUE
ENSG00000072121	1357.16	0.0985023	0.262446	0.375324	0.70742	0.971071	ZFYVE26	TRUE
ENSG00000072133	11.1149	1.09246	0.579516	1.88512	0.0594132	0.727169	RPS6KA6	TRUE
ENSG00000072134	321.076	0.108452	0.34324	0.315964	0.75203	0.975862	EPN2	TRUE
ENSG00000072135	394.951	-0.188743	0.21406	-0.881727	0.377924	0.906212	PTPN18	TRUE
ENSG00000072163	118.337	1.64571	0.586845	2.80433	0.00504212	0.396602	LIMS2	TRUE
ENSG00000072182	10.6369	1.67289	1.29227	1.29453	0.195481	0.850568	ASIC4	TRUE
ENSG00000072195	36.3891	-0.208067	0.586664	-0.354662	0.722843	0.972312	SPEG	TRUE
ENSG00000072201	11.0722	0.399764	0.786272	0.508429	0.611152	0.955543	LNX1	TRUE
ENSG00000072210	714.536	-0.935647	0.566466	-1.65172	0.0985906	0.779654	ALDH3A2	TRUE
ENSG00000072274	1195.55	-0.399649	0.235894	-1.69419	0.0902289	0.778519	TFRC	TRUE
ENSG00000072310	896.872	0.178583	0.488464	0.365602	0.714662	0.971192	SREBF1	TRUE
ENSG00000072315	4.30628	-1.40745	1.32017	-1.06611	0.286372	0.877619	TRPC5	TRUE
ENSG00000072364	3753.11	0.0588081	0.269331	0.218349	0.827157	0.985858	AFF4	TRUE
ENSG00000072401	183.707	-0.179746	0.331659	-0.54196	0.587846	0.95284	UBE2D1	TRUE
ENSG00000072415	517.997	-0.0970549	0.29649	-0.327346	0.743406	0.974188	MPP5	TRUE
ENSG00000072422	437.596	-0.111402	0.182245	-0.611277	0.541017	0.941534	RHOBTB1	TRUE
ENSG00000072444	0						ASAH2C	FALSE
ENSG00000072501	866.752	-0.114962	0.172981	-0.664596	0.506309	0.93586	SMC1A	TRUE
ENSG00000072506	118.447	0.274937	0.394715	0.696544	0.486088	0.934301	HSD17B10	TRUE
ENSG00000072518	407.368	-0.15773	0.243389	-0.648059	0.516947	0.936092	MARK2	TRUE
ENSG00000072571	57.3933	-0.455706	0.40153	-1.13492	0.256408	0.868703	HMMR	TRUE
ENSG00000072609	288.193	0.259213	0.271857	0.953488	0.340343	0.897061	CHFR	TRUE
ENSG00000072657	5.21004	-1.55308	1.07353	-1.44671	0.147978	0.815682	TRHDE	TRUE
ENSG00000072682	166.576	0.0595281	0.293385	0.202901	0.839212	0.985858	P4HA2	TRUE
ENSG00000072694	65.0506	-0.434299	0.812944	-0.534231	0.593182	0.953304	FCGR2B	TRUE
ENSG00000072736	554.115	-0.0476567	0.313199	-0.152161	0.87906	0.991438	NFATC3	TRUE
ENSG00000072756	243.602	0.354634	0.28727	1.2345	0.217018	0.855431	TRNT1	TRUE
ENSG00000072778	1560.96	0.568711	0.58417	0.973536	0.330287	0.89639	ACADVL	TRUE
ENSG00000072786	1065.84	0.267225	0.236538	1.12973	0.258588	0.868703	STK10	TRUE
ENSG00000072803	725.037	0.01067	0.200722	0.0531582	0.957606	0.997558	FBXW11	TRUE
ENSG00000072818	53.3486	0.602006	0.6444	0.934212	0.350195	0.8986	ACAP1	TRUE
ENSG00000072832	34.6885	-1.19599	0.744703	-1.606	0.108274	0.789875	CRMP1	TRUE
ENSG00000072840	897.092	-0.501308	0.315913	-1.58686	0.112545	0.790878	EVC	TRUE
ENSG00000072849	388.239	-0.516399	0.348577	-1.48145	0.138487	0.813539	DERL2	TRUE
ENSG00000072858	25.176	0.539044	0.731784	0.736617	0.461355	0.928507	SIDT1	TRUE
ENSG00000072864	305.765	0.343704	0.327752	1.04867	0.29433	0.880563	NDE1	TRUE
ENSG00000072952	82.5066	0.0946458	0.526798	0.179663	0.857417	0.989451	MRVI1	TRUE
ENSG00000072954	19.4781	0.360522	0.632	0.570447	0.568375	0.948009	TMEM38A	TRUE
ENSG00000072958	255.651	-0.409117	0.360423	-1.1351	0.256332	0.868703	AP1M1	TRUE
ENSG00000073008	292.393	-0.124812	0.304643	-0.4097	0.682026	0.966189	PVR	TRUE
ENSG00000073009	25.4865	0.934287	0.613968	1.52172	0.128079	0.810535	IKBKG	TRUE
ENSG00000073050	126.244	0.200478	0.35275	0.568328	0.569812	0.948236	XRCC1	TRUE
ENSG00000073060	1441.85	0.297857	0.417029	0.714237	0.475081	0.932569	SCARB1	TRUE
ENSG00000073067	0.655818	-0.0621561	2.41471	-0.0257406	0.979464		CYP2W1	FALSE
ENSG00000073111	149.168	0.549883	0.550776	0.998377	0.318097	0.89058	MCM2	TRUE
ENSG00000073146	6.60517	0.71292	0.931479	0.765363	0.444055	0.922974	MOV10L1	TRUE
ENSG00000073150	51.8812	0.186043	0.647888	0.287154	0.773995	0.979352	PANX2	TRUE
ENSG00000073169	146.925	0.686577	0.646539	1.06193	0.28827	0.877619	SELO	TRUE
ENSG00000073282	5.64145	2.27015	0.755563	3.00458	0.00265948	0.30543	TP63	TRUE
ENSG00000073331	427.161	0.1155	0.29117	0.396677	0.691605	0.968467	ALPK1	TRUE
ENSG00000073350	85.9908	0.419714	0.701456	0.598347	0.549608	0.945489	LLGL2	TRUE
ENSG00000073417	665.758	0.163087	0.209312	0.779158	0.435887	0.920825	PDE8A	TRUE
ENSG00000073464	89.5562	0.995099	0.539095	1.84587	0.0649111	0.733304	CLCN4	TRUE
ENSG00000073536	115.447	0.390885	0.357231	1.09421	0.273864	0.87267	NLE1	TRUE
ENSG00000073578	989.713	0.117536	0.206152	0.57014	0.568583	0.948009	SDHA	TRUE
ENSG00000073584	651.329	-0.341671	0.27758	-1.23089	0.218363	0.85601	SMARCE1	TRUE
ENSG00000073598	0.0212609	0.563135	4.36778	0.128929	0.897414		FNDC8	FALSE
ENSG00000073605	226.972	0.93896	0.758847	1.23735	0.215957	0.853787	GSDMB	TRUE
ENSG00000073614	1636.78	-0.0274118	0.218285	-0.125578	0.900066	0.992748	KDM5A	TRUE
ENSG00000073670	50.3811	-0.686243	0.509948	-1.34571	0.178395	0.842158	ADAM11	TRUE
ENSG00000073711	669.176	0.15275	0.471572	0.323917	0.746001	0.974668	PPP2R3A	TRUE
ENSG00000073712	577.331	-0.274936	0.33562	-0.81919	0.412678	0.914913	FERMT2	TRUE
ENSG00000073734	222.73	-0.896796	1.14865	-0.780737	0.434957	0.920364	ABCB11	TRUE
ENSG00000073737	14.9747	-0.0146624	0.84757	-0.0172993	0.986198	0.999109	DHRS9	TRUE
ENSG00000073754	131.672	-0.705312	1.05385	-0.669271	0.503323	0.93586	CD5L	TRUE
ENSG00000073756	72.3442	0.572059	0.737034	0.776163	0.437653	0.921129	PTGS2	TRUE
ENSG00000073792	293.31	0.516628	0.57947	0.891553	0.372633	0.904435	IGF2BP2	TRUE
ENSG00000073803	276.056	-0.189309	0.39742	-0.476345	0.633828	0.956356	MAP3K13	TRUE
ENSG00000073849	1515.96	-0.932076	0.637305	-1.46253	0.143596	0.813539	ST6GAL1	TRUE
ENSG00000073861	10.1357	-1.08618	0.677889	-1.6023	0.109088	0.789875	TBX21	TRUE
ENSG00000073905	3.08908	-0.0231174	0.998203	-0.0231591	0.981523	0.999109	VDAC1P1	TRUE
ENSG00000073910	549.459	-0.21516	0.478786	-0.449387	0.653153	0.958061	FRY	TRUE
ENSG00000073921	1709.27	0.0547619	0.334662	0.163633	0.87002	0.991033	PICALM	TRUE
ENSG00000073969	306.135	-0.152441	0.34627	-0.440236	0.659766	0.959474	NSF	TRUE
ENSG00000074047	130.098	-1.0977	0.632972	-1.7342	0.082882	0.765874	GLI2	TRUE
ENSG00000074054	1112.36	-0.147582	0.195961	-0.753115	0.451381	0.923887	CLASP1	TRUE
ENSG00000074071	211.488	0.4795	0.389599	1.23075	0.218416	0.85601	MRPS34	TRUE
ENSG00000074181	652.462	-0.116936	0.502306	-0.232797	0.815919	0.985858	NOTCH3	TRUE
ENSG00000074201	634.598	0.0630899	0.310648	0.203091	0.839064	0.985858	CLNS1A	TRUE
ENSG00000074211	48.4436	-2.62343	1.17205	-2.23832			PPP2R2C	TRUE
ENSG00000074219	205.95	0.0556119	0.338061	0.164502	0.869336	0.991033	TEAD2	TRUE
ENSG00000074266	238.699	0.332866	0.179489	1.85452	0.0636641	0.732847	EED	TRUE
ENSG00000074276	68.7709	0.00151881	1.11437	0.00136294	0.998913	0.999725	CDHR2	TRUE
ENSG00000074317	5.33097	-1.85654	1.21086	-1.53324	0.125216	0.807606	SNCB	TRUE
ENSG00000074319	351.989	0.0188511	0.233827	0.0806201	0.935744	0.995776	TSG101	TRUE
ENSG00000074356	530.98	-0.0835311	0.285469	-0.292611	0.76982	0.978101	C17orf85	TRUE
ENSG00000074370	117.249	0.337287	0.497351	0.678167	0.497666	0.93586	ATP2A3	TRUE
ENSG00000074410	521.013	-6.05373	1.11856	-5.41205	6.23063e-08	0.000455812	CA12	TRUE
ENSG00000074416	531.783	0.317955	0.557703	0.570115	0.5686	0.948009	MGLL	TRUE
ENSG00000074527	171.631	-0.0819351	0.558237	-0.146775	0.88331	0.991662	NTN4	TRUE
ENSG00000074582	171.179	0.185424	0.310028	0.598088	0.549781	0.945489	BCS1L	TRUE
ENSG00000074590	136.894	-0.161819	0.444303	-0.36421	0.715701	0.971192	NUAK1	TRUE
ENSG00000074603	1043.97	-0.0324036	0.227532	-0.142413	0.886754	0.992015	DPP8	TRUE
ENSG00000074621	235.184	0.383548	0.382468	1.00283	0.315945	0.889779	SLC24A1	TRUE
ENSG00000074657	1044.68	-0.0739281	0.489662	-0.150978	0.879993	0.991438	ZNF532	TRUE
ENSG00000074660	100.427	0.651472	0.559132	1.16515	0.243959	0.864221	SCARF1	TRUE
ENSG00000074695	1888.31	-0.248372	0.298214	-0.832865	0.404921	0.914186	LMAN1	TRUE
ENSG00000074696	1339.73	-0.195718	0.296172	-0.660826	0.508724	0.935951	PTPLAD1	TRUE
ENSG00000074706	54.4082	0.0706652	0.642616	0.109965	0.912437	0.994518	IPCEF1	TRUE
ENSG00000074755	1232.72	0.00400888	0.260915	0.0153647	0.987741	0.999144	ZZEF1	TRUE
ENSG00000074771	0.0425219	0.563135	4.36778	0.128929	0.897414		NOX3	FALSE
ENSG00000074800	2837.42	-0.381393	0.267745	-1.42446	0.154313	0.821006	ENO1	TRUE
ENSG00000074803	1.14726	-2.39256	2.08263	-1.14882	0.250631		SLC12A1	FALSE
ENSG00000074842	174.922	-0.0182985	0.295018	-0.062025	0.950543	0.997533	C19orf10	TRUE
ENSG00000074855	54.6777	0.812978	0.669886	1.21361	0.224898	0.858153	ANO8	TRUE
ENSG00000074935	213.604	-0.526396	0.350162	-1.50329	0.132764	0.81329	TUBE1	TRUE
ENSG00000074964	441.109	0.551177	0.662612	0.831825	0.405508	0.914272	ARHGEF10L	TRUE
ENSG00000074966	21.2728	0.309885	0.727263	0.426098	0.670036	0.962051	TXK	TRUE
ENSG00000075035	0.852465	0.577668	1.56497	0.369124	0.712035		WSCD2	TRUE
ENSG00000075043	3.82517	-0.517329	1.78769	-0.289384	0.772287	0.978832	KCNQ2	TRUE
ENSG00000075073	7.64145	0.663773	0.745509	0.890361	0.373272	0.904435	TACR2	TRUE
ENSG00000075089	148.397	-0.192212	0.24612	-0.780971	0.43482	0.920364	ACTR6	TRUE
ENSG00000075131	51.7266	0.032202	0.256787	0.125403	0.900204	0.992748	TIPIN	TRUE
ENSG00000075142	348.544	-0.116565	0.360516	-0.323328	0.746447	0.974903	SRI	TRUE
ENSG00000075151	1535.59	-0.272686	0.285634	-0.954668	0.339746	0.897061	EIF4G3	TRUE
ENSG00000075188	66.2895	0.250013	0.325749	0.767501	0.442783	0.922515	NUP37	TRUE
ENSG00000075213	29.6955	1.12925	0.674109	1.67517	0.0939011	0.779654	SEMA3A	TRUE
ENSG00000075218	81.6308	-0.358445	0.692778	-0.517402	0.604875	0.954955	GTSE1	TRUE
ENSG00000075223	682.332	0.175265	0.646905	0.270929	0.786446	0.980656	SEMA3C	TRUE
ENSG00000075234	351.392	0.338719	0.636935	0.531795	0.594868	0.953716	TTC38	TRUE
ENSG00000075239	376.138	-0.71	0.45501	-1.5604	0.118664	0.802679	ACAT1	TRUE
ENSG00000075240	666.846	0.260926	0.451436	0.577991	0.56327	0.946651	GRAMD4	TRUE
ENSG00000075275	923.023	-0.246857	0.542038	-0.455425	0.648804	0.957361	CELSR1	TRUE
ENSG00000075290	0.267486	1.29949	4.34684	0.29895	0.764978		WNT8B	FALSE
ENSG00000075292	2628.09	0.142068	0.193893	0.732715	0.463732	0.929507	ZNF638	TRUE
ENSG00000075303	238.649	-0.0390179	0.290586	-0.134273	0.893187	0.992425	SLC25A40	TRUE
ENSG00000075336	171.434	-0.0279117	0.227082	-0.122915	0.902175	0.993529	TIMM21	TRUE
ENSG00000075340	23.9772	-0.118197	0.634813	-0.186193	0.852294	0.9888	ADD2	TRUE
ENSG00000075388	0						FGF4	FALSE
ENSG00000075391	1247.58	-0.482427	0.442278	-1.09078	0.275371	0.87267	RASAL2	TRUE
ENSG00000075399	82.7429	0.753678	0.486134	1.55035	0.121058	0.807606	VPS9D1	TRUE
ENSG00000075407	794.714	-0.0590686	0.347902	-0.169785	0.865179	0.991006	ZNF37A	TRUE
ENSG00000075413	1049.45	0.253288	0.189393	1.33736	0.181104	0.842158	MARK3	TRUE
ENSG00000075415	2288.49	0.0609588	0.288	0.211662	0.83237	0.985858	SLC25A3	TRUE
ENSG00000075420	1398.77	0.113834	0.247378	0.460162	0.6454	0.956644	FNDC3B	TRUE
ENSG00000075426	574.28	0.544788	0.318342	1.71133	0.0870198	0.774588	FOSL2	TRUE
ENSG00000075429	1.047	-0.917281	1.88876	-0.485654	0.627213		CACNG5	TRUE
ENSG00000075461	1.17373	0.553983	1.93644	0.286083	0.774815		CACNG4	TRUE
ENSG00000075539	1942.91	-0.342967	0.301584	-1.13722	0.255446	0.868703	FRYL	TRUE
ENSG00000075568	1039.75	-0.00512853	0.162737	-0.0315143	0.974859	0.999102	TMEM131	TRUE
ENSG00000075618	484.179	-0.374634	0.587476	-0.637701	0.523668	0.937472	FSCN1	TRUE
ENSG00000075624	13073.6	-0.218028	0.184958	-1.1788	0.238478	0.862403	ACTB	TRUE
ENSG00000075643	154.346	0.0536429	0.661893	0.0810446	0.935406	0.995776	MOCOS	TRUE
ENSG00000075651	379.523	0.30707	0.511053	0.600858	0.547935	0.945489	PLD1	TRUE
ENSG00000075673	0.745968	-2.53582	3.20148	-0.792078	0.428315		ATP12A	FALSE
ENSG00000075702	45.8169	-0.882637	0.518988	-1.70069	0.0890012	0.774588	WDR62	TRUE
ENSG00000075711	1060.25	0.347941	0.263977	1.31807	0.187479	0.844206	DLG1	TRUE
ENSG00000075785	1826.03	0.267607	0.277036	0.965961	0.334063	0.897061	RAB7A	TRUE
ENSG00000075790	527.512	-0.0877223	0.255557	-0.343259	0.731404	0.972971	BCAP29	TRUE
ENSG00000075826	129.184	0.671732	0.358642	1.87299	0.0610701	0.730722	SEC31B	TRUE
ENSG00000075856	479.849	0.0394739	0.206114	0.191515	0.848122	0.988078	SART3	TRUE
ENSG00000075884	114.558	-0.0245004	0.507965	-0.0482324	0.961531	0.997558	ARHGAP15	TRUE
ENSG00000075886	0.185776	1.58441	4.35373	0.363921	0.715917		TUBA3D	FALSE
ENSG00000075891	0.247108	-0.480509	4.33525	-0.110838	0.911745		PAX2	FALSE
ENSG00000075914	134.851	0.485202	0.319945	1.51652	0.129389	0.810535	EXOSC7	TRUE
ENSG00000075945	377.969	-0.533613	0.277178	-1.92517	0.0542084	0.71657	KIFAP3	TRUE
ENSG00000075975	214.651	0.320764	0.283041	1.13328	0.257098	0.868703	MKRN2	TRUE
ENSG00000076003	188.348	-0.231702	0.254293	-0.911164	0.362209	0.901074	MCM6	TRUE
ENSG00000076043	206.692	0.203479	0.230506	0.882748	0.377373	0.905679	REXO2	TRUE
ENSG00000076053	296.987	-0.345597	0.326567	-1.05827	0.289931	0.878641	RBM7	TRUE
ENSG00000076067	249.744	-0.106566	0.294938	-0.361315	0.717864	0.971192	RBMS2	TRUE
ENSG00000076108	1351.29	0.274494	0.238436	1.15123	0.249639	0.866591	BAZ2A	TRUE
ENSG00000076201	352.417	0.256988	0.309763	0.829628	0.406749	0.9145	PTPN23	TRUE
ENSG00000076242	213.345	-0.0695008	0.330652	-0.210193	0.833517	0.985858	MLH1	TRUE
ENSG00000076248	232.582	-0.229711	0.347513	-0.661014	0.508604	0.9359	UNG	TRUE
ENSG00000076258	102.695	0.330358	0.477152	0.692355	0.488714	0.935406	FMO4	TRUE
ENSG00000076321	207.056	-0.0816331	0.238125	-0.342816	0.731737	0.972971	KLHL20	TRUE
ENSG00000076344	121.803	-0.208109	0.915516	-0.227314	0.82018	0.985858	RGS11	TRUE
ENSG00000076351	359.848	-0.196911	0.376129	-0.52352	0.600612	0.954656	SLC46A1	TRUE
ENSG00000076356	858.807	-0.771388	0.619337	-1.24551	0.212946	0.853059	PLXNA2	TRUE
ENSG00000076382	129.444	-0.482454	0.384779	-1.25384	0.209898	0.853059	SPAG5	TRUE
ENSG00000076513	476.49	0.210055	0.243593	0.862318	0.388512	0.908889	ANKRD13A	TRUE
ENSG00000076554	317.126	-0.658077	0.662056	-0.99399	0.320228	0.892182	TPD52	TRUE
ENSG00000076555	1044.04	-0.0437782	0.497349	-0.0880231	0.929858	0.995124	ACACB	TRUE
ENSG00000076604	367.592	0.0825911	0.32391	0.254981	0.798737	0.983113	TRAF4	TRUE
ENSG00000076641	4702.37	-0.267994	0.555678	-0.482283	0.629605	0.956075	PAG1	TRUE
ENSG00000076650	99.3747	-0.0842549	0.260223	-0.323779	0.746105	0.974689	GPATCH1	TRUE
ENSG00000076662	70.1437	1.02222	0.44744	2.2846	0.0223365	0.619747	ICAM3	TRUE
ENSG00000076685	865.358	0.409323	0.274445	1.49146	0.135841	0.813539	NT5C2	TRUE
ENSG00000076706	1130.24	-0.879361	0.532005	-1.65292	0.0983471	0.779654	MCAM	TRUE
ENSG00000076716	65.9127	0.619035	0.443706	1.39514	0.162972	0.827072	GPC4	TRUE
ENSG00000076770	686.107	-1.54976	0.769506	-2.01397	0.0440132	0.690158	MBNL3	TRUE
ENSG00000076826	79.7814	1.69415	1.02046	1.66019			CAMSAP3	TRUE
ENSG00000076864	370.38	0.148885	0.467357	0.318568	0.750054	0.975304	RAP1GAP	TRUE
ENSG00000076924	195.373	0.623821	0.318434	1.95903	0.0501097	0.706364	XAB2	TRUE
ENSG00000076928	500.541	1.04492	0.480377	2.17521	0.0296144	0.64415	ARHGEF1	TRUE
ENSG00000076944	96.049	0.298376	0.509543	0.585576	0.558161	0.946111	STXBP2	TRUE
ENSG00000076984	260.536	0.479322	0.335967	1.42669	0.153669	0.820975	MAP2K7	TRUE
ENSG00000077009	32.5726	3.32266	1.16586	2.84996	0.00437245	0.367671	NMRK2	TRUE
ENSG00000077044	358.59	0.396652	0.31006	1.27928	0.2008	0.850568	DGKD	TRUE
ENSG00000077063	63.6729	-0.145917	0.652386	-0.223667	0.823016	0.985858	CTTNBP2	TRUE
ENSG00000077080	0.0976525	0.0822399	4.36778	0.0188288	0.984978		ACTL6B	FALSE
ENSG00000077092	133.986	0.14375	0.507676	0.283154	0.777059	0.980003	RARB	TRUE
ENSG00000077097	1356.22	0.186787	0.288915	0.646512	0.517948	0.936454	TOP2B	TRUE
ENSG00000077147	2678.01	-0.0741018	0.23951	-0.309389	0.757026	0.976265	TM9SF3	TRUE
ENSG00000077150	208.881	0.422059	0.369412	1.14252	0.25324	0.868291	NFKB2	TRUE
ENSG00000077152	33.9569	-0.670841	0.473458	-1.4169	0.156513	0.822764	UBE2T	TRUE
ENSG00000077157	1028.72	-0.256717	0.263623	-0.973803	0.330154	0.89639	PPP1R12B	TRUE
ENSG00000077232	1853.17	-0.347648	0.300811	-1.1557	0.247802	0.866228	DNAJC10	TRUE
ENSG00000077235	1127.93	0.390672	0.234447	1.66635	0.0956429	0.779654	GTF3C1	TRUE
ENSG00000077238	316.512	0.4848	0.39088	1.24028	0.214872	0.853348	IL4R	TRUE
ENSG00000077254	814.06	0.0527365	0.22806	0.23124	0.817129	0.985858	USP33	TRUE
ENSG00000077264	37.9272	0.88097	0.731161	1.20489	0.228245	0.858153	PAK3	TRUE
ENSG00000077274	5.11535	0.101811	1.03277	0.0985808	0.921471	0.994759	CAPN6	TRUE
ENSG00000077279	10.3377	0.168737	1.2868	0.131128	0.895674	0.992463	DCX	TRUE
ENSG00000077312	161.422	-0.0252857	0.257979	-0.0980145	0.921921	0.99485	SNRPA	TRUE
ENSG00000077327	0.70432	0.960066	1.58078	0.607336	0.543628		SPAG6	FALSE
ENSG00000077348	43.9831	0.527341	0.497819	1.0593	0.289462	0.878405	EXOSC5	TRUE
ENSG00000077380	512.531	-0.117269	0.295003	-0.397518	0.690985	0.968295	DYNC1I2	TRUE
ENSG00000077420	119.633	-0.137616	0.527791	-0.260739	0.794293	0.981258	APBB1IP	TRUE
ENSG00000077454	292.76	0.733231	0.433269	1.69232	0.0905845	0.779519	LRCH4	TRUE
ENSG00000077458	355.538	0.360032	0.255459	1.40935	0.158731	0.823833	FAM76B	TRUE
ENSG00000077463	41.7868	0.137614	0.295246	0.466099	0.641144	0.956644	SIRT6	TRUE
ENSG00000077498	2117.99	1.39978	0.901397	1.5529	0.120448	0.807606	TYR	TRUE
ENSG00000077514	197.032	0.0404447	0.214222	0.188798	0.850251	0.988314	POLD3	TRUE
ENSG00000077522	13.3968	0.223743	0.920737	0.243005			ACTN2	TRUE
ENSG00000077549	563.562	0.13693	0.200162	0.684096	0.493915	0.93586	CAPZB	TRUE
ENSG00000077585	1816.44	-0.126746	0.38808	-0.326598	0.743972	0.974188	GPR137B	TRUE
ENSG00000077616	11.6725	0.795217	0.846497	0.939422	0.347514	0.898062	NAALAD2	TRUE
ENSG00000077684	612.475	0.151227	0.321722	0.470056	0.638315	0.956644	JADE1	TRUE
ENSG00000077713	370.525	0.14589	0.274866	0.53077	0.595578	0.953716	SLC25A43	TRUE
ENSG00000077721	457.729	0.339203	0.251732	1.34748	0.177826	0.842158	UBE2A	TRUE
ENSG00000077782	396.895	0.468565	0.423109	1.10743	0.268107	0.871487	FGFR1	TRUE
ENSG00000077800	0.312177	-0.540411	4.36135	-0.123909	0.901387		FKBP6	FALSE
ENSG00000077809	990.538	-0.0618789	0.209459	-0.295422	0.767671	0.97787	GTF2I	TRUE
ENSG00000077935	2.80954	-2.69388	1.4185	-1.8991	0.0575508	0.724586	SMC1B	TRUE
ENSG00000077942	194.088	1.04405	0.605793	1.72345	0.084808	0.771734	FBLN1	TRUE
ENSG00000077943	29.8344	0.775297	0.431969	1.7948	0.0726858	0.750677	ITGA8	TRUE
ENSG00000077984	14.1677	0.767331	0.825892	0.929093	0.352841	0.900901	CST7	TRUE
ENSG00000078018	2932.1	1.4232	0.768499	1.85193	0.0640364	0.732847	MAP2	TRUE
ENSG00000078043	669.112	-0.124139	0.23146	-0.536333	0.591729	0.953304	PIAS2	TRUE
ENSG00000078053	8.86797	0.192998	0.636835	0.303058	0.761846	0.976403	AMPH	TRUE
ENSG00000078061	261.104	0.0798433	0.255748	0.312195	0.754892	0.976014	ARAF	TRUE
ENSG00000078070	182.486	0.125839	0.412587	0.305	0.760366	0.976403	MCCC1	TRUE
ENSG00000078081	17.6478	1.05797	0.890642	1.18787	0.234885	0.861029	LAMP3	TRUE
ENSG00000078098	112.296	0.109276	0.817597	0.133655	0.893675	0.992463	FAP	TRUE
ENSG00000078114	43.3189	-0.397383	0.675255	-0.588493	0.556201	0.946111	NEBL	TRUE
ENSG00000078124	601.04	0.134992	0.364266	0.370587	0.710945	0.971126	ACER3	TRUE
ENSG00000078140	1542.68	-0.725838	0.432443	-1.67846	0.0932575	0.779654	UBE2K	TRUE
ENSG00000078142	858.271	-0.164776	0.217723	-0.756816	0.44916	0.923608	PIK3C3	TRUE
ENSG00000078177	938.704	-0.367155	0.297543	-1.23396	0.21722	0.855431	N4BP2	TRUE
ENSG00000078237	114.894	0.0104839	0.456905	0.0229454	0.981694	0.999109	C12orf5	TRUE
ENSG00000078246	591.626	0.0834333	0.395503	0.210955	0.832922	0.985858	TULP3	TRUE
ENSG00000078269	474.06	-0.232464	0.561557	-0.413963	0.678901	0.965141	SYNJ2	TRUE
ENSG00000078295	120.085	-0.271297	0.725051	-0.374176	0.708273	0.971071	ADCY2	TRUE
ENSG00000078304	1340.84	-0.218791	0.237647	-0.920655	0.35723	0.901074	PPP2R5C	TRUE
ENSG00000078319	41.1779	0.131813	0.34944	0.377213	0.706015	0.971071	PMS2P1	TRUE
ENSG00000078328	0.226684	0.0591691	4.36645	0.0135508	0.989188		RBFOX1	FALSE
ENSG00000078369	2104.32	-0.321649	0.271051	-1.18667	0.235356	0.861029	GNB1	TRUE
ENSG00000078399	2.46408	2.07398	1.52888	1.35654	0.174927	0.838356	HOXA9	TRUE
ENSG00000078401	12.8988	0.0992277	0.533965	0.185832	0.852577	0.9888	EDN1	TRUE
ENSG00000078403	697.794	-0.244333	0.203882	-1.1984	0.23076	0.858702	MLLT10	TRUE
ENSG00000078487	32.0444	0.73082	0.562385	1.2995	0.193771	0.850568	ZCWPW1	TRUE
ENSG00000078549	11.031	0.279873	1.17093	0.239018	0.811092	0.985822	ADCYAP1R1	TRUE
ENSG00000078579	1.11314	-1.25247	2.62775	-0.476631	0.633625		FGF20	FALSE
ENSG00000078589	17.4855	0.40926	0.687063	0.595666	0.551398	0.945489	P2RY10	TRUE
ENSG00000078596	42.143	0.533081	0.640891	0.831782	0.405532	0.914272	ITM2A	TRUE
ENSG00000078618	1181.22	-0.0315743	0.19794	-0.159515	0.873263	0.991033	NRD1	TRUE
ENSG00000078668	319.352	0.0164327	0.310706	0.0528884	0.957821	0.997558	VDAC3	TRUE
ENSG00000078674	1942.56	0.298797	0.33045	0.904212	0.365883	0.901441	PCM1	TRUE
ENSG00000078687	556.361	-0.0296178	0.22034	-0.134418	0.893072	0.992425	TNRC6C	TRUE
ENSG00000078699	528.239	0.267733	0.226279	1.1832	0.23673	0.861184	CBFA2T2	TRUE
ENSG00000078725	1.8853	0.31934	0.981017	0.32552	0.744788	0.974188	BRINP1	TRUE
ENSG00000078747	1237.61	-0.435342	0.272689	-1.59648	0.110382	0.790718	ITCH	TRUE
ENSG00000078795	0.609931	2.43747	2.67007	0.912886	0.361303		PKD2L2	FALSE
ENSG00000078804	520.022	0.0615285	0.517912	0.118801	0.905433	0.993989	TP53INP2	TRUE
ENSG00000078808	493.302	0.812947	0.407382	1.99554	0.0459841	0.693617	SDF4	TRUE
ENSG00000078814	16.9842	1.01846	0.789367	1.29023	0.196972	0.850568	MYH7B	TRUE
ENSG00000078898	0.706079	-1.18934	4.31491	-0.275635	0.782828		BPIFB2	FALSE
ENSG00000078900	4.03765	0.478661	0.789144	0.606558	0.544144	0.943835	TP73	TRUE
ENSG00000078902	524.126	0.390513	0.329853	1.1839	0.236452	0.861184	TOLLIP	TRUE
ENSG00000078967	171.905	-0.155699	0.258897	-0.601392	0.547579	0.945489	UBE2D4	TRUE
ENSG00000079101	11.3111	0.494811	0.987469	0.50109	0.616308	0.955719	CLUL1	TRUE
ENSG00000079102	162.142	-0.534802	0.623944	-0.857131	0.391373	0.910432	RUNX1T1	TRUE
ENSG00000079112	2.09171	-0.694617	1.40854	-0.493146	0.621909	0.955757	CDH17	TRUE
ENSG00000079134	359.098	0.0843404	0.214494	0.393207	0.694166	0.968516	THOC1	TRUE
ENSG00000079150	132.284	-0.351449	0.361387	-0.9725	0.330802	0.896974	FKBP7	TRUE
ENSG00000079156	64.1651	-1.33207	0.678603	-1.96296	0.0496513	0.706364	OSBPL6	TRUE
ENSG00000079215	206.318	0.040055	0.727238	0.0550782	0.956076	0.997558	SLC1A3	TRUE
ENSG00000079246	2882.69	-0.279044	0.202779	-1.3761	0.168792	0.833158	XRCC5	TRUE
ENSG00000079257	109.735	0.0963196	0.637539	0.15108	0.879912	0.991438	LXN	TRUE
ENSG00000079263	40.8286	0.508402	0.673382	0.754997	0.450251	0.923887	SP140	TRUE
ENSG00000079277	358.626	0.217237	0.242325	0.896469	0.370002	0.903627	MKNK1	TRUE
ENSG00000079308	3225.93	0.452294	0.347946	1.2999	0.193636	0.850568	TNS1	TRUE
ENSG00000079313	269.596	0.843967	0.437567	1.92877	0.0537595	0.71657	REXO1	TRUE
ENSG00000079332	1420.99	-0.395696	0.305419	-1.29559	0.195118	0.850568	SAR1A	TRUE
ENSG00000079335	115.607	0.187263	0.276158	0.678102	0.497707	0.93586	CDC14A	TRUE
ENSG00000079337	84.1074	0.926497	0.557964	1.66049	0.096815	0.779654	RAPGEF3	TRUE
ENSG00000079385	218.033	-0.00464322	0.661481	-0.00701942	0.994399	0.999557	CEACAM1	TRUE
ENSG00000079387	264.635	0.164402	0.244857	0.671422	0.501952	0.93586	SENP1	TRUE
ENSG00000079393	0.162888	0.0822377	4.36778	0.0188282	0.984978		DUSP13	FALSE
ENSG00000079432	1015.19	0.34595	0.370916	0.932691	0.350979	0.899572	CIC	TRUE
ENSG00000079435	13.7461	0.909803	0.549806	1.65477	0.097971	0.779654	LIPE	TRUE
ENSG00000079459	690.269	0.793112	0.392815	2.01905	0.0434822	0.68955	FDFT1	TRUE
ENSG00000079462	53.8642	-0.00343772	0.414179	-0.00830007	0.993378	0.999557	PAFAH1B3	TRUE
ENSG00000079482	106.959	0.286186	0.358189	0.798981	0.424301	0.916931	OPHN1	TRUE
ENSG00000079557	676.768	-0.999772	1.4774	-0.676709	0.498591	0.93586	AFM	TRUE
ENSG00000079616	132.284	0.183663	0.356955	0.514527	0.606884	0.955315	KIF22	TRUE
ENSG00000079689	3.84485	-2.05406	1.50881	-1.36138	0.173394	0.836929	SCGN	TRUE
ENSG00000079691	268.703	0.523038	0.477821	1.09463	0.273678	0.87267	LRRC16A	TRUE
ENSG00000079739	335.139	-0.102912	0.689777	-0.149197	0.881399	0.991595	PGM1	TRUE
ENSG00000079785	646.079	-0.262459	0.284452	-0.922684	0.356172	0.901074	DDX1	TRUE
ENSG00000079805	943.987	0.152659	0.226139	0.675068	0.499633	0.93586	DNM2	TRUE
ENSG00000079819	776.467	0.105486	0.343824	0.306801	0.758995	0.976403	EPB41L2	TRUE
ENSG00000079841	1.14365	-1.77253	2.00044	-0.886066	0.375582		RIMS1	TRUE
ENSG00000079931	134.963	0.412071	0.80262	0.513407	0.607667	0.955315	MOXD1	TRUE
ENSG00000079950	3550.14	-0.122718	0.429302	-0.285856	0.774989	0.97966	STX7	TRUE
ENSG00000079974	114.987	0.159686	0.339298	0.470637	0.6379	0.956644	RABL2B	TRUE
ENSG00000079999	192.818	-0.385029	0.177125	-2.17378	0.029722	0.644573	KEAP1	TRUE
ENSG00000080007	10.1762	0.904927	1.40355	0.644741			DDX43	TRUE
ENSG00000080031	63.8148	-0.785111	0.717085	-1.09486	0.273576	0.87267	PTPRH	TRUE
ENSG00000080166	481.775	1.66883	0.765716	2.17944	0.029299	0.640418	DCT	TRUE
ENSG00000080189	359.416	0.375177	0.322619	1.16291	0.244866	0.864422	SLC35C2	TRUE
ENSG00000080200	257.726	-0.134572	0.343803	-0.391421	0.695486	0.968591	CRYBG3	TRUE
ENSG00000080224	2.37476	1.02195	1.66352	0.614332	0.538996	0.940587	EPHA6	TRUE
ENSG00000080293	17.2769	0.0445953	1.28673	0.0346579	0.972353	0.998917	SCTR	TRUE
ENSG00000080298	361.269	-0.212895	0.385887	-0.551704	0.581151	0.951481	RFX3	TRUE
ENSG00000080345	2298.42	-0.126145	0.24484	-0.515214	0.606403	0.955315	RIF1	TRUE
ENSG00000080371	852.828	-0.273947	0.284957	-0.961364	0.336369	0.897061	RAB21	TRUE
ENSG00000080493	348.576	-0.827555	0.706439	-1.17145	0.24142	0.863651	SLC4A4	TRUE
ENSG00000080503	1115.65	0.132629	0.330122	0.401757	0.687863	0.967663	SMARCA2	TRUE
ENSG00000080511	0.442226	0.0822081	4.36778	0.0188215	0.984984		RDH8	FALSE
ENSG00000080546	276.333	-0.131208	0.438016	-0.29955	0.76452	0.976817	SESN1	TRUE
ENSG00000080561	38.6602	-0.215899	0.528336	-0.408639	0.682805	0.966371	MID2	TRUE
ENSG00000080572	0.0397619	0.563129	4.36778	0.128928	0.897415		PIH1D3	FALSE
ENSG00000080573	108.467	-0.782747	0.516263	-1.51618	0.129474	0.810535	COL5A3	TRUE
ENSG00000080603	1629.46	0.114097	0.27284	0.418182	0.675814	0.964124	SRCAP	TRUE
ENSG00000080608	1009.13	0.107495	0.340598	0.315607	0.7523	0.975862	KIAA0020	TRUE
ENSG00000080618	583.741	-1.75772	1.04011	-1.68993	0.0910416	0.779519	CPB2	TRUE
ENSG00000080644	5.70179	1.86476	1.45678	1.28006	0.200525	0.850568	CHRNA3	TRUE
ENSG00000080709	51.4238	-1.05977	0.927104	-1.1431	0.252997	0.86799	KCNN2	TRUE
ENSG00000080802	424.626	0.155108	0.213427	0.726749	0.46738	0.930296	CNOT4	TRUE
ENSG00000080815	867.385	-0.143218	0.300704	-0.476275	0.633879	0.956356	PSEN1	TRUE
ENSG00000080819	243.774	0.0183867	0.351157	0.0523605	0.958241	0.997558	CPOX	TRUE
ENSG00000080822	441.275	-0.0169361	0.320023	-0.0529216	0.957794	0.997558	CLDND1	TRUE
ENSG00000080823	391.104	-0.209008	0.527141	-0.396494	0.69174	0.968467	MOK	TRUE
ENSG00000080824	10119.2	0.347986	0.270431	1.28678	0.19817	0.850568	HSP90AA1	TRUE
ENSG00000080839	208.765	0.0781438	0.283425	0.275713	0.782769	0.980309	RBL1	TRUE
ENSG00000080845	850.919	0.466255	0.391031	1.19238	0.233114	0.860251	DLGAP4	TRUE
ENSG00000080854	33.1377	-0.289238	0.53858	-0.537039	0.591241	0.953304	IGSF9B	TRUE
ENSG00000080910	186.685	-1.6499	1.33176	-1.23889	0.215387	0.853442	CFHR2	TRUE
ENSG00000080947	132.96	0.253145	0.331721	0.763126	0.445388	0.923071	CROCCP3	TRUE
ENSG00000080986	47.7072	-0.638743	0.445638	-1.43332	0.151766	0.817979	NDC80	TRUE
ENSG00000081014	262.425	-0.121657	0.250476	-0.485704	0.627177	0.955943	AP4E1	TRUE
ENSG00000081019	338.944	-0.0219073	0.301183	-0.0727375	0.942015	0.996335	RSBN1	TRUE
ENSG00000081026	216.289	-0.237599	0.436645	-0.544147	0.58634	0.952668	MAGI3	TRUE
ENSG00000081041	192.874	1.204	0.994421	1.21076	0.225988	0.858153	CXCL2	TRUE
ENSG00000081051	5.16675	-2.28901	1.66472	-1.37501	0.169129	0.8333	AFP	TRUE
ENSG00000081052	118.717	0.340605	0.787484	0.432523	0.665361	0.960763	COL4A4	TRUE
ENSG00000081059	116.414	0.158359	0.45356	0.349146	0.72698	0.972698	TCF7	TRUE
ENSG00000081087	2318.17	0.712582	0.511796	1.39232	0.163827	0.828077	OSTM1	TRUE
ENSG00000081138	8.23644	1.48607	1.12497	1.32099	0.186505	0.844206	CDH7	TRUE
ENSG00000081148	19.0022	0.444595	0.497912	0.89292	0.3719	0.904202	IMPG2	TRUE
ENSG00000081154	940.748	0.0486333	0.354461	0.137203	0.89087	0.992425	PCNP	TRUE
ENSG00000081177	190.619	-0.0468321	0.249689	-0.187562	0.85122	0.988548	EXD2	TRUE
ENSG00000081181	21.0461	0.127736	0.613203	0.20831	0.834987	0.985858	ARG2	TRUE
ENSG00000081189	1087.06	-0.32692	0.527761	-0.619448	0.535621	0.940587	MEF2C	TRUE
ENSG00000081237	793.746	0.112752	0.584272	0.192978	0.846976	0.987441	PTPRC	TRUE
ENSG00000081248	1.11241	-0.523095	2.44731	-0.213743	0.830748		CACNA1S	TRUE
ENSG00000081277	6.91022	-1.33957	0.872883	-1.53465	0.12487	0.807606	PKP1	TRUE
ENSG00000081307	371.285	0.161332	0.23755	0.679149	0.497043	0.93586	UBA5	TRUE
ENSG00000081320	410.511	0.489703	0.484283	1.01119	0.311925	0.887471	STK17B	TRUE
ENSG00000081377	600.822	-0.216039	0.247387	-0.873283	0.382509	0.90805	CDC14B	TRUE
ENSG00000081386	294.375	-0.209954	0.272634	-0.770096	0.441243	0.922483	ZNF510	TRUE
ENSG00000081479	143.698	-2.91929	0.981331	-2.97482	0.00293157	0.313941	LRP2	TRUE
ENSG00000081665	462.714	0.132302	0.23806	0.55575	0.578382	0.950983	ZNF506	TRUE
ENSG00000081692	159.427	0.100013	0.462892	0.216062	0.828939	0.985858	JMJD4	TRUE
ENSG00000081721	95.0657	-0.237331	0.300698	-0.789267	0.429956	0.919085	DUSP12	TRUE
ENSG00000081760	205.004	-0.0355504	0.276142	-0.128739	0.897564	0.992463	AACS	TRUE
ENSG00000081791	562.207	-0.034989	0.214187	-0.163357	0.870237	0.991033	KIAA0141	TRUE
ENSG00000081800	0.261102	0.670641	4.35609	0.153955	0.877645		SLC13A1	FALSE
ENSG00000081803	142.174	-0.275473	0.353098	-0.780161	0.435296	0.920371	CADPS2	TRUE
ENSG00000081818	14.0015	-0.0310169	0.714714	-0.0433976	0.965385	0.997849	PCDHB4	TRUE
ENSG00000081842	2.36667	3.29452	1.34034	2.45797	0.0139726	0.539956	PCDHA6	TRUE
ENSG00000081853	14.0899	-1.26338	0.806899	-1.56572	0.117414	0.800273	PCDHGA2	TRUE
ENSG00000081870	112.925	0.0888741	0.331072	0.268444	0.788358	0.980922	HSPB11	TRUE
ENSG00000081913	1053.02	0.836536	0.44195	1.89283	0.0583804	0.724586	PHLPP1	TRUE
ENSG00000081923	214.447	-0.0798161	0.476382	-0.167547	0.86694	0.991033	ATP8B1	TRUE
ENSG00000081985	122.472	1.37935	1.1071	1.24591	0.212796	0.853059	IL12RB2	TRUE
ENSG00000082014	117.949	-0.707899	0.406661	-1.74076	0.0817259	0.764348	SMARCD3	TRUE
ENSG00000082068	272.804	0.203771	0.17459	1.16714	0.243153	0.864221	WDR70	TRUE
ENSG00000082074	538.393	0.127489	0.507978	0.250974	0.801834	0.983905	FYB	TRUE
ENSG00000082126	25.9448	0.871739	0.994802	0.876295	0.38087	0.90785	MPP4	TRUE
ENSG00000082146	1173.92	-0.528853	0.331162	-1.59696	0.110275	0.790718	STRADB	TRUE
ENSG00000082153	659.134	-0.32761	0.226688	-1.4452	0.148401	0.815682	BZW1	TRUE
ENSG00000082175	41.4607	0.477575	0.675516	0.706978	0.47958	0.933121	PGR	TRUE
ENSG00000082196	62.0951	0.340807	0.363225	0.938281	0.3481	0.898062	C1QTNF3	TRUE
ENSG00000082212	379.104	-0.366832	0.31922	-1.14915	0.250494	0.866591	ME2	TRUE
ENSG00000082213	995.772	0.0640659	0.43447	0.147458	0.882771	0.991595	C5orf22	TRUE
ENSG00000082258	1043.46	-0.134203	0.186023	-0.721432	0.470644	0.931338	CCNT2	TRUE
ENSG00000082269	276.072	-0.229852	0.341881	-0.672315	0.501383	0.93586	FAM135A	TRUE
ENSG00000082293	23.9205	-0.139177	1.03583	-0.134363	0.893115	0.992425	COL19A1	TRUE
ENSG00000082397	636.446	-0.690798	0.613521	-1.12596	0.260184	0.870336	EPB41L3	TRUE
ENSG00000082438	626.042	-0.491012	0.770832	-0.63699	0.524131	0.937472	COBLL1	TRUE
ENSG00000082458	62.137	0.060976	0.488293	0.124876	0.900622	0.992914	DLG3	TRUE
ENSG00000082482	22.9249	1.36745	0.82356	1.66042	0.0968308	0.779654	KCNK2	TRUE
ENSG00000082497	43.9069	-1.58028	0.71672	-2.20488	0.0274627	0.639156	SERTAD4	TRUE
ENSG00000082512	886.706	-0.616171	0.271709	-2.26776	0.0233439	0.623884	TRAF5	TRUE
ENSG00000082515	117.212	-0.0881564	0.236061	-0.373448	0.708815	0.971071	MRPL22	TRUE
ENSG00000082516	307.567	0.00855423	0.190153	0.0449861	0.964118	0.997849	GEMIN5	TRUE
ENSG00000082556	5.18955	-1.95658	1.69992	-1.15099	0.249738	0.866591	OPRK1	TRUE
ENSG00000082641	1972.05	0.313496	0.240106	1.30566	0.191669	0.850341	NFE2L1	TRUE
ENSG00000082684	20.7113	-1.26627	0.779096	-1.62531	0.104096	0.783807	SEMA5B	TRUE
ENSG00000082701	1159.5	-0.00713847	0.269505	-0.0264873	0.978869	0.999109	GSK3B	TRUE
ENSG00000082781	1174.05	0.0606648	0.333185	0.182075	0.855524	0.989068	ITGB5	TRUE
ENSG00000082805	1534.25	0.119112	0.392656	0.303351	0.761623	0.976403	ERC1	TRUE
ENSG00000082898	3216.83	-0.338684	0.247176	-1.37021	0.170621	0.8333	XPO1	TRUE
ENSG00000082929	0.080043	0.563106	4.36778	0.128923	0.897419		C4orf6	FALSE
ENSG00000082996	589.165	0.22285	0.376817	0.591401	0.554252	0.945816	RNF13	TRUE
ENSG00000083067	8.81275	0.547347	0.49363	1.10882	0.267508	0.871487	TRPM3	TRUE
ENSG00000083093	266.314	-0.113552	0.211816	-0.536088	0.591898	0.953304	PALB2	TRUE
ENSG00000083097	367.845	-0.0620887	0.279899	-0.221825	0.82445	0.985858	DOPEY1	TRUE
ENSG00000083099	531.586	-0.0776072	0.323685	-0.239762	0.810515	0.985779	LYRM2	TRUE
ENSG00000083123	228.04	-0.338812	0.441022	-0.768242	0.442344	0.922483	BCKDHB	TRUE
ENSG00000083168	1167.04	0.0415311	0.260519	0.159417	0.87334	0.991033	KAT6A	TRUE
ENSG00000083223	789.346	0.154681	0.366569	0.421968	0.673048	0.962915	ZCCHC6	TRUE
ENSG00000083290	467.862	-0.261118	0.320297	-0.815236	0.414937	0.915374	ULK2	TRUE
ENSG00000083307	10.4589	-0.854556	1.32829	-0.643348	0.519998	0.936454	GRHL2	TRUE
ENSG00000083312	3541.84	-0.343523	0.313665	-1.09519	0.273434	0.87267	TNPO1	TRUE
ENSG00000083444	783.464	-0.134139	0.327255	-0.409892	0.681885	0.966189	PLOD1	TRUE
ENSG00000083454	7.817	1.02618	0.853411	1.20244	0.229192	0.858585	P2RX5	TRUE
ENSG00000083457	64.1488	-0.0843246	0.525184	-0.160562	0.872438	0.991033	ITGAE	TRUE
ENSG00000083520	722.737	0.000885612	0.173716	0.00509806	0.995932	0.999691	DIS3	TRUE
ENSG00000083535	301.396	0.0771664	0.226362	0.340898	0.73318	0.973201	PIBF1	TRUE
ENSG00000083544	425.233	-0.49241	0.402137	-1.22448	0.22077	0.857249	TDRD3	TRUE
ENSG00000083622	0						AC000111.6	FALSE
ENSG00000083635	112.051	0.0747715	0.285795	0.261626	0.79361	0.981258	NUFIP1	TRUE
ENSG00000083642	974.445	-0.289899	0.327923	-0.884044	0.376672	0.905679	PDS5B	TRUE
ENSG00000083720	580.23	-0.140737	0.311943	-0.451164	0.651872	0.95799	OXCT1	TRUE
ENSG00000083750	122.872	0.26084	0.260861	0.999919	0.31735	0.890267	RRAGB	TRUE
ENSG00000083782	1.25905	-0.777245	1.92297	-0.40419	0.686073		EPYC	FALSE
ENSG00000083799	634.008	0.0617892	0.293467	0.210549	0.833239	0.985858	CYLD	TRUE
ENSG00000083807	627.026	0.702857	1.11506	0.630333	0.528477	0.937871	SLC27A5	TRUE
ENSG00000083812	80.0725	-0.0713314	0.274972	-0.259413	0.795316	0.981489	ZNF324	TRUE
ENSG00000083814	79.8855	0.648118	0.521786	1.24211	0.214195	0.853243	ZNF671	TRUE
ENSG00000083817	54.1369	0.0951984	0.389708	0.244281	0.807013	0.985114	ZNF416	TRUE
ENSG00000083828	188.747	0.220335	0.289969	0.759858	0.447339	0.923608	ZNF586	TRUE
ENSG00000083838	70.0468	0.474463	0.431715	1.09902	0.27176	0.87267	ZNF446	TRUE
ENSG00000083842	0						ZNF8	FALSE
ENSG00000083844	227.46	0.0567305	0.282604	0.200742	0.840901	0.986378	ZNF264	TRUE
ENSG00000083845	1644.02	0.21549	0.35842	0.601221	0.547693	0.945489	RPS5	TRUE
ENSG00000083857	5106.99	-0.560161	0.380859	-1.47078	0.141349	0.813539	FAT1	TRUE
ENSG00000083896	708.822	0.278463	0.165888	1.67862	0.0932271	0.779654	YTHDC1	TRUE
ENSG00000083937	265.044	0.259519	0.286247	0.906625	0.364605	0.901074	CHMP2B	TRUE
ENSG00000084070	314.299	0.164092	0.37784	0.434291	0.664077	0.960446	SMAP2	TRUE
ENSG00000084072	234.464	0.160034	0.43991	0.363787	0.716017	0.971192	PPIE	TRUE
ENSG00000084073	786.127	-0.445517	0.370062	-1.2039	0.228628	0.858313	ZMPSTE24	TRUE
ENSG00000084090	2612.88	-0.492962	0.325945	-1.51241	0.130431	0.810535	STARD7	TRUE
ENSG00000084092	181.903	0.687614	0.352506	1.95064	0.0510995	0.706364	NOA1	TRUE
ENSG00000084093	1017.92	-0.110555	0.273716	-0.403904	0.686283	0.967243	REST	TRUE
ENSG00000084110	235.163	1.10859	1.39062	0.797191	0.42534	0.916931	HAL	TRUE
ENSG00000084112	1298.32	0.0575564	0.247007	0.233015	0.815749	0.985858	SSH1	TRUE
ENSG00000084207	1662.05	0.79501	0.68289	1.16419	0.244349	0.864328	GSTP1	TRUE
ENSG00000084234	2852.76	-0.359149	0.34849	-1.03059	0.302735	0.883985	APLP2	TRUE
ENSG00000084444	142.25	0.279683	0.498251	0.561329	0.574573	0.949139	KIAA1467	TRUE
ENSG00000084453	58.0864	-0.651532	1.33017	-0.489811	0.624268	0.955907	SLCO1A2	TRUE
ENSG00000084463	681.122	0.329942	0.310527	1.06252	0.287999	0.877619	WBP11	TRUE
ENSG00000084623	556.04	0.13727	0.323282	0.424614	0.671118	0.962143	EIF3I	TRUE
ENSG00000084628	22.5086	-3.01696	0.880779	-3.42533	0.000614045	0.151421	NKAIN1	TRUE
ENSG00000084636	841.722	1.3527	0.63683	2.12411	0.0336607	0.666133	COL16A1	TRUE
ENSG00000084652	1175.55	-0.535816	0.284663	-1.88228	0.059798	0.727169	TXLNA	TRUE
ENSG00000084674	18541.5	-1.15738	1.04068	-1.11214	0.266079	0.87105	APOB	TRUE
ENSG00000084676	627.49	-0.0610083	0.299418	-0.203756	0.838544	0.985858	NCOA1	TRUE
ENSG00000084693	171.814	0.332457	0.41815	0.795066	0.426575	0.917438	AGBL5	TRUE
ENSG00000084710	187.651	-0.124283	0.461945	-0.269043	0.787897	0.980922	EFR3B	TRUE
ENSG00000084731	176.907	-0.863594	0.387705	-2.22745	0.0259171	0.632003	KIF3C	TRUE
ENSG00000084733	1404.92	-0.222922	0.269383	-0.827527	0.407939	0.9145	RAB10	TRUE
ENSG00000084734	133.157	0.137676	1.33526	0.103108	0.917877	0.994518	GCKR	TRUE
ENSG00000084754	1162.27	-0.128574	0.23696	-0.542596	0.587408	0.952668	HADHA	TRUE
ENSG00000084764	49.9723	0.147916	0.469831	0.314828	0.752892	0.975862	MAPRE3	TRUE
ENSG00000084774	852.657	-0.0846934	0.289568	-0.292481	0.769919	0.978101	CAD	TRUE
ENSG00000085063	3409.28	0.307961	0.36548	0.842621	0.39944	0.911735	CD59	TRUE
ENSG00000085117	82.5514	0.716545	0.439431	1.63062	0.10297	0.780987	CD82	TRUE
ENSG00000085185	195.095	0.237375	0.262368	0.904742	0.365602	0.901441	BCORL1	TRUE
ENSG00000085224	2462.14	0.130109	0.210114	0.619229	0.535765	0.940587	ATRX	TRUE
ENSG00000085231	371.546	0.0904126	0.29223	0.309389	0.757026	0.976265	TAF9	TRUE
ENSG00000085265	17.1083	1.07082	0.967669	1.1066	0.268469	0.871487	FCN1	TRUE
ENSG00000085274	220.558	0.0695992	0.306891	0.226788	0.820589	0.985858	MYNN	TRUE
ENSG00000085276	61.4828	-0.0602779	0.455337	-0.132381	0.894683	0.992463	MECOM	TRUE
ENSG00000085365	619.959	-0.0173709	0.387002	-0.0448859	0.964198	0.997849	SCAMP1	TRUE
ENSG00000085377	238.584	0.0425225	0.337366	0.126043	0.899698	0.992748	PREP	TRUE
ENSG00000085382	189.46	0.0970754	0.254202	0.381883	0.702549	0.97016	HACE1	TRUE
ENSG00000085415	497.519	-0.390854	0.28837	-1.35539	0.175293	0.838356	SEH1L	TRUE
ENSG00000085433	146.037	-0.222893	0.288766	-0.771879	0.440186	0.921565	WDR47	TRUE
ENSG00000085449	4055.77	-0.373644	0.451102	-0.82829	0.407506	0.9145	WDFY1	TRUE
ENSG00000085465	16.6311	-0.143439	0.538703	-0.266267	0.790034	0.980922	OVGP1	TRUE
ENSG00000085491	483.393	-0.217386	0.347653	-0.625295	0.531777	0.939076	SLC25A24	TRUE
ENSG00000085511	250.476	0.169453	0.294383	0.575622	0.56487	0.946651	MAP3K4	TRUE
ENSG00000085514	42.5419	0.42787	0.473028	0.904533	0.365713	0.901441	PILRA	TRUE
ENSG00000085552	16.8504	0.132937	1.03267	0.128732	0.89757	0.992463	IGSF9	TRUE
ENSG00000085563	110.911	-0.393804	0.705398	-0.558272	0.576658	0.950501	ABCB1	TRUE
ENSG00000085644	62.4868	-0.493942	0.367258	-1.34494	0.178643	0.842158	ZNF213	TRUE
ENSG00000085662	238.867	-0.410062	0.391605	-1.04713	0.295038	0.881036	AKR1B1	TRUE
ENSG00000085719	2097.55	-0.577935	0.519688	-1.11208	0.266103	0.87105	CPNE3	TRUE
ENSG00000085721	486.671	-0.285317	0.213328	-1.33745	0.181075	0.842158	RRN3	TRUE
ENSG00000085733	1668.91	0.0430663	0.269894	0.159567	0.873222	0.991033	CTTN	TRUE
ENSG00000085741	14.2106	-0.674735	0.67933	-0.993235	0.320595	0.892182	WNT11	TRUE
ENSG00000085760	405.223	0.1462	0.290983	0.502435	0.615362	0.955719	MTIF2	TRUE
ENSG00000085788	567.386	0.458244	0.369509	1.24014	0.214922	0.853348	DDHD2	TRUE
ENSG00000085831	141.088	0.559411	1.05927	0.528113	0.597421	0.953848	TTC39A	TRUE
ENSG00000085832	1920.55	0.1937	0.287329	0.674142	0.500221	0.93586	EPS15	TRUE
ENSG00000085840	20.1666	0.253767	0.535405	0.473972	0.63552	0.956644	ORC1	TRUE
ENSG00000085871	207.576	-0.174633	0.329651	-0.529751	0.596284	0.953716	MGST2	TRUE
ENSG00000085872	287.933	-0.2049	0.288923	-0.709184	0.47821	0.932569	CHERP	TRUE
ENSG00000085978	304.223	0.0944685	0.180204	0.524232	0.600118	0.954656	ATG16L1	TRUE
ENSG00000085982	641.287	0.217001	0.204038	1.06353	0.287541	0.877619	USP40	TRUE
ENSG00000085998	518.798	0.0270159	0.274828	0.0983014	0.921693	0.994759	POMGNT1	TRUE
ENSG00000085999	21.219	-0.00762068	0.613034	-0.0124311	0.990082	0.999355	RAD54L	TRUE
ENSG00000086015	361.1	-0.410288	0.239995	-1.70957	0.0873461	0.774588	MAST2	TRUE
ENSG00000086061	1294.26	-0.0648333	0.283519	-0.228674	0.819122	0.985858	DNAJA1	TRUE
ENSG00000086062	841.766	-0.346199	0.320028	-1.08178	0.279351	0.874373	B4GALT1	TRUE
ENSG00000086065	364.687	-0.165784	0.333183	-0.497578	0.618782	0.955757	CHMP5	TRUE
ENSG00000086102	811.917	0.100277	0.208371	0.481246	0.630342	0.956075	NFX1	TRUE
ENSG00000086159	0.67518	1.18317	2.04572	0.578364	0.563018		AQP6	FALSE
ENSG00000086189	203.239	-0.109531	0.337433	-0.324601	0.745483	0.974542	DIMT1	TRUE
ENSG00000086200	400.484	-0.0981124	0.19805	-0.495393	0.620323	0.955757	IPO11	TRUE
ENSG00000086205	48.0291	-0.621509	0.87423	-0.710921	0.477133	0.932569	FOLH1	TRUE
ENSG00000086232	862.125	-0.240948	0.194991	-1.23569	0.216575	0.854825	EIF2AK1	TRUE
ENSG00000086288	5.12348	0.818903	0.987626	0.829164	0.407012	0.9145	NME8	TRUE
ENSG00000086289	211.756	-0.37183	0.602076	-0.617579	0.536853	0.940587	EPDR1	TRUE
ENSG00000086300	238.201	-0.802306	0.609602	-1.31611	0.188136	0.844206	SNX10	TRUE
ENSG00000086475	274.628	-0.228772	0.255992	-0.893668	0.371499	0.90399	SEPHS1	TRUE
ENSG00000086504	113.77	0.204572	0.39955	0.512006	0.608647	0.955315	MRPL28	TRUE
ENSG00000086506	0.213359	0.0822334	4.36778	0.0188273	0.984979		HBQ1	FALSE
ENSG00000086544	128.655	0.0418797	0.300883	0.139189	0.889301	0.992213	ITPKC	TRUE
ENSG00000086548	1.82836	3.88803	1.74007	2.23441	0.0254559	0.630918	CEACAM6	TRUE
ENSG00000086570	440.879	6.55706	1.58003	4.14995	3.32554e-05	0.0330187	FAT2	TRUE
ENSG00000086589	346.326	-0.143423	0.188892	-0.759284	0.447683	0.923608	RBM22	TRUE
ENSG00000086598	2667.57	-0.704853	0.375047	-1.87937	0.0601934	0.727169	TMED2	TRUE
ENSG00000086619	127.663	-0.106362	0.385231	-0.276099	0.782472	0.980309	ERO1LB	TRUE
ENSG00000086666	631.885	-0.200701	0.299998	-0.669007	0.503491	0.93586	ZFAND6	TRUE
ENSG00000086696	67.9381	0.0389143	1.0467	0.0371781	0.970343	0.998618	HSD17B2	TRUE
ENSG00000086712	306.94	-0.279944	0.272444	-1.02753	0.304172	0.884953	TXLNG	TRUE
ENSG00000086717	19.5701	0.368436	0.673598	0.546968	0.584401	0.952338	PPEF1	TRUE
ENSG00000086730	56.7538	-0.541508	0.4164	-1.30045	0.193446	0.850568	LAT2	TRUE
ENSG00000086758	4714.6	-0.0540112	0.160286	-0.336966	0.736142	0.973831	HUWE1	TRUE
ENSG00000086827	139.01	-0.148117	0.225289	-0.657452	0.510891	0.935956	ZW10	TRUE
ENSG00000086848	129.286	0.133689	0.391002	0.341915	0.732415	0.972971	ALG9	TRUE
ENSG00000086967	1.90298	3.12719	2.15877	1.4486	0.14745	0.814927	MYBPC2	FALSE
ENSG00000086991	45.6647	1.7377	1.02546	1.69456			NOX4	TRUE
ENSG00000087008	184.444	0.203639	0.358378	0.568223	0.569884	0.948236	ACOX3	TRUE
ENSG00000087053	659.558	0.226539	0.301243	0.752014	0.452043	0.924416	MTMR2	TRUE
ENSG00000087074	455.493	0.35965	0.398496	0.902521	0.36678	0.902835	PPP1R15A	TRUE
ENSG00000087076	129.081	0.287837	0.44496	0.646882	0.517708	0.936454	HSD17B14	TRUE
ENSG00000087077	473.298	0.612568	0.385067	1.59081	0.111653	0.790878	TRIP6	TRUE
ENSG00000087085	8.76069	0.870672	0.83322	1.04495	0.296046	0.881711	ACHE	TRUE
ENSG00000087086	11235.4	-0.0102006	0.369829	-0.027582	0.977996	0.999109	FTL	TRUE
ENSG00000087087	505.727	0.553715	0.329282	1.68158	0.0926496	0.779519	SRRT	TRUE
ENSG00000087088	206.67	-0.284709	0.285347	-0.997767	0.318393	0.890759	BAX	TRUE
ENSG00000087095	642.507	0.105542	0.329827	0.319992	0.748974	0.975031	NLK	TRUE
ENSG00000087111	280.335	0.17122	0.203206	0.842595	0.399455	0.911735	PIGS	TRUE
ENSG00000087116	910.602	-0.694483	0.608891	-1.14057	0.254049	0.868703	ADAMTS2	TRUE
ENSG00000087128	0.181417	-0.435239	4.36215	-0.0997764	0.920522		TMPRSS11E	FALSE
ENSG00000087152	443.709	-0.192572	0.260146	-0.740247	0.45915	0.926874	ATXN7L3	TRUE
ENSG00000087157	267.292	0.252311	0.196967	1.28098	0.200201	0.850568	PGS1	TRUE
ENSG00000087191	396.733	0.262625	0.219562	1.19613	0.231646	0.858919	PSMC5	TRUE
ENSG00000087206	190.201	0.508933	0.190775	2.66772	0.00763688	0.451262	UIMC1	TRUE
ENSG00000087237	14.3477	-0.433293	0.89263	-0.485412	0.627384	0.955943	CETP	TRUE
ENSG00000087245	739.999	-0.586415	0.60439	-0.970259	0.331917	0.897061	MMP2	TRUE
ENSG00000087250	0.0787522	0.563117	4.36778	0.128925	0.897417		MT3	FALSE
ENSG00000087253	129.264	-0.734195	0.411627	-1.78364	0.074482	0.752975	LPCAT2	TRUE
ENSG00000087258	138.898	0.550888	0.652359	0.844455	0.398415	0.911199	GNAO1	TRUE
ENSG00000087263	248.365	-0.181527	0.309896	-0.585769	0.558031	0.946111	OGFOD1	TRUE
ENSG00000087266	1264.65	-0.345672	0.349129	-0.9901	0.322125	0.892366	SH3BP2	TRUE
ENSG00000087269	463.031	0.326383	0.310757	1.05028	0.293588	0.880563	NOP14	TRUE
ENSG00000087274	2029.38	0.0781171	0.217936	0.35844	0.720014	0.972118	ADD1	TRUE
ENSG00000087299	67.2096	0.49796	0.386425	1.28863	0.197526	0.850568	L2HGDH	TRUE
ENSG00000087301	137.195	0.339115	0.275997	1.22869	0.219188	0.856367	TXNDC16	TRUE
ENSG00000087302	510.011	-0.0385354	0.238389	-0.16165	0.871582	0.991033	C14orf166	TRUE
ENSG00000087303	186.208	-0.124031	0.517525	-0.239662	0.810592	0.985779	NID2	TRUE
ENSG00000087338	388.499	-0.171516	0.285893	-0.599931	0.548552	0.945489	GMCL1	TRUE
ENSG00000087365	1046.41	0.254137	0.205474	1.23684	0.216148	0.853819	SF3B2	TRUE
ENSG00000087448	659.432	-0.485571	0.225133	-2.15682	0.0310196	0.654236	KLHL42	TRUE
ENSG00000087460	8831.12	0.404723	0.279449	1.44829	0.147537	0.814951	GNAS	TRUE
ENSG00000087470	805.634	-0.434271	0.287059	-1.51283	0.130323	0.810535	DNM1L	TRUE
ENSG00000087494	5.4727	-0.714936	1.00949	-0.708216	0.478811	0.932569	PTHLH	TRUE
ENSG00000087495	46.593	-0.784971	0.80363	-0.976782	0.328677	0.895783	PHACTR3	TRUE
ENSG00000087502	622.094	-0.00968831	0.278735	-0.0347581	0.972273	0.998917	ERGIC2	TRUE
ENSG00000087510	435.174	-0.237741	0.400736	-0.593261	0.553006	0.945489	TFAP2C	TRUE
ENSG00000087586	83.8879	-0.72327	0.362382	-1.99588	0.045947	0.693617	AURKA	TRUE
ENSG00000087589	16.1106	0.58248	0.531818	1.09526	0.273402	0.87267	CASS4	TRUE
ENSG00000087842	1039.33	0.810236	0.540668	1.49858	0.133982	0.813539	PIR	TRUE
ENSG00000087884	38.4653	0.709155	0.567569	1.24946	0.211496	0.853059	AAMDC	TRUE
ENSG00000087903	47.5238	-0.020366	0.355153	-0.0573443	0.954271	0.997558	RFX2	TRUE
ENSG00000087916	0.0542551	0.563121	4.36778	0.128926	0.897416		SLC6A14	FALSE
ENSG00000087995	125.421	-0.241903	0.226635	-1.06737	0.285806	0.87753	METTL2A	TRUE
ENSG00000088002	0.387282	-0.931808	2.97465	-0.31325	0.754091		SULT2B1	FALSE
ENSG00000088035	205.85	0.192826	0.28267	0.682158	0.495139	0.93586	ALG6	TRUE
ENSG00000088038	249.423	0.10573	0.277397	0.381151	0.703092	0.970365	CNOT3	TRUE
ENSG00000088053	0.916283	1.32509	1.38106	0.959477	0.337318		GP6	TRUE
ENSG00000088179	665.261	-0.352025	0.34908	-1.00844	0.313246	0.888262	PTPN4	TRUE
ENSG00000088205	674.561	-0.0784877	0.153809	-0.510293	0.609846	0.955315	DDX18	TRUE
ENSG00000088247	1005.82	0.20865	0.294808	0.70775	0.479101	0.932827	KHSRP	TRUE
ENSG00000088256	417.561	0.362302	0.313618	1.15523	0.247995	0.866228	GNA11	TRUE
ENSG00000088280	108.08	-0.637243	0.207773	-3.06701	0.00216212	0.279902	ASAP3	TRUE
ENSG00000088298	161.592	-0.12916	0.409404	-0.315482	0.752396	0.975862	EDEM2	TRUE
ENSG00000088305	52.2278	-0.0255471	0.368115	-0.0693999	0.944671	0.996649	DNMT3B	TRUE
ENSG00000088320	6.05135	-0.451386	0.904026	-0.499306	0.617564	0.955719	REM1	TRUE
ENSG00000088325	178.953	-0.539499	0.449334	-1.20066	0.229882	0.858702	TPX2	TRUE
ENSG00000088340	30.9773	3.24834	0.881377	3.68553	0.000228223	0.10435	FER1L4	TRUE
ENSG00000088356	57.0033	0.0206383	0.294865	0.0699925	0.9442	0.996552	PDRG1	TRUE
ENSG00000088367	276.195	0.0143114	0.300368	0.047646	0.961998	0.997558	EPB41L1	TRUE
ENSG00000088386	43.3062	-0.958878	1.06364	-0.90151	0.367317	0.902871	SLC15A1	TRUE
ENSG00000088387	486.888	-0.189394	0.212101	-0.89294	0.371889	0.904202	DOCK9	TRUE
ENSG00000088448	1131.88	0.0744447	0.201091	0.370203	0.711231	0.971126	ANKRD10	TRUE
ENSG00000088451	109.014	-0.120611	0.199149	-0.605633	0.544759	0.944303	TGDS	TRUE
ENSG00000088538	7.31847	0.99817	0.692399	1.44161	0.149412	0.817488	DOCK3	TRUE
ENSG00000088543	62.7235	-0.0869054	0.4798	-0.181128	0.856267	0.989193	C3orf18	TRUE
ENSG00000088682	247.295	-0.455986	0.288252	-1.5819	0.113672	0.79244	COQ9	TRUE
ENSG00000088726	0.666834	-1.05734	3.12668	-0.338165	0.735239		TMEM40	FALSE
ENSG00000088727	26.491	0.414221	0.442481	0.936132	0.349205	0.898372	KIF9	TRUE
ENSG00000088756	67.3811	0.450605	0.507487	0.887913	0.374587	0.905223	ARHGAP28	TRUE
ENSG00000088766	371.569	-0.409009	0.302482	-1.35218	0.176319	0.840101	CRLS1	TRUE
ENSG00000088782	0						DEFB127	FALSE
ENSG00000088808	139.064	-0.0076438	0.31595	-0.024193	0.980699	0.999109	PPP1R13B	TRUE
ENSG00000088812	1265.47	-0.23804	0.229998	-1.03497	0.300685	0.883825	ATRN	TRUE
ENSG00000088826	60.4893	0.612429	0.384024	1.59477	0.110765	0.790878	SMOX	TRUE
ENSG00000088827	318.629	0.145168	0.45363	0.320013	0.748958	0.975031	SIGLEC1	TRUE
ENSG00000088832	1124.94	-0.609292	0.33382	-1.82521	0.0679694	0.742136	FKBP1A	TRUE
ENSG00000088833	400.089	0.105744	0.152681	0.692578	0.488574	0.935406	NSFL1C	TRUE
ENSG00000088836	42.6615	-0.392602	0.567016	-0.6924	0.488686	0.935406	SLC4A11	TRUE
ENSG00000088854	644.62	0.209984	0.243858	0.861091	0.389188	0.908889	C20orf194	TRUE
ENSG00000088876	147.174	0.0335485	0.231431	0.144962	0.884741	0.991902	ZNF343	TRUE
ENSG00000088881	62.8379	0.182904	0.533208	0.343026	0.731579	0.972971	EBF4	TRUE
ENSG00000088882	153.679	0.409592	1.04392	0.392359			CPXM1	TRUE
ENSG00000088888	867.296	0.311043	0.270023	1.15191	0.249357	0.866591	MAVS	TRUE
ENSG00000088899	106.468	0.722957	0.369444	1.95688	0.0503621	0.706364	LZTS3	TRUE
ENSG00000088926	286.655	-0.605798	1.34202	-0.451407	0.651696	0.95799	F11	TRUE
ENSG00000088930	1008.11	-0.0499726	0.298788	-0.167251	0.867173	0.991033	XRN2	TRUE
ENSG00000088970	198.291	1.0081	0.351327	2.8694	0.00411247	0.359884	PLK1S1	TRUE
ENSG00000088986	853.494	-0.563893	0.382363	-1.47476	0.140277	0.813539	DYNLL1	TRUE
ENSG00000088992	26.8052	-0.247177	0.6687	-0.369638	0.711652	0.971126	TESC	TRUE
ENSG00000089006	1096.29	0.181466	0.272522	0.665877	0.50549	0.93586	SNX5	TRUE
ENSG00000089009	3988.81	0.170105	0.386837	0.439732	0.660131	0.959653	RPL6	TRUE
ENSG00000089012	9.50923	0.728723	0.912058	0.798988	0.424297	0.916931	SIRPG	TRUE
ENSG00000089022	264.451	-0.100839	0.20613	-0.489199	0.624701	0.955907	MAPKAPK5	TRUE
ENSG00000089041	1822.06	0.890518	0.458855	1.94074	0.0522897	0.709792	P2RX7	TRUE
ENSG00000089048	391.796	0.184811	0.285616	0.647058	0.517594	0.936454	ESF1	TRUE
ENSG00000089050	271.453	-0.426998	0.290504	-1.46985	0.141602	0.813539	RBBP9	TRUE
ENSG00000089053	1628	-0.0114147	0.272603	-0.0418729	0.9666	0.99807	ANAPC5	TRUE
ENSG00000089057	1791.97	0.0827818	0.210961	0.392404	0.69476	0.968516	SLC23A2	TRUE
ENSG00000089060	175.703	0.276633	0.302079	0.915762	0.359792	0.901074	SLC8B1	TRUE
ENSG00000089063	1105.1	-0.416611	0.321952	-1.29402	0.195659	0.850568	TMEM230	TRUE
ENSG00000089091	33.8983	0.466804	0.419737	1.11213	0.266081	0.87105	DZANK1	TRUE
ENSG00000089094	475.423	0.420884	0.311189	1.3525	0.176215	0.840101	KDM2B	TRUE
ENSG00000089101	44.3222	3.15102	1.30156	2.42095			C20orf26	TRUE
ENSG00000089116	0						LHX5	FALSE
ENSG00000089123	128.527	0.222116	0.324507	0.684472	0.493677	0.93586	TASP1	TRUE
ENSG00000089127	104.778	-0.239133	0.513232	-0.465935	0.641262	0.956644	OAS1	TRUE
ENSG00000089154	1438.6	0.0904894	0.247303	0.365905	0.714436	0.971192	GCN1L1	TRUE
ENSG00000089157	7578.33	0.182485	0.374423	0.487376	0.625992	0.955943	RPLP0	TRUE
ENSG00000089159	751.853	0.244072	0.349304	0.698739	0.484715	0.934301	PXN	TRUE
ENSG00000089163	8.8529	-0.377138	0.685532	-0.550139	0.582224	0.951584	SIRT4	TRUE
ENSG00000089169	3.06858	-0.819253	1.47681	-0.554746	0.579068	0.951025	RPH3A	TRUE
ENSG00000089177	290.819	0.221909	0.230869	0.961188	0.336458	0.897061	KIF16B	TRUE
ENSG00000089195	125.261	-0.0863937	0.254653	-0.33926	0.734414	0.973529	TRMT6	TRUE
ENSG00000089199	14.7508	2.65225	0.983398	2.69702	0.00699623	0.434493	CHGB	TRUE
ENSG00000089220	2408.26	-0.418156	0.346778	-1.20583	0.227883	0.858153	PEBP1	TRUE
ENSG00000089225	2.66289	1.2415	2.12227	0.584989	0.558555	0.946111	TBX5	TRUE
ENSG00000089234	275.107	0.0221819	0.194605	0.113984	0.90925	0.994435	BRAP	TRUE
ENSG00000089248	613.718	0.41522	0.33338	1.24548	0.212954	0.853059	ERP29	TRUE
ENSG00000089250	1.69864	0.880937	1.19183	0.739146	0.459818	0.927625	NOS1	TRUE
ENSG00000089280	2419	-0.0100119	0.234839	-0.0426329	0.965994	0.997961	FUS	TRUE
ENSG00000089289	341.013	0.189626	0.335137	0.565816	0.571519	0.948297	IGBP1	TRUE
ENSG00000089327	245.482	0.067626	0.560721	0.120605	0.904004	0.993989	FXYD5	TRUE
ENSG00000089335	401.299	0.198719	0.271714	0.731353	0.464563	0.929507	ZNF302	TRUE
ENSG00000089351	320.885	0.465224	0.375288	1.23965	0.215106	0.853442	GRAMD1A	TRUE
ENSG00000089356	5.52804	0.537238	1.6824	0.319329	0.749477	0.975204	FXYD3	FALSE
ENSG00000089472	56.5874	0.241325	0.51725	0.466554	0.640819	0.956644	HEPH	TRUE
ENSG00000089486	231.291	-0.609021	0.272721	-2.23313	0.0255404	0.630918	CDIP1	TRUE
ENSG00000089505	6.39277	0.067942	0.741809	0.0915896	0.927024	0.995041	CMTM1	TRUE
ENSG00000089558	2.04707	1.44567	1.29501	1.11634	0.264276	0.87105	KCNH4	TRUE
ENSG00000089597	2134.05	-0.008182	0.154113	-0.0530909	0.95766	0.997558	GANAB	TRUE
ENSG00000089639	118.201	0.391045	0.331007	1.18138	0.237452	0.861289	GMIP	TRUE
ENSG00000089682	248.81	0.156275	0.233458	0.669391	0.503246	0.93586	RBM41	TRUE
ENSG00000089685	78.7671	-1.20799	0.481011	-2.51135	0.0120269	0.522397	BIRC5	TRUE
ENSG00000089692	17.9826	1.26659	0.68809	1.84074	0.06566	0.735902	LAG3	TRUE
ENSG00000089693	490.586	-0.13381	0.402606	-0.332361	0.739617	0.974101	MLF2	TRUE
ENSG00000089723	31.7514	0.180238	0.51152	0.352358	0.72457	0.972312	OTUB2	TRUE
ENSG00000089737	836.966	0.437695	0.22967	1.90576	0.056682	0.724586	DDX24	TRUE
ENSG00000089775	585.815	-0.123776	0.233396	-0.530329	0.595884	0.953716	ZBTB25	TRUE
ENSG00000089818	359.845	-0.19698	0.263527	-0.747475	0.454777	0.925621	NECAP1	TRUE
ENSG00000089820	136.401	0.69206	0.372519	1.85778	0.0631996	0.732847	ARHGAP4	TRUE
ENSG00000089847	28.9699	1.9866	0.81276	2.44427	0.0145146	0.546403	ANKRD24	TRUE
ENSG00000089876	362.907	0.210497	0.230406	0.913592	0.360931	0.901074	DHX32	TRUE
ENSG00000089902	500.553	-0.131677	0.180808	-0.728268	0.46645	0.930296	RCOR1	TRUE
ENSG00000089916	1996.4	-0.399408	0.326718	-1.22248	0.221525	0.857764	GPATCH2L	TRUE
ENSG00000090006	436.697	0.928287	0.579429	1.60207	0.109139	0.789875	LTBP4	TRUE
ENSG00000090013	153.838	0.0344432	0.26263	0.131147	0.895659	0.992463	BLVRB	TRUE
ENSG00000090020	321.508	0.208191	0.32572	0.639171	0.522712	0.937048	SLC9A1	TRUE
ENSG00000090054	370.794	-0.226553	0.189291	-1.19685	0.231363	0.858747	SPTLC1	TRUE
ENSG00000090060	2906.53	-0.0953831	0.285117	-0.33454	0.737972	0.974045	PAPOLA	TRUE
ENSG00000090061	398.167	0.10948	0.153879	0.711467	0.476795	0.932569	CCNK	TRUE
ENSG00000090097	65.0295	-0.0164954	0.466174	-0.0353847	0.971773	0.998917	PCBP4	TRUE
ENSG00000090104	269.717	2.06196	0.883276	2.33444	0.0195726	0.593251	RGS1	TRUE
ENSG00000090238	190.037	0.141552	0.27687	0.511256	0.609172	0.955315	YPEL3	TRUE
ENSG00000090263	168.605	-0.163128	0.430392	-0.379022	0.704671	0.970773	MRPS33	TRUE
ENSG00000090266	271.779	-0.166913	0.31537	-0.529261	0.596625	0.953716	NDUFB2	TRUE
ENSG00000090273	266.629	0.226268	0.23778	0.951589	0.341305	0.897061	NUDC	TRUE
ENSG00000090316	578.861	0.304083	0.365806	0.831268	0.405822	0.914272	MAEA	TRUE
ENSG00000090339	452.198	-0.449431	0.307975	-1.45931	0.14448	0.813539	ICAM1	TRUE
ENSG00000090372	458.936	0.379622	0.326185	1.16382	0.244496	0.864328	STRN4	TRUE
ENSG00000090376	197.74	0.0961956	0.593149	0.162178	0.871166	0.991033	IRAK3	TRUE
ENSG00000090382	1018.46	-0.230275	0.756738	-0.304299	0.7609	0.976403	LYZ	TRUE
ENSG00000090402	0.170705	0.0792317	4.3676	0.0181408	0.985527		SI	FALSE
ENSG00000090432	222.259	0.0147497	0.258417	0.0570771	0.954484	0.997558	MUL1	TRUE
ENSG00000090447	178.633	-0.353818	0.239023	-1.48027	0.138802	0.813539	TFAP4	TRUE
ENSG00000090470	288.498	-0.0905093	0.255384	-0.354405	0.723036	0.972312	PDCD7	TRUE
ENSG00000090487	824.838	-0.177036	0.241005	-0.734572	0.4626	0.929195	SPG21	TRUE
ENSG00000090512	55.7694	-0.0867964	1.47808	-0.0587225	0.953173	0.997558	FETUB	TRUE
ENSG00000090520	346.023	0.0714994	0.274846	0.260143	0.794753	0.981258	DNAJB11	TRUE
ENSG00000090530	30.5153	-0.831151	0.523828	-1.58669	0.112584	0.790878	LEPREL1	TRUE
ENSG00000090534	14.3305	0.114177	1.1196	0.10198	0.918773	0.99454	THPO	TRUE
ENSG00000090539	202.899	0.994289	0.980838	1.01371	0.310719	0.887192	CHRD	TRUE
ENSG00000090554	7.1889	0.203273	0.671349	0.302783	0.762056	0.976403	FLT3LG	TRUE
ENSG00000090565	349.689	0.281621	0.410478	0.68608	0.492662	0.93586	RAB11FIP3	TRUE
ENSG00000090581	342.586	0.346502	0.270276	1.28203	0.199832	0.850568	GNPTG	TRUE
ENSG00000090612	409.082	-0.22661	0.285393	-0.794028	0.427179	0.918337	ZNF268	TRUE
ENSG00000090615	1767.35	-0.131053	0.262832	-0.498619	0.618048	0.955719	GOLGA3	TRUE
ENSG00000090621	1465.29	0.49002	0.279413	1.75375	0.0794732	0.760331	PABPC4	TRUE
ENSG00000090659	133.061	-0.392352	0.584868	-0.670837	0.502324	0.93586	CD209	TRUE
ENSG00000090661	279.548	0.478624	0.339632	1.40924	0.158763	0.823833	CERS4	TRUE
ENSG00000090674	165.829	0.431265	0.250774	1.71974	0.08548	0.772841	MCOLN1	TRUE
ENSG00000090686	1550.99	0.311291	0.307868	1.01112	0.31196	0.887471	USP48	TRUE
ENSG00000090776	89.1222	0.128358	0.451864	0.284063	0.776362	0.97966	EFNB1	TRUE
ENSG00000090857	840.504	-0.0786768	0.264261	-0.297724	0.765913	0.976817	PDPR	TRUE
ENSG00000090861	743.198	0.114374	0.417473	0.273967	0.78411	0.980309	AARS	TRUE
ENSG00000090863	1217.32	0.165083	0.298733	0.552611	0.58053	0.951266	GLG1	TRUE
ENSG00000090889	72.8895	0.42911	0.475811	0.901849	0.367137	0.902835	KIF4A	TRUE
ENSG00000090905	1663.83	-0.0202764	0.235202	-0.0862083	0.931301	0.995338	TNRC6A	TRUE
ENSG00000090920	37.3253	-1.02522	0.741015	-1.38353	0.166502	0.830318	FCGBP	TRUE
ENSG00000090924	248.119	0.308353	0.293343	1.05117	0.293181	0.880467	PLEKHG2	TRUE
ENSG00000090932	24.5891	-0.189934	1.4228	-0.133493	0.893803	0.992463	DLL3	TRUE
ENSG00000090971	97.3751	0.535618	0.602679	0.888727	0.37415	0.904688	NAT14	TRUE
ENSG00000090975	301.229	-0.694014	0.512569	-1.35399	0.175739	0.839076	PITPNM2	TRUE
ENSG00000090989	442.197	0.0354314	0.186621	0.189858	0.84942	0.988179	EXOC1	TRUE
ENSG00000091009	793.988	-0.0759193	0.235881	-0.321854	0.747563	0.975013	RBM27	TRUE
ENSG00000091010	0.254793	0.563096	4.36778	0.12892	0.897421		POU4F3	FALSE
ENSG00000091039	2423.54	-0.0944939	0.379799	-0.2488	0.803516	0.98413	OSBPL8	TRUE
ENSG00000091073	99.3857	0.806541	0.317022	2.54412	0.0109555	0.519307	DTX2	TRUE
ENSG00000091106	25.0007	-0.452035	0.611501	-0.739222	0.459772	0.927617	NLRC4	TRUE
ENSG00000091127	223.086	-0.284666	0.28229	-1.00842	0.313255	0.888262	PUS7	TRUE
ENSG00000091128	0.56016	0.542627	1.95751	0.277203	0.781624		LAMB4	FALSE
ENSG00000091129	184.856	-0.665871	0.865712	-0.76916	0.441798	0.922483	NRCAM	TRUE
ENSG00000091136	1059.66	-0.0785615	0.379384	-0.207076	0.83595	0.985858	LAMB1	TRUE
ENSG00000091137	18.6162	3.4993	0.962272	3.6365	0.000276367	0.114442	SLC26A4	TRUE
ENSG00000091138	1.50509	1.78127	2.4489	0.727376	0.466996	0.930296	SLC26A3	FALSE
ENSG00000091140	633.505	-0.527201	0.278525	-1.89283	0.0583808	0.724586	DLD	TRUE
ENSG00000091157	539.391	-0.141371	0.259535	-0.54471	0.585953	0.952586	WDR7	TRUE
ENSG00000091164	593.681	-0.291681	0.256813	-1.13577	0.256051	0.868703	TXNL1	TRUE
ENSG00000091181	2.78839	2.72705	0.978366	2.78735	0.00531415	0.398639	IL5RA	TRUE
ENSG00000091262	206.411	-0.544403	1.07226	-0.507715	0.611653	0.955624	ABCC6	TRUE
ENSG00000091317	919.464	-0.126751	0.405935	-0.312245	0.754854	0.976014	CMTM6	TRUE
ENSG00000091409	379.629	0.334943	0.293737	1.14028	0.254169	0.868703	ITGA6	TRUE
ENSG00000091428	671.755	0.813541	0.819443	0.992798	0.320808	0.892182	RAPGEF4	TRUE
ENSG00000091436	510.221	-0.33744	0.443649	-0.7606	0.446896	0.923608	MLTK	TRUE
ENSG00000091482	0.576267	-0.670448	2.86869	-0.233712	0.815209		SMPX	FALSE
ENSG00000091483	335.876	-0.45817	0.343998	-1.3319	0.182894	0.842175	FH	TRUE
ENSG00000091490	377.36	0.406017	0.433457	0.936696	0.348915	0.898372	SEL1L3	TRUE
ENSG00000091513	4945.76	-0.596405	1.29409	-0.460868	0.644893	0.956644	TF	TRUE
ENSG00000091527	1603.9	0.175088	0.20891	0.838104	0.401972	0.91286	CDV3	TRUE
ENSG00000091536	14.6861	0.131413	0.607249	0.216407	0.828671	0.985858	MYO15A	TRUE
ENSG00000091542	732.856	-0.285307	0.225987	-1.26249	0.206772	0.853059	ALKBH5	TRUE
ENSG00000091583	2439.99	-1.3362	1.40065	-0.953986	0.340091	0.897061	APOH	TRUE
ENSG00000091592	182.755	0.414612	0.420401	0.986231	0.32402	0.892366	NLRP1	TRUE
ENSG00000091622	37.7876	-0.0788187	0.727664	-0.108318	0.913744	0.994518	PITPNM3	TRUE
ENSG00000091640	204.267	-0.252965	0.313635	-0.806558	0.419921	0.916263	SPAG7	TRUE
ENSG00000091651	43.1458	-0.749688	0.467291	-1.60433	0.108642	0.789875	ORC6	TRUE
ENSG00000091656	293.247	-0.76465	0.608235	-1.25716	0.208695	0.853059	ZFHX4	TRUE
ENSG00000091664	0.089276	0.563122	4.36778	0.128926	0.897416		SLC17A6	FALSE
ENSG00000091704	0.16962	0.750063	4.36257	0.171931	0.863492		CPA1	FALSE
ENSG00000091732	107.522	-0.00840541	0.24516	-0.0342854	0.97265	0.998958	ZC3HC1	TRUE
ENSG00000091831	241.424	-0.317892	0.644795	-0.493012	0.622004	0.955757	ESR1	TRUE
ENSG00000091844	10.8962	0.309352	0.608587	0.508312	0.611234	0.955603	RGS17	TRUE
ENSG00000091879	37.1835	-0.0305897	0.767995	-0.0398305	0.968228	0.998378	ANGPT2	TRUE
ENSG00000091947	206.327	0.699207	0.332799	2.10099	0.0356418	0.670867	TMEM101	TRUE
ENSG00000091972	84.0463	1.11285	0.74757	1.48862	0.136588	0.813539	CD200	TRUE
ENSG00000091986	434.907	0.96275	0.856024	1.12468	0.260726	0.87105	CCDC80	TRUE
ENSG00000092009	0.190822	0.143774	4.33953	0.0331313	0.97357		CMA1	FALSE
ENSG00000092010	330.843	-0.354668	0.368798	-0.961686	0.336207	0.897061	PSME1	TRUE
ENSG00000092020	244.529	-0.273459	0.258284	-1.05875	0.289713	0.878405	PPP2R3C	TRUE
ENSG00000092036	81.6287	0.114321	0.342586	0.3337	0.738606	0.974045	HAUS4	TRUE
ENSG00000092051	16.0196	1.58869	0.751912	2.11287	0.0346121	0.666133	JPH4	TRUE
ENSG00000092054	14.927	1.67528	2.65687	0.630547			MYH7	TRUE
ENSG00000092067	0.402952	0.954527	2.2512	0.424008	0.67156		CEBPE	FALSE
ENSG00000092068	3846.38	-0.0487092	0.312317	-0.155961	0.876064	0.991233	SLC7A8	TRUE
ENSG00000092094	246.777	0.133601	0.229377	0.582453	0.560262	0.946506	OSGEP	TRUE
ENSG00000092096	76.8024	0.133909	0.651257	0.205616	0.837091	0.985858	SLC22A17	TRUE
ENSG00000092098	143.729	0.494337	0.298911	1.6538	0.098169	0.779654	RNF31	TRUE
ENSG00000092108	520.829	-0.261957	0.260772	-1.00455	0.315116	0.889347	SCFD1	TRUE
ENSG00000092140	321.507	-0.438458	0.26555	-1.65113	0.0987122	0.779654	G2E3	TRUE
ENSG00000092148	7692.92	-0.553055	0.396352	-1.39537	0.162905	0.827072	HECTD1	TRUE
ENSG00000092199	3056.21	-0.000169443	0.17546	-0.000965706	0.999229	0.999777	HNRNPC	TRUE
ENSG00000092200	7.65534	-0.295173	0.643927	-0.458395	0.646669	0.95688	RPGRIP1	TRUE
ENSG00000092201	1221.88	-0.204758	0.17833	-1.14819	0.250889	0.866938	SUPT16H	TRUE
ENSG00000092203	572.959	-0.0883506	0.226369	-0.390295	0.696318	0.968821	TOX4	TRUE
ENSG00000092208	25.7237	0.261017	0.379419	0.68794	0.491491	0.93586	GEMIN2	TRUE
ENSG00000092295	6.7992	-0.793867	0.849164	-0.934881	0.34985	0.898574	TGM1	TRUE
ENSG00000092330	243.932	-0.211119	0.184184	-1.14624	0.251696	0.867081	TINF2	TRUE
ENSG00000092345	0.39794	0.563082	4.36778	0.128917	0.897423		DAZL	FALSE
ENSG00000092377	2.66008	-2.76153	1.73103	-1.59531	0.110644	0.790718	TBL1Y	TRUE
ENSG00000092421	1845.94	1.2606	0.413702	3.04711	0.0023105	0.286392	SEMA6A	TRUE
ENSG00000092439	1926.74	-0.123561	0.203234	-0.607972	0.543206	0.943563	TRPM7	TRUE
ENSG00000092445	1056.53	0.0695602	0.507834	0.136974	0.891051	0.992425	TYRO3	TRUE
ENSG00000092470	71.1303	-0.250639	0.376974	-0.66487	0.506133	0.93586	WDR76	TRUE
ENSG00000092529	386.788	-0.226201	0.52138	-0.43385	0.664397	0.960446	CAPN3	TRUE
ENSG00000092531	679.993	-0.217377	0.250241	-0.868672	0.385027	0.908231	SNAP23	TRUE
ENSG00000092607	32.9119	-0.0149999	0.833386	-0.0179987	0.98564	0.999109	TBX15	TRUE
ENSG00000092621	196.484	-0.502802	0.811303	-0.619746	0.535425	0.940587	PHGDH	TRUE
ENSG00000092758	516.309	2.34239	0.822676	2.84728	0.00440941	0.36796	COL9A3	TRUE
[truncated: 61,678 more rows]
