# Supplementary material for: Chemokine Analysis in Patients with Metastatic Uveal Melanoma Suggests a Role for CCL21 Signaling in Combined Epigenetic Therapy and Checkpoint Immunotherapy
Source: Cancer Res Commun. 2023 May 18;3(5):884–95. doi: 10.1158/2767-9764.CRC-22-0490 (PMC10194136; doi:10.1158/2767-9764.CRC-22-0490)
Supplement: Supplementary Table S6 — GSEA [file crc-22-0490-s12.xlsx]

## Sheet: res.fgsea.df
pathway	pval	padj	log2err	ES	NES	size	leadingEdge
BIOCARTA_41BB_PATHWAY	0.635037	1	0.00259865	-0.332224	-0.871371	16	c("IFNG", "MAP3K5", "TNFSF9")
BIOCARTA_ACE2_PATHWAY	0.627779	1	0.00249592	-0.373992	-0.86677	10	c("AGT", "COL4A1", "AGTR1", "ACE2")
BIOCARTA_ACETAMINOPHEN_PATHWAY	0.703692	1	0.00217254	-0.414394	-0.793337	5	c("CYP2E1", "PTGS1")
BIOCARTA_ACH_PATHWAY	0.0310801	0.450472	0.0131326	-0.647382	-1.60919	13	c("TERT", "MUSK", "RAPSN", "FASLG", "PIK3R1", "BAD", "CHRNB1")
BIOCARTA_ACTINY_PATHWAY	0.832317	1	0.00142846	0.325538	0.706874	11	c("PIR", "NTRK1", "NCK1", "PSMA7", "WASF1", "WASL", "WASF2", "RAC1", "ABI2", "WASF3", "NCKAP1")
BIOCARTA_AGPCR_PATHWAY	0.91262	1	0.00190674	-0.265579	-0.61551	10	c("GRK4", "PRKAR2A", "PRKCA", "PRKAR2B", "PRKACB", "PRKAR1B", "PRKAR1A", "PRKCB", "ARRB1", "GNAS")
BIOCARTA_AGR_PATHWAY	0.601149	1	0.00174825	0.334634	0.908012	31	c("NRG3", "JUN", "DMD", "CHRM1", "PAK3")
BIOCARTA_AHSP_PATHWAY	0.574098	1	0.00262198	-0.402424	-0.906631	9	c("HBA1", "HBB")
BIOCARTA_AKAP13_PATHWAY	0.82602	1	0.00145282	0.334614	0.71043	10	c("LPAR3", "LPAR1")
BIOCARTA_AKAP95_PATHWAY	0.206082	0.951722	0.00482039	-0.54175	-1.25557	10	c("CDK1", "CCNB1")
BIOCARTA_AKAPCENTROSOME_PATHWAY	0.967001	1	0.00118785	0.236488	0.533623	13	c("MAP2", "PKN1", "NUP85", "PCNT", "PRKCE")
BIOCARTA_AKT_PATHWAY	0.825873	1	0.00224586	-0.267846	-0.751736	21	c("GHR", "FASLG", "PIK3R1", "BAD")
BIOCARTA_ALK_PATHWAY	0.687697	1	0.00268323	-0.279505	-0.858785	31	c("BMP7", "TGFB2", "BMP10")
BIOCARTA_ALTERNATIVE_PATHWAY	0.23571	0.99799	0.00444211	-0.543902	-1.22537	9	c("C9", "C6", "C5", "C3", "C8A", "CFP")
BIOCARTA_AMAN_PATHWAY	0.243383	1	0.00452381	-0.469591	-1.19009	14	c("FUT9", "MAN1A1", "MAN1A2", "B3GALT1")
BIOCARTA_AMI_PATHWAY	0.0415681	0.514528	0.0117002	-0.562737	-1.54071	19	c("FGB", "FGG", "TFPI", "COL4A1", "PLG", "PROS1", "SERPINC1", "PLAT", "F2R", "COL4A2", "FGA")
BIOCARTA_ARAP_PATHWAY	0.994748	1	0.00190215	-0.172065	-0.458208	17	c("GPLD1", "COPA", "ARFGEF1", "ARF1")
BIOCARTA_ARENRF2_PATHWAY	0.438407	1	0.00230206	0.41259	1.02394	20	c("JUN", "FOS", "POR", "FXYD2")
BIOCARTA_ARF_PATHWAY	0.642127	1	0.0025977	-0.32583	-0.867685	17	c("TWIST1", "MDM2", "PIK3R1", "E2F1", "POLR1A", "POLR1B", "RB1", "ABL1", "TP53")
BIOCARTA_ASBCELL_PATHWAY	0.329831	1	0.0037367	-0.468081	-1.11264	11	c("HLA-DRB5", "FASLG", "HLA-DRA", "CD4")
BIOCARTA_AT1R_PATHWAY	0.790267	1	0.00239988	-0.265436	-0.790605	27	c("SHC1", "AGT", "CALM1", "AGTR1", "EGFR", "MAP2K4", "MAPK1", "CALM2")
BIOCARTA_ATM_PATHWAY	0.810902	1	0.00224556	-0.276497	-0.757018	19	c("CDKN1A", "NBN", "MDM2", "CHEK1")
BIOCARTA_ATRBRCA_PATHWAY	0.88386	1	0.00213926	-0.250118	-0.701982	21	c("NBN", "CHEK1", "FANCF", "FANCC", "ATM", "TP53", "HUS1", "FANCA", "RAD51")
BIOCARTA_BAD_PATHWAY	0.984265	1	0.00200015	-0.189335	-0.543335	23	c("PIK3R1", "ADCY1", "MAPK1", "BAD", "IGF1", "PRKAR2A", "BAX", "RPS6KA1", "PRKAR2B", "PRKACB", "KITLG")
BIOCARTA_BARD1_PATHWAY	0.734004	1	0.00219368	-0.356339	-0.777376	8	c("FANCF", "BARD1", "FANCC")
BIOCARTA_BARRESTIN_PATHWAY	0.63083	1	0.00184601	0.413289	0.877468	10	c("KCNA2", "KCNA3", "GNAS", "AP2A1", "ARRB1", "AP2M1")
BIOCARTA_BARRESTIN_SRC_PATHWAY	0.560781	1	0.00196465	0.400048	0.932254	15	c("KCNA2", "KCNA3", "MAP2K2", "GNAS", "RAF1", "ARRB1")
BIOCARTA_BARR_MAPK_PATHWAY	0.476371	1	0.00225048	0.45207	1.00126	12	c("KCNA2", "KCNA3", "MAP2K2", "GNAS", "RAF1", "ARRB1")
BIOCARTA_BBCELL_PATHWAY	0.318321	1	0.00375117	-0.503269	-1.13383	9	c("HLA-DRB5", "FASLG", "HLA-DRA", "CD4")
BIOCARTA_BCELLSURVIVAL_PATHWAY	0.3973	1	0.00251088	0.456017	1.06268	15	c("JUND", "FOS")
BIOCARTA_BCR_PATHWAY	0.232074	0.9925	0.00333607	0.431682	1.18558	33	c("CD79A", "JUN", "FOS")
BIOCARTA_BIOPEPTIDES_PATHWAY	0.292108	1	0.00439029	-0.369116	-1.10884	28	c("KNG1", "SHC1", "AGT", "CALM1", "STAT1", "MAPK1", "CALM2", "STAT3", "MAPK14", "SOS1")
BIOCARTA_BLYMPHOCYTE_PATHWAY	0.398673	1	0.00254114	0.481737	1.06697	12	c("CR2", "CR1")
BIOCARTA_BOTULIN_PATHWAY	0.212725	0.964982	0.00451856	-0.667009	-1.27695	5	CHRNA1
BIOCARTA_BTG2_PATHWAY	0.951946	1	0.00184377	-0.240497	-0.557381	10	c("CCND1", "FGF1", "RB1", "TP53")
BIOCARTA_CACAM_PATHWAY	0.313433	1	0.00374996	-0.524724	-1.14472	8	c("CALM1", "CAMKK1", "CAMK4", "CALM2", "CREB1", "CAMKK2")
BIOCARTA_CALCINEURIN_PATHWAY	0.666177	1	0.00255035	-0.315901	-0.853616	18	c("CDKN1A", "CALM1", "CALM2", "GNAQ", "PPP3CA", "PRKCA", "SP3", "PPP3CB", "NFATC4", "MARCKS")
BIOCARTA_CARDIACEGF_PATHWAY	0.666543	1	0.00168895	0.356244	0.853628	17	c("JUN", "FOS", "EDNRB", "MYC")
BIOCARTA_CARM1_PATHWAY	0.913054	1	0.00192729	-0.261807	-0.622321	11	c("PRKAR2A", "CREB1", "PRKAR2B", "PRKACB", "RARA", "CARM1", "CREBBP", "PRKAR1B", "PRKAR1A", "EP300", "RXRA")
BIOCARTA_CARM_ER_PATHWAY	0.997871	1	0.00104941	0.165074	0.425522	24	c("NCOR2", "PELP1", "PPARGC1A")
BIOCARTA_CASPASE_PATHWAY	0.960856	1	0.00112008	0.229875	0.582078	22	c("GZMB", "BIRC3", "LMNB2", "CASP4", "CASP10", "CASP1", "LMNA", "APAF1", "BIRC2", "CASP7", "DFFA", "PRF1", "CASP6", "LMNB1", "CASP9", "ARHGDIB", "DFFB", "CASP3", "PARP1", "XIAP", "CASP8", "CASP2")
BIOCARTA_CB1R_PATHWAY	0.802318	1	0.00154101	0.372208	0.725903	7	c("CNR2", "FAAH", "PLD1")
BIOCARTA_CBL_PATHWAY	0.229973	0.9925	0.0046054	-0.499009	-1.21477	12	c("EGF", "EGFR", "MET", "CBL", "SH3GLB1", "PRKCA", "GRB2")
BIOCARTA_CCR3_PATHWAY	0.862316	1	0.00210346	-0.267985	-0.702883	16	c("PIK3C2G", "MAPK1", "GNAQ", "LIMK1", "PPP1R12B", "PRKCA", "RHOA")
BIOCARTA_CCR5_PATHWAY	0.466118	1	0.00223027	0.419366	1.00488	17	c("JUN", "FOS", "CXCR4", "CCL2", "PTK2B")
BIOCARTA_CD40_PATHWAY	0.248265	1	0.00338016	0.523342	1.20089	14	c("DUSP1", "TNFAIP3", "IKBKG", "MAP3K14", "NFKBIA", "IKBKB", "CD40LG")
BIOCARTA_CDC25_PATHWAY	0.563295	1	0.00265453	-0.406177	-0.915088	9	c("CDK1", "CHEK1", "CDC25C", "WEE1")
BIOCARTA_CDC42RAC_PATHWAY	0.435335	1	0.00308896	-0.469908	-1.02513	8	c("PIK3R1", "CDC42")
BIOCARTA_CDK5_PATHWAY	0.684848	1	0.00171116	0.383635	0.833025	11	c("MAP2K2", "CDK5R1", "RAF1", "DPM2", "HRAS", "CDK5", "NGFR", "MAPK3", "NGF")
BIOCARTA_CDMAC_PATHWAY	0.158323	0.892365	0.00433811	0.548876	1.29787	16	c("JUN", "FOS", "CUZD1", "NFKBIA", "MYC")
BIOCARTA_CELL2CELL_PATHWAY	0.728304	1	0.00164926	0.384332	0.795723	9	c("CTNNA2", "CTNNB1", "BCAR1", "CSK", "CTNNA1")
BIOCARTA_CELLCYCLE_PATHWAY	0.182216	0.910759	0.00552207	-0.43518	-1.23559	22	c("CDK1", "CDKN1A", "CCNB1", "CDK6", "CCND1", "CDKN2C", "E2F1")
BIOCARTA_CERAMIDE_PATHWAY	0.882158	1	0.00214226	-0.250687	-0.703577	21	c("NSMAF", "MAP2K4", "MAPK1", "BAD", "NFKB1", "CASP8", "BAX", "FADD", "AIFM1")
BIOCARTA_CFTR_PATHWAY	0.997318	1	0.00177486	-0.178557	-0.413826	10	c("ADCY1", "PRKAR2A", "CFTR", "PRKAR2B", "PRKACB")
BIOCARTA_CHEMICAL_PATHWAY	0.155032	0.878254	0.00590013	-0.476358	-1.2872	18	c("STAT1", "EIF2S1", "BAD", "BAX", "PARP1", "CASP3", "ATM", "PRKCA", "TP53", "BID", "CASP9", "CASP6")
BIOCARTA_CHREBP_PATHWAY	0.770617	1	0.00229692	-0.293217	-0.780837	17	c("ACSM1", "PRKAB2", "ADCY1", "PRKAA2", "PRKAR2A", "PRKAB1")
BIOCARTA_CIRCADIAN_PATHWAY	0.645145	1	0.00188021	0.463137	0.870301	6	c("PER1", "CRY1", "CSNK1E", "CRY2")
BIOCARTA_CK1_PATHWAY	0.99608	1	0.00114413	0.183344	0.413708	13	c("DRD1", "CSNK1D", "CDK5R1")
BIOCARTA_CLASSIC_PATHWAY	0.326712	1	0.00383593	-0.436158	-1.10536	14	c("C9", "C6", "C5", "C4B", "C2", "C1S", "C3", "C8A")
BIOCARTA_COMP_PATHWAY	0.105823	0.787323	0.00724626	-0.498668	-1.36529	19	c("MBL2", "C9", "C6", "C5", "C4B", "C2", "C1S", "C3", "MASP1", "C8A")
BIOCARTA_CPSF_PATHWAY	0.71886	1	0.00225194	-0.351946	-0.79291	9	c("CPSF2", "CPSF1", "CPSF3", "PAPOLA", "CSTF3", "CSTF2", "CSTF1", "CPSF4", "PABPN1")
BIOCARTA_CREB_PATHWAY	0.185015	0.910759	0.00545203	-0.440083	-1.23514	21	c("PIK3R1", "ADCY1", "MAPK1", "PRKAR2A", "MAPK14", "SOS1", "CREB1", "RPS6KA1", "PRKCA", "PRKAR2B", "PRKACB", "GRB2")
BIOCARTA_CREM_PATHWAY	0.938778	1	0.00138663	0.330818	0.563701	4	c("FHL5", "CREM")
BIOCARTA_CSK_PATHWAY	0.568829	1	0.00284151	-0.335135	-0.917562	19	c("HLA-DRB5", "HLA-DRA", "ADCY1", "CD4", "PRKAR2A", "CD3D", "PRKAR2B", "HLA-DRB1", "PRKACB")
BIOCARTA_CTBP1_PATHWAY	0.961431	1	0.00178368	-0.242914	-0.529933	8	c("SAE1", "ZEB1", "SUMO1")
BIOCARTA_CTCF_PATHWAY	0.98418	1	0.0010703	0.203838	0.525447	24	c("CD79A", "CDKN2A", "MYC", "TGFB1")
BIOCARTA_CTLA4_PATHWAY	0.986863	1	0.00110254	0.201702	0.495123	19	c("CTLA4", "ITK", "CD247", "CD28", "LCK")
BIOCARTA_CTL_PATHWAY	0.933977	1	0.00193049	-0.242784	-0.603488	13	c("FASLG", "B2M", "ICAM1", "CD3D", "HLA-A")
BIOCARTA_CXCR4_PATHWAY	0.664302	1	0.0025719	-0.312753	-0.856282	19	c("PIK3C2G", "PIK3R1", "CRK", "MAPK1", "CXCL12", "NFKB1", "GNAQ")
BIOCARTA_CYTOKINE_PATHWAY	0.30047	1	0.0038417	-0.530938	-1.15827	8	c("IFNG", "TNF", "TXLNA")
BIOCARTA_D4GDI_PATHWAY	0.451121	1	0.00233766	0.461461	1.02206	12	c("JUN", "GZMB", "CASP10", "CASP1")
BIOCARTA_DC_PATHWAY	0.218633	0.975346	0.0046672	-0.534987	-1.2399	10	c("IFNG", "TLR7", "CD33", "ANPEP")
BIOCARTA_DEATH_PATHWAY	0.99695	1	0.00101972	0.170915	0.457752	29	c("TRADD", "MAP3K14", "BIRC3", "NFKBIA")
BIOCARTA_DICER_PATHWAY	0.181167	0.910759	0.0049332	-0.686081	-1.31347	5	c("AGO2", "AGO3", "DICER1", "AGO1", "AGO4")
BIOCARTA_DNAFRAGMENT_PATHWAY	0.944177	1	0.00185595	-0.246155	-0.570494	10	TOP2A
BIOCARTA_DREAM_PATHWAY	0.406466	1	0.00250872	0.478679	1.0602	12	c("JUN", "FOS")
BIOCARTA_DSP_PATHWAY	0.234715	0.99799	0.00358011	0.592735	1.2272	9	c("DUSP1", "DUSP8", "DUSP2", "DUSP4", "DUSP9", "DUSP6")
BIOCARTA_ECM_PATHWAY	0.720185	1	0.00242083	-0.302795	-0.818203	18	c("SHC1", "PIK3R1", "MAPK1", "PFN1", "ITGB1", "RHOA", "ARHGAP5", "MAP2K1", "GSN", "MAPK3", "ROCK1", "FYN", "DIAPH1", "PIK3CA", "TLN1", "HRAS", "PIK3CG", "RAF1")
BIOCARTA_EDG1_PATHWAY	0.40813	1	0.0035124	-0.365625	-1.02616	21	c("ITGB3", "SPHK1", "PIK3R1", "ADCY1", "MAPK1")
BIOCARTA_EEA1_PATHWAY	0.177673	0.910759	0.00509463	-0.623913	-1.31136	7	c("EGF", "TF", "EGFR", "TFRC")
BIOCARTA_EFP_PATHWAY	0.598947	1	0.00267925	-0.346522	-0.894262	15	c("CDK1", "CCNB1", "CDK6", "CCNB2", "SMURF2", "TRIM25", "ESR1")
BIOCARTA_EGFR_SMRTE_PATHWAY	0.564846	1	0.00269951	-0.384829	-0.914747	11	c("EGF", "THRB", "EGFR")
BIOCARTA_EGF_PATHWAY	0.815115	1	0.00132803	0.286121	0.755593	27	c("JUN", "FOS")
BIOCARTA_EICOSANOID_PATHWAY	0.326442	1	0.00401265	-0.383445	-1.0887	22	c("PTGES", "PLA2G4A", "PTGER4", "HPGDS", "CYP2J2", "PTGFR", "TBXA2R", "PTGS1")
BIOCARTA_EIF2_PATHWAY	0.830016	1	0.00207226	-0.298486	-0.709508	11	c("EIF2S1", "PATZ1", "EIF2AK2", "EIF2AK1", "EIF2S3", "EIF5")
BIOCARTA_EIF4_PATHWAY	0.121647	0.825376	0.00689686	-0.454496	-1.31764	24	c("GHR", "PIK3R1", "MAPK1", "MTOR", "PABPC1", "EIF4EBP1", "MAPK14", "PDK2", "EIF4G3", "IRS1", "EIF4E", "PRKCA")
BIOCARTA_EIF_PATHWAY	0.976601	1	0.00191394	-0.204049	-0.535188	16	c("EIF2S1", "EIF1AX", "EIF4G3", "EIF4E", "EIF2S3", "EIF5", "EEF2K", "EIF4G2", "EIF1", "EIF6", "EIF2S2", "EIF4A1", "EIF4G1", "EIF4A2", "EIF3A", "EEF2")
BIOCARTA_EOSINOPHILS_PATHWAY	0.452601	1	0.00291429	-0.536891	-1.02785	5	c("HLA-DRB5", "HLA-DRA")
BIOCARTA_EPHA4_PATHWAY	0.599807	1	0.00196957	0.46475	0.906384	7	c("EPHB1", "SELP")
BIOCARTA_EPONFKB_PATHWAY	0.42965	1	0.00314418	-0.456021	-1.02738	9	c("CDKN1A", "SOD2", "ARNT", "NFKB1")
BIOCARTA_EPO_PATHWAY	0.225789	0.990102	0.00352285	0.500818	1.21516	18	c("JUN", "FOS", "EPOR", "RAF1")
BIOCARTA_ERAD_PATHWAY	0.730225	1	0.00241445	-0.297134	-0.813517	19	c("MAN1A1", "MAN1A2", "SAE1", "CANX", "UGGT1", "MAN1C1", "SEC61A1", "RBX1")
BIOCARTA_ERBB3_PATHWAY	0.471436	1	0.00284089	-0.526931	-1.00878	5	c("EGF", "EGFR")
BIOCARTA_ERBB4_PATHWAY	0.294289	1	0.00317288	0.602111	1.17427	7	c("NRG3", "NRG2", "PRKCB")
BIOCARTA_ERK5_PATHWAY	0.593715	1	0.00267601	-0.35382	-0.896694	14	c("SHC1", "PIK3R1", "MAPK1", "CREB1", "RPS6KA1")
BIOCARTA_ERK_PATHWAY	0.89425	1	0.00218839	-0.239571	-0.707428	26	c("PTPRR", "SHC1", "EGFR", "MAPK1", "STAT3", "SOS1", "RPS6KA1", "ITGB1", "ELK1", "GRB2")
BIOCARTA_ERYTH_PATHWAY	0.757617	1	0.00216917	-0.33794	-0.761354	9	c("TGFB2", "IL11")
BIOCARTA_ETC_PATHWAY	0.533355	1	0.00274935	-0.416869	-0.939175	9	c("SDHD", "SDHC", "SDHB", "GPD2")
BIOCARTA_ETS_PATHWAY	0.235717	0.99799	0.00344535	0.503554	1.20661	17	c("JUN", "FOS", "NCOR2", "ETS2")
BIOCARTA_EXTRINSIC_PATHWAY	0.137521	0.852182	0.00611269	-0.53796	-1.33721	13	c("FGB", "FGG", "TFPI", "F5", "PROS1", "SERPINC1", "F2R", "FGA")
BIOCARTA_FAS_PATHWAY	0.826031	1	0.00129306	0.278856	0.751787	30	c("JUN", "PTPN13")
BIOCARTA_FBW7_PATHWAY	0.955892	1	0.00181593	-0.241955	-0.545106	9	c("E2F1", "RB1", "TFDP1", "CDK2", "CUL1", "SKP1", "CCNE1", "CDC34", "FBXW7")
BIOCARTA_FCER1_PATHWAY	0.95526	1	0.00103792	0.224487	0.632759	38	c("JUN", "FOS")
BIOCARTA_FIBRINOLYSIS_PATHWAY	0.517539	1	0.00212043	0.436967	0.967811	12	c("SERPINB2", "F13A1", "SERPINE1")
BIOCARTA_FLUMAZENIL_PATHWAY	0.369281	1	0.00334097	-0.546907	-1.10151	6	c("GABRA3", "GABRA5", "SOD1")
BIOCARTA_FMLP_PATHWAY	0.999604	1	0.000992826	0.144393	0.396564	33	c("GNA15", "NCF1", "NFKBIA", "MAP2K2", "NFATC1", "PPP3CC", "CAMK1", "RAF1")
BIOCARTA_FOSB_PATHWAY	0.124672	0.825721	0.00547738	0.878896	1.28455	2	c("JUND", "CDK5")
BIOCARTA_FREE_PATHWAY	0.0605088	0.611112	0.00903012	-0.693968	-1.51393	8	c("TNF", "XDH", "SOD1", "NFKB1")
BIOCARTA_FXR_PATHWAY	0.740841	1	0.00170002	0.437577	0.786665	5	c("NR0B2", "RXRA", "NR1H3", "ABCA1")
BIOCARTA_G1_PATHWAY	0.125756	0.826695	0.00686962	-0.436361	-1.29971	27	c("TGFB2", "CDK1", "CDKN1A", "CDK6", "CCND1", "E2F1", "SKP2", "CDKN2B", "SMAD4", "ATM", "RB1", "ABL1", "TP53", "TFDP1")
BIOCARTA_G2_PATHWAY	0.179869	0.910759	0.00561212	-0.425446	-1.23342	24	c("CDK1", "CDKN1A", "CCNB1", "MDM2", "CHEK1", "PRKDC", "YWHAQ", "PLK1", "CDC25C")
BIOCARTA_GABA_PATHWAY	0.441403	1	0.00303379	-0.487274	-1.02416	7	c("GABRA3", "GABRA5")
BIOCARTA_GATA3_PATHWAY	0.968741	1	0.00181782	-0.226284	-0.524441	10	c("PRKAR2A", "MAPK14", "PRKAR2B", "PRKACB", "PRKAR1B", "PRKAR1A", "NFATC2", "GATA3", "MAP2K3", "NFATC1")
BIOCARTA_GCR_PATHWAY	0.539188	1	0.00288503	-0.3566	-0.935306	16	c("CALM1", "CORIN", "PIK3R1", "NOS3", "CALM2", "NFKB1")
BIOCARTA_GHRELIN_PATHWAY	0.17384	0.908691	0.00422347	0.608819	1.2926	10	c("IGFBP1", "IGFALS", "GHRL", "IGFBP6", "IGFBP2")
BIOCARTA_GH_PATHWAY	0.915672	1	0.00215136	-0.232039	-0.685185	26	c("GHR", "SHC1")
BIOCARTA_GLEEVEC_PATHWAY	0.397461	1	0.00243855	0.412459	1.05395	23	c("JUN", "FOS", "MYC", "RAF1", "PIK3CG", "BCR", "HRAS", "PIK3CA", "CRKL", "MAP3K1", "STAT5A")
BIOCARTA_GPCR_PATHWAY	0.604465	1	0.00175113	0.337664	0.904344	29	c("JUN", "FOS")
BIOCARTA_GRANULOCYTES_PATHWAY	0.45066	1	0.00310824	-0.422586	-1.0045	11	c("IFNG", "C5", "TNF")
BIOCARTA_GSK3_PATHWAY	0.486595	1	0.00312898	-0.354858	-0.971559	19	c("LBP", "CCND1", "GJA1", "PIK3R1", "MYD88", "NFKB1", "FZD1", "EIF2AK2")
BIOCARTA_HBX_PATHWAY	0.636968	1	0.00239563	-0.406403	-0.854188	7	c("SHC1", "SOS1", "CREB1", "LAMTOR5", "GRB2")
BIOCARTA_HCMV_PATHWAY	0.887211	1	0.00207581	-0.256368	-0.682708	17	c("PIK3R1", "MAPK1", "NFKB1", "MAPK14", "CREB1", "RB1")
BIOCARTA_HDAC_PATHWAY	0.933249	1	0.00206852	-0.228382	-0.648437	22	c("CALM1", "PIK3R1", "IGF1", "CALM2", "PPP3CA", "MAPK14")
BIOCARTA_HER2_PATHWAY	0.416893	1	0.00350398	-0.354853	-1.01832	23	c("ERBB4", "SHC1", "IL6R", "PIK3R1", "EGFR", "MAPK1", "STAT3", "ESR1", "SOS1")
BIOCARTA_HES_PATHWAY	0.640799	1	0.00182274	0.409443	0.869302	10	c("DLL1", "HNF1A", "DVL1")
BIOCARTA_HIF_PATHWAY	0.785203	1	0.0014796	0.329391	0.755842	14	c("JUN", "VEGFA")
BIOCARTA_HIVNEF_PATHWAY	0.999968	1	0.0023304	-0.121741	-0.421571	56	c("MAP3K5", "MDM2", "TNF", "PRKDC", "FASLG")
BIOCARTA_HSP27_PATHWAY	0.830016	1	0.0020909	-0.293476	-0.714427	12	c("TNF", "FASLG")
BIOCARTA_HSWI_SNF_PATHWAY	0.979525	1	0.00118066	0.223615	0.495272	12	c("SMARCC2", "SMARCA4", "TBP", "SMARCC1", "NR3C1", "NF1", "ARID1A", "SMARCB1", "ACTB", "GTF2A1", "SMARCD1", "SMARCE1")
BIOCARTA_IFNA_PATHWAY	0.8776	1	0.00189598	-0.30433	-0.639648	7	c("STAT1", "JAK1", "IRF9", "IFNAR1", "IFNAR2", "TYK2", "STAT2")
BIOCARTA_IFNG_PATHWAY	0.0700836	0.657254	0.00822807	-0.737186	-1.48474	6	c("IFNG", "STAT1")
BIOCARTA_IGF1MTOR_PATHWAY	0.478721	1	0.00316003	-0.356826	-0.976949	19	c("PIK3R1", "EIF2S1", "MTOR", "IGF1", "EIF4EBP1", "PDK2", "EIF4E")
BIOCARTA_IGF1R_PATHWAY	0.129499	0.834513	0.00661469	-0.461911	-1.31149	22	c("SHC1", "PIK3R1", "ADCY1", "MAPK1", "BAD", "PRKAR2A", "SOS1", "RPS6KA1", "IRS1", "PRKAR2B", "PRKACB", "GRB2")
BIOCARTA_IGF1_PATHWAY	0.462565	1	0.00220925	0.400619	1.00458	21	c("JUN", "FOS", "SRF", "RASA1", "RAF1", "PIK3CG", "HRAS", "PIK3CA", "IGF1R")
BIOCARTA_IL10_PATHWAY	0.976365	1	0.00118541	0.228042	0.505076	12	c("IL6", "BLVRA", "IL10RA")
BIOCARTA_IL12_PATHWAY	0.750443	1	0.00149348	0.320089	0.794376	20	c("JUN", "IL12RB2", "CD247", "STAT4")
BIOCARTA_IL17_PATHWAY	0.726045	1	0.00162598	0.368075	0.79924	11	c("IL6", "CD34", "CD247")
BIOCARTA_IL1R_PATHWAY	0.740973	1	0.00146084	0.305101	0.81146	28	c("JUN", "IL1B", "IL6", "MAP3K14", "NFKBIA", "IRAK2", "IKBKB", "TGFB1", "IL1RN")
BIOCARTA_IL22BP_PATHWAY	0.95306	1	0.00126007	0.264471	0.547563	9	c("SOCS3", "JAK3", "TYK2")
BIOCARTA_IL2RB_PATHWAY	0.961916	1	0.00103261	0.220837	0.619391	37	c("FOS", "IL2RA", "SOCS3", "SOCS1", "JAK3", "MYC", "IKZF3")
BIOCARTA_IL2_PATHWAY	0.204659	0.951722	0.00369518	0.491237	1.23181	21	c("JUN", "FOS", "IL2RA")
BIOCARTA_IL3_PATHWAY	0.436242	1	0.00236756	0.449867	1.03229	14	c("FOS", "IL3RA", "CSF2RB", "RAF1")
BIOCARTA_IL4_PATHWAY	0.885266	1	0.00195251	-0.279664	-0.648155	10	SHC1
BIOCARTA_IL5_PATHWAY	0.413538	1	0.00254337	0.528679	1.0643	8	c("IL5RA", "IL1B", "IL6", "CCL11")
BIOCARTA_IL6_PATHWAY	0.493898	1	0.00210691	0.391251	0.981092	21	c("JUN", "FOS", "IL6")
BIOCARTA_IL7_PATHWAY	0.963962	1	0.00116248	0.233744	0.552711	16	c("IL7R", "JAK3", "PTK2B", "LCK", "PIK3CG", "EP300", "PIK3CA", "BCL2", "STAT5A", "FYN")
BIOCARTA_INFLAM_PATHWAY	0.0321804	0.45901	0.0131248	-0.608127	-1.59502	16	c("IFNG", "TGFB2", "HLA-DRB5", "IL11", "IL7", "TNF", "HLA-DRA", "CD4", "CSF1")
BIOCARTA_INSULIN_PATHWAY	0.391886	1	0.00247718	0.422685	1.05991	21	c("JUN", "FOS", "SLC2A4")
BIOCARTA_INTEGRIN_PATHWAY	0.991885	1	0.0010161	0.188399	0.511211	31	c("JUN", "ZYX", "MAP2K2", "BCAR1", "TNS1", "CSK", "RAF1", "CAPN1", "RAPGEF1", "BCR", "HRAS", "TLN1")
BIOCARTA_INTRINSIC_PATHWAY	0.00786618	0.197273	0.0275512	-0.629845	-1.80746	23	c("F9", "KNG1", "FGB", "FGG", "COL4A1", "F5", "PROS1", "SERPING1", "F11", "F8", "SERPINC1", "F2R", "KLKB1", "COL4A2", "FGA")
BIOCARTA_ION_PATHWAY	0.871396	1	0.00184689	-0.331974	-0.635548	5	P2RY2
BIOCARTA_IRES_PATHWAY	0.804049	1	0.00153789	0.371335	0.724199	7	c("EIF3A", "EIF4A2", "EIF4G1", "EIF4A1")
BIOCARTA_KERATINOCYTE_PATHWAY	0.830695	1	0.00121902	0.264558	0.76568	44	c("JUN", "FOS", "CEBPA", "MAP3K14", "MAPK13", "NFKBIA", "ETS2", "MAP2K7", "PRKCH", "IKBKB", "PRKCQ", "PRKCD", "DAXX", "RAF1", "TNFRSF1B", "PRKCE")
BIOCARTA_LAIR_PATHWAY	0.441593	1	0.00323696	-0.389962	-1.00637	15	c("KNG1", "C6", "C5", "TNF", "ICAM1", "C3")
BIOCARTA_LDL_PATHWAY	0.601501	1	0.00201041	0.509457	0.915889	5	c("IL6", "LPL", "CCL2")
BIOCARTA_LECTIN_PATHWAY	0.145202	0.86097	0.0058998	-0.546231	-1.32972	12	c("MBL2", "C9", "C6", "C5", "C4B", "C2", "C3", "MASP1", "C8A")
BIOCARTA_LEPTIN_PATHWAY	0.256422	1	0.00423916	-0.533122	-1.20109	9	c("PRKAB2", "LEPR", "ACACA", "PRKAA2", "PRKAB1", "PRKAA1")
BIOCARTA_LIS1_PATHWAY	0.886514	1	0.00210592	-0.252791	-0.692112	19	c("RELN", "LRP8")
BIOCARTA_LONGEVITY_PATHWAY	0.182218	0.910759	0.00529462	-0.499313	-1.26542	14	c("GHR", "SHC1", "CAT", "SOD2", "PIK3R1", "IGF1", "SOD1")
BIOCARTA_LYMPHOCYTE_PATHWAY	0.735028	1	0.00219149	-0.355955	-0.776539	8	c("SELE", "ICAM1", "ITGA4", "CD44", "ITGB1")
BIOCARTA_LYM_PATHWAY	0.340016	1	0.00284651	0.528875	1.12287	10	c("MADCAM1", "SELL", "CD34", "ITGB2", "ICAM2")
BIOCARTA_MALATEX_PATHWAY	0.612741	1	0.00248525	-0.401023	-0.874857	8	c("ME1", "CS", "ACLY", "PDHA1")
BIOCARTA_MAL_PATHWAY	0.716425	1	0.00157667	0.336955	0.817574	18	c("MAL", "HNF1A", "MAP2K2", "SRF", "RAF1")
BIOCARTA_MAPK_PATHWAY	0.538413	1	0.00173785	0.300856	0.958825	81	c("JUN", "MAPK4", "FOS", "CEBPA", "TRADD", "MAP3K14", "MAPK13", "MAP3K8", "NFKBIA", "MAP3K10", "MAP2K2", "MAP2K5", "MAPK11", "MAP3K11", "MAP4K5", "MYC", "RPS6KA4", "MAP2K7", "IKBKB", "RPS6KB2", "TGFB1")
BIOCARTA_MCALPAIN_PATHWAY	0.189471	0.911419	0.00524674	-0.475389	-1.24687	16	c("EGF", "EGFR", "CAPN2", "PRKAR2A", "CXCR3", "CAPNS1", "ITGB1", "PRKAR2B", "PRKACB", "CAPNS2")
BIOCARTA_MCM_PATHWAY	0.168154	0.903593	0.0056509	-0.469404	-1.26841	18	c("CDC6", "MCM4", "CDT1", "ORC6")
BIOCARTA_MEF2D_PATHWAY	0.8886	1	0.00208692	-0.253494	-0.684982	18	c("CALM1", "CAPN2", "CALM2", "PPP3CA", "CAPNS1", "PRKCA", "CAPNS2", "PPP3CB")
BIOCARTA_MELANOCYTE_PATHWAY	0.962046	1	0.00127862	0.26814	0.522943	7	c("KIT", "EP300", "MITF", "BCL2")
BIOCARTA_MET_PATHWAY	0.765402	1	0.00139209	0.292441	0.798406	32	c("JUN", "FOS", "GAB1", "MAP2K2", "PTK2B", "RASA1", "RAF1", "RAPGEF1", "PIK3CG", "MAP4K1", "HRAS", "PIK3CA", "PAK1", "CRKL")
BIOCARTA_MHC_PATHWAY	0.0222371	0.359662	0.0154533	-0.681331	-1.65861	12	c("HLA-DRB5", "PSMB8", "TAP2", "HLA-DRA", "PSMB6", "B2M", "PSMB5", "TAP1", "HLA-A", "PSMB9", "CD74", "HLA-DRB1")
BIOCARTA_MITOCHONDRIA_PATHWAY	0.971083	1	0.00112658	0.223048	0.547523	19	c("BIRC3", "ENDOG", "BIK", "BCL2", "DIABLO", "APAF1", "BIRC2", "CASP7", "DFFA", "CASP6", "CASP9", "AIFM1", "BID", "DFFB", "CASP3", "BAX", "XIAP", "CASP8", "BAK1")
BIOCARTA_MITR_PATHWAY	0.272079	1	0.00381133	-0.726143	-1.21343	3	HDAC9
BIOCARTA_MONOCYTE_PATHWAY	0.910925	1	0.00190952	-0.266502	-0.61765	10	SELE
BIOCARTA_MPR_PATHWAY	0.362992	1	0.00371927	-0.388411	-1.06342	19	c("CDK1", "CCNB1", "ADCY1", "MAPK1", "PAQR7", "CDC25C", "PRKAR2A", "CAP1")
BIOCARTA_MRP_PATHWAY	0.551495	1	0.00260507	-0.460014	-0.926502	6	c("ABCB11", "ABCB4", "ABCB1", "ABCC1")
BIOCARTA_MSP_PATHWAY	0.605779	1	0.00197488	0.481684	0.905153	6	c("IL1B", "MST1", "CCL2")
BIOCARTA_MTA3_PATHWAY	0.956967	1	0.00116413	0.238426	0.571314	17	c("HSPB1", "SNAI1", "MTA1", "ALDOA", "TUBA4A", "MBD3", "CTSD", "MTA3")
BIOCARTA_MTOR_PATHWAY	0.937713	1	0.00204794	-0.227538	-0.638609	21	c("PIK3R1", "MTOR", "EIF4EBP1", "PDK2", "EIF4G3", "EIF4E", "RHEB", "PTEN", "EIF4G2", "RPS6KB1", "PDPK1", "AKT1", "TSC1", "PPP2CA", "PIK3CA", "MKNK1", "EIF4A1", "EIF4G1", "EIF4A2", "EIF3A", "TSC2")
BIOCARTA_MYOSIN_PATHWAY	0.905097	1	0.00130731	0.289064	0.627675	11	c("ARHGEF1", "PKN1", "PRKCB", "ROCK1", "PLCB1")
BIOCARTA_NDKDYNAMIN_PATHWAY	0.998235	1	0.00188114	-0.15791	-0.414173	16	c("CALM1", "CALM2", "NME1", "PPP3CA", "SYNJ2", "NME1-NME2", "DNM1", "PPP3CB")
BIOCARTA_NEUTROPHIL_PATHWAY	0.813289	1	0.00201086	-0.334728	-0.70354	7	SELE
BIOCARTA_NFAT_PATHWAY	0.996048	1	0.00221221	-0.165824	-0.54569	43	c("AGT", "CALM1", "PIK3R1", "CAMK4", "MAPK1", "IGF1", "PRKAR2A", "CALM2", "MEF2C", "PPP3CA", "MAPK14")
BIOCARTA_NFKB_PATHWAY	0.660862	1	0.00167779	0.346585	0.860132	20	c("TNFAIP3", "TRADD", "IKBKG", "MAP3K14", "NFKBIA", "IKBKB")
BIOCARTA_NGF_PATHWAY	0.31394	1	0.00287795	0.459684	1.1284	19	c("JUN", "FOS", "RAF1", "DPM2", "PIK3CG", "HRAS", "PIK3CA")
BIOCARTA_NKCELLS_PATHWAY	0.965983	1	0.00115027	0.23049	0.552297	17	c("KLRC1", "PTK2B", "KLRD1", "LAT", "PIK3CA", "PTPN6", "PAK1", "SYK", "VAV1", "MAPK3")
BIOCARTA_NKT_PATHWAY	0.855016	1	0.00219112	-0.259357	-0.72791	21	c("IFNG", "TGFB2")
BIOCARTA_NO1_PATHWAY	0.196619	0.931749	0.00537788	-0.413287	-1.20921	25	c("CHRNA1", "KNG1", "CALM1", "CAV1", "FLT1", "FLT4", "PDE2A", "NOS3", "SLC7A1", "PRKAR2A", "CALM2", "KDR")
BIOCARTA_NO2IL12_PATHWAY	0.89551	1	0.00204533	-0.255198	-0.669344	16	IFNG
BIOCARTA_NOS1_PATHWAY	0.181393	0.910759	0.00545578	-0.455075	-1.24594	19	c("GRIN2B", "CALM1", "GRIN2D")
BIOCARTA_NOTCH_PATHWAY	0.582291	1	0.00203505	0.492585	0.925639	6	c("DLL1", "NOTCH1")
BIOCARTA_NPC_PATHWAY	0.276459	1	0.00413042	-0.491105	-1.16737	11	c("NUTF2", "KPNA2", "RCC1", "KPNB1", "NUP62", "NUP153")
BIOCARTA_NPP1_PATHWAY	0.477023	1	0.00294913	-0.43761	-0.985904	9	c("COL4A1", "ENPP1", "ALPL", "SPP1", "COL4A2")
BIOCARTA_NTHI_PATHWAY	0.502165	1	0.00207405	0.384887	0.974592	22	c("DUSP1", "IL1B", "MAP3K14", "NFKBIA", "MAPK11", "IKBKB")
BIOCARTA_NUCLEARRS_PATHWAY	0.126476	0.826695	0.00698568	-0.415261	-1.28489	32	c("CYP24A1", "CYP8B1", "CYP3A4", "CYP2E1", "ABCB11", "ABCB4", "ABCD3", "PPARA", "NR1I2")
BIOCARTA_P27_PATHWAY	0.120148	0.825376	0.00656271	-0.549818	-1.36668	13	c("CKS1B", "E2F1", "SKP2", "NEDD8", "RBX1", "RB1", "TFDP1")
BIOCARTA_P35ALZHEIMERS_PATHWAY	0.93197	1	0.00182973	-0.265008	-0.578131	8	c("CAPNS1", "CAPNS2", "GSK3B", "APP", "PPP2CA", "CDK5", "CAPN1", "CDK5R1")
BIOCARTA_P38MAPK_PATHWAY	0.440998	1	0.00359205	-0.314409	-0.998199	36	c("TGFB2", "PLA2G4A", "MAP3K5", "SHC1")
BIOCARTA_P53HYPOXIA_PATHWAY	0.72427	1	0.00245834	-0.292866	-0.821959	21	c("NQO1", "CDKN1A", "MDM2", "IGFBP3")
BIOCARTA_P53_PATHWAY	0.296333	1	0.00410495	-0.430423	-1.12893	16	c("CDKN1A", "MDM2", "CCND1", "E2F1", "BAX", "TIMP3", "ATM", "RB1", "TP53")
BIOCARTA_PAR1_PATHWAY	0.999789	1	0.00108304	0.139228	0.341768	19	c("ARHGEF1", "F2RL3", "PTK2B", "PIK3CG", "PIK3CA", "F2", "PRKCB")
BIOCARTA_PARKIN_PATHWAY	0.900004	1	0.00137515	0.318222	0.620615	7	c("GPR37", "SNCAIP", "UBE2G2")
BIOCARTA_PCAF_PATHWAY	0.320697	1	0.00290675	0.502283	1.13338	13	c("JUN", "IRF3", "IRF4")
BIOCARTA_PDGF_PATHWAY	0.622812	1	0.00171284	0.335219	0.891565	28	c("JUN", "FOS")
BIOCARTA_PDZS_PATHWAY	0.880917	1	0.00130412	0.287281	0.669467	15	c("ANK1", "NFASC", "SPTBN1", "DLG1", "PCLO", "DLG2", "SPTAN1", "DLG4", "GUK1")
BIOCARTA_PELP1_PATHWAY	0.957435	1	0.00130507	0.282216	0.530325	6	c("PELP1", "EP300", "MAPK3")
BIOCARTA_PEPI_PATHWAY	0.11774	0.823978	0.00589692	-0.876019	-1.32654	2	SLPI
BIOCARTA_PGC1A_PATHWAY	0.973702	1	0.00116725	0.226754	0.520324	14	c("SLC2A4", "PPARGC1A", "ESRRA", "PPP3CC", "CAMK1")
BIOCARTA_PITX2_PATHWAY	0.420936	1	0.0024153	0.447557	1.04297	15	c("PITX2", "CTNNB1", "DVL1", "AXIN1", "KAT5", "LDB1", "LEF1", "EP300")
BIOCARTA_PKC_PATHWAY	0.986932	1	0.00124143	0.233409	0.455209	7	c("NFKBIA", "PRKCB", "PLCB1", "RELA", "PRKCA", "GNAQ", "NFKB1")
BIOCARTA_PLATELETAPP_PATHWAY	0.315895	1	0.00391018	-0.440249	-1.11573	14	c("F9", "COL4A1", "PLG", "F11", "PLAT", "COL4A2", "PLAU")
BIOCARTA_PLCD_PATHWAY	0.845852	1	0.00150761	0.378684	0.680788	5	c("PLCD1", "ADRA1B", "PRKCB", "TGM2")
BIOCARTA_PLCE_PATHWAY	0.922313	1	0.00129345	0.283347	0.601585	10	c("PTGER1", "ADRB2")
BIOCARTA_PLC_PATHWAY	0.77922	1	0.00212536	-0.330112	-0.743719	9	c("PIK3R1", "PRKCA", "AKT1", "PLCB1", "VAV1", "PRKCB", "PLCG1", "PIK3CA", "PIK3CG")
BIOCARTA_PLK3_PATHWAY	0.441787	1	0.00306136	-0.467178	-1.01918	8	c("CHEK1", "CDC25C", "ATM", "TP53")
BIOCARTA_PML_PATHWAY	0.745295	1	0.00235071	-0.299969	-0.798818	17	c("TNF", "FASLG", "PRAM1", "SUMO1", "RB1", "TP53", "RARA")
BIOCARTA_PPARA_PATHWAY	0.950441	1	0.000991359	0.223111	0.662167	51	c("DUSP1", "JUN", "NCOR2", "LPL", "NR0B2", "NFKBIA", "PPARGC1A", "APOA1", "PTGS2", "NOS2", "MYC")
BIOCARTA_PPARG_PATHWAY	0.421432	1	0.00251168	0.525239	1.05737	8	c("LPL", "PPARGC1A", "RXRA", "PPARG", "EP300")
BIOCARTA_PRC2_PATHWAY	0.977735	1	0.0011716	0.22358	0.504497	13	c("RING1", "EED", "BMI1", "CBX4")
BIOCARTA_PRION_PATHWAY	0.581098	1	0.00265053	-0.37972	-0.902603	11	APLP1
BIOCARTA_PS1_PATHWAY	0.370086	1	0.00265403	0.48276	1.08932	13	c("DLL1", "CTNNB1", "HNF1A", "DVL1", "AXIN1")
BIOCARTA_PTC1_PATHWAY	0.284844	1	0.00406164	-0.487314	-1.15836	11	c("CDK1", "CCNB1", "CDC25C", "XPO1")
BIOCARTA_PTDINS_PATHWAY	0.99159	1	0.00106605	0.189997	0.485496	23	c("PRKCZ", "JAG1", "PFKL", "AP2A1", "PFKM", "PRKCE", "AP2M1", "PLCG1", "PFKP")
BIOCARTA_PTEN_PATHWAY	0.194721	0.92669	0.00522416	-0.456358	-1.23315	18	c("SHC1", "FASLG", "PIK3R1", "EGFR", "MAPK1", "PDK2", "SOS1", "ITGB1")
BIOCARTA_PYK2_PATHWAY	0.991012	1	0.0010398	0.190734	0.503693	27	c("JUN", "MAP2K2", "BCAR1", "PTK2B", "RAF1", "HRAS", "PAK1", "CRKL", "PLCG1", "MAP2K3", "PRKCB", "MAP3K1", "CALM3")
BIOCARTA_RAB_PATHWAY	0.140356	0.854545	0.00600677	-0.549467	-1.3376	12	c("RAB6C", "RAB2A", "RAB8A", "RAB1A", "RAB6A", "RAB3A", "RAB4A", "RAB11A")
BIOCARTA_RAC1_PATHWAY	0.95774	1	0.00200249	-0.216628	-0.600623	20	c("PIK3R1", "LIMK1", "PPP1R12B", "RALBP1", "RAC1", "WASF1", "RPS6KB1", "NCF2", "TRIO", "PDGFRA", "VAV1", "MAP3K1", "PAK1", "PIK3CA", "CDK5", "PIK3CG", "PLD1", "ARFIP2", "CDK5R1", "CHN1")
BIOCARTA_RACCYCD_PATHWAY	0.802274	1	0.00236151	-0.264436	-0.780851	26	c("CDKN1A", "CDK6", "CCND1", "PIK3R1", "MAPK1", "E2F1")
BIOCARTA_RACC_PATHWAY	0.00338297	0.106349	0.0400257	-0.768593	-1.91049	13	c("GUCY1B2", "TRPC5", "KCNQ5", "TRPC3", "GUCY1A2", "KCNQ3", "NOS3", "KCNQ2", "ADCY1")
BIOCARTA_RANBP2_PATHWAY	0.14959	0.862754	0.00577016	-0.559112	-1.32902	11	c("HDAC9", "MDM2", "HDAC4", "SUMO1")
BIOCARTA_RANKL_PATHWAY	0.623776	1	0.00257199	-0.351935	-0.874802	13	c("FOSL1", "TNFSF11")
BIOCARTA_RANMS_PATHWAY	0.170947	0.908463	0.00533289	-0.56232	-1.30324	10	c("KIF15", "AURKA", "TPX2", "KPNA2", "RCC1")
BIOCARTA_RAN_PATHWAY	0.801737	1	0.00197185	-0.368289	-0.705071	5	c("RCC1", "RANBP2", "RAN", "RANBP1", "RANGAP1")
BIOCARTA_RARRXR_PATHWAY	0.864975	1	0.00143245	0.339473	0.66206	7	c("NCOR2", "RXRA", "TBP")
BIOCARTA_RAS_PATHWAY	0.666378	1	0.00261264	-0.302851	-0.859873	22	c("PIK3R1", "CDC42", "BAD", "NFKB1", "CHUK", "ELK1", "RHOA", "CASP9", "RALBP1", "RAC1", "RALA", "RALGDS", "MAP2K1", "AKT1", "RELA", "MAPK3", "PIK3CA", "HRAS", "FOXO4", "PIK3CG", "PLD1", "RAF1")
BIOCARTA_RB_PATHWAY	0.502544	1	0.00295179	-0.386993	-0.961947	13	c("CDK1", "CHEK1", "CDC25C", "WEE1", "ATM", "RB1", "TP53")
BIOCARTA_RECK_PATHWAY	0.431419	1	0.00310599	-0.471581	-1.02878	8	c("TIMP4", "MMP2")
BIOCARTA_REELIN_PATHWAY	0.034473	0.463517	0.0119341	-0.754093	-1.58497	7	c("DAB1", "RELN", "LRP8")
BIOCARTA_RELA_PATHWAY	0.921864	1	0.00123804	0.266231	0.620413	15	c("TRADD", "IKBKG", "NFKBIA", "IKBKB", "TNFRSF1B")
BIOCARTA_RHODOPSIN_PATHWAY	0.412458	1	0.00265184	0.633426	1.07933	4	c("PDE6B", "PDE6G", "SLC25A18")
BIOCARTA_RHO_PATHWAY	0.47426	1	0.00217749	0.401485	0.99638	20	c("ARHGEF1", "ARHGEF5", "ARHGAP6", "ARHGAP4", "BAIAP2", "PIP5K1B")
BIOCARTA_RNAPOL3_PATHWAY	0.813021	1	0.00152185	0.366939	0.715626	7	c("BRF1", "GTF3C1", "GTF3C5", "TBP", "GTF3C3")
BIOCARTA_RNA_PATHWAY	0.945324	1	0.00125763	0.266188	0.565153	10	c("MAP3K14", "NFKBIA")
BIOCARTA_S1P_PATHWAY	0.984173	1	0.00124552	0.238624	0.465378	7	c("LIMA1", "SCAP", "SREBF1", "MBTPS1")
BIOCARTA_SALMONELLA_PATHWAY	0.368674	1	0.00325089	-0.623781	-1.12379	4	CDC42
BIOCARTA_SAM68_PATHWAY	0.444299	1	0.00298763	-0.50994	-1.02706	6	c("CDK1", "MAPK1")
BIOCARTA_SARS_PATHWAY	0.573771	1	0.00205763	0.496635	0.933249	6	c("GPT", "FBL", "NCL")
BIOCARTA_SET_PATHWAY	0.902892	1	0.0013243	0.295483	0.627349	10	c("GZMB", "HMGB2", "CREBBP", "DFFA", "PRF1", "APEX1", "ANP32A", "GZMA", "SET", "DFFB")
BIOCARTA_SHH_PATHWAY	0.605835	1	0.00265953	-0.344707	-0.88958	15	c("GLI2", "GLI3", "PRKAR2A", "PRKAR2B", "PRKACB", "GLI1")
BIOCARTA_SKP2E2F_PATHWAY	0.862323	1	0.00197009	-0.295842	-0.666509	9	c("E2F1", "SKP2", "RB1", "TFDP1")
BIOCARTA_SLRP_PATHWAY	0.740796	1	0.00172999	0.46643	0.794778	4	c("FMOD", "LUM", "BGN")
BIOCARTA_SM_PATHWAY	0.972927	1	0.00116842	0.227631	0.522335	14	c("SNRNP70", "U2AF1", "SNRPF", "SNRPB", "SNRPA1")
BIOCARTA_SODD_PATHWAY	0.935831	1	0.00127231	0.27378	0.581272	10	c("TRADD", "BIRC3", "TNFRSF1B", "TRAF2")
BIOCARTA_SPPA_PATHWAY	0.413238	1	0.00339039	-0.391677	-1.02731	16	c("PLA2G4A", "PTGS1", "MAPK1", "F2R")
BIOCARTA_SPRY_PATHWAY	0.177818	0.910759	0.00545922	-0.47259	-1.25851	17	c("EGF", "SHC1", "PTPRB", "EGFR", "MAPK1", "SPRY4", "CBL", "SPRY3", "SOS1")
BIOCARTA_SRCRPTP_PATHWAY	0.264344	1	0.00423529	-0.496638	-1.18052	11	c("CDK1", "CCNB1")
BIOCARTA_STAT3_PATHWAY	0.899517	1	0.00188249	-0.284467	-0.620583	8	c("MAPK1", "MTOR", "STAT3")
BIOCARTA_STATHMIN_PATHWAY	0.350935	1	0.00379206	-0.392084	-1.07348	19	c("CDK1", "CCNB1", "UHMK1", "CAMK4", "PRKAR2A", "HSPA5", "CD3D", "RB1CC1")
BIOCARTA_STEM_PATHWAY	0.469598	1	0.00288668	-0.497914	-1.00283	6	c("IL11", "IL7", "CD4", "CSF1")
BIOCARTA_STRESS_PATHWAY	0.448228	1	0.00223696	0.393394	1.01408	24	c("JUN", "TRADD", "IKBKG", "MAP3K14", "NFKBIA")
BIOCARTA_SUMO_PATHWAY	0.295118	1	0.00380659	-0.585725	-1.17969	6	c("SAE1", "SUMO3", "SUMO1", "SUMO2")
BIOCARTA_TALL1_PATHWAY	0.586312	1	0.00190733	0.397688	0.91256	14	c("TNFRSF17", "MAP3K14", "TNFRSF13C", "TNFSF13", "TNFSF12")
BIOCARTA_TCAPOPTOSIS_PATHWAY	0.938375	1	0.00184337	-0.254653	-0.573715	9	c("FASLG", "CD4", "CD3D")
BIOCARTA_TCRA_PATHWAY	0.64576	1	0.00249263	-0.352203	-0.857389	12	c("HLA-DRB5", "HLA-DRA", "CD4", "CD3D")
BIOCARTA_TCR_PATHWAY	0.94864	1	0.00102101	0.225885	0.653753	44	c("JUN", "FOS", "CD247", "NFKBIA", "NFATC1", "PPP3CC", "LCK", "RASA1", "RAF1", "PTPN7", "LAT", "PIK3CG", "HRAS", "CD3E", "PIK3CA", "PLCG1", "PRKCB", "MAP3K1", "CALM3", "NFATC2", "FYN")
BIOCARTA_TCYTOTOXIC_PATHWAY	0.971506	1	0.00119275	0.234152	0.518609	12	c("CD247", "CD28", "ITGB2")
BIOCARTA_TEL_PATHWAY	0.42765	1	0.00334309	-0.381268	-1.01532	17	c("TERT", "EGFR", "KRAS", "XRCC5", "RB1", "XRCC6", "PRKCA", "TP53", "TERF1")
BIOCARTA_TERC_PATHWAY	0.299078	1	0.00377766	-0.583519	-1.17525	6	c("NFYA", "RB1", "SP3", "NFYC", "NFYB", "SP1")
BIOCARTA_TERT_PATHWAY	0.0609095	0.611119	0.00748125	0.725247	1.46001	8	c("WT1", "MYC")
BIOCARTA_TFF_PATHWAY	0.188079	0.910759	0.00537934	-0.445334	-1.23473	20	c("GHR", "SHC1", "PIK3R1", "EGFR", "MAPK1", "BAD")
BIOCARTA_TGFB_PATHWAY	0.589256	1	0.00277887	-0.330316	-0.904366	19	TGFB2
BIOCARTA_TH1TH2_PATHWAY	0.756824	1	0.0014892	0.321019	0.788015	19	c("IL12B", "IL2RA", "IL12RB2", "CD28", "IL4R", "CD40LG")
BIOCARTA_THELPER_PATHWAY	0.990273	1	0.00116457	0.204206	0.452283	12	c("CD247", "CD28", "ITGB2")
BIOCARTA_TID_PATHWAY	0.624303	1	0.00176926	0.36097	0.886084	19	c("WT1", "USH1C")
BIOCARTA_TNFR1_PATHWAY	0.944665	1	0.00110117	0.235286	0.630153	29	c("JUN", "TRADD")
BIOCARTA_TNFR2_PATHWAY	0.188925	0.910759	0.00392857	0.533043	1.26043	16	c("DUSP1", "TNFAIP3", "IKBKG", "MAP3K14", "NFKBIA", "IKBKB", "TRAF1", "TNFRSF1B")
BIOCARTA_TOB1_PATHWAY	0.506795	1	0.00301758	-0.35989	-0.958388	17	c("IFNG", "TGFB2")
BIOCARTA_TOLL_PATHWAY	0.580258	1	0.00184169	0.356569	0.919153	24	c("JUN", "FOS", "IKBKG", "MAP3K14", "NFKBIA")
BIOCARTA_TPO_PATHWAY	0.476205	1	0.00214919	0.388919	0.993795	23	c("JUN", "FOS")
BIOCARTA_TRKA_PATHWAY	0.786172	1	0.00219517	-0.303909	-0.755425	13	c("SHC1", "PIK3R1")
BIOCARTA_TSP1_PATHWAY	0.0778516	0.692596	0.00662134	0.730673	1.425	7	c("JUN", "FOS", "THBS1", "CD36")
BIOCARTA_TUBBY_PATHWAY	0.64034	1	0.00194651	0.522958	0.8911	4	c("CHRM1", "TUB")
BIOCARTA_UCALPAIN_PATHWAY	0.440289	1	0.00315242	-0.426181	-1.01304	11	ITGB3
BIOCARTA_VDR_PATHWAY	0.966495	1	0.00109753	0.223738	0.576744	24	c("SMARCC2", "TSC2", "RXRA", "VDR", "SMARCA4", "EP300", "CHAF1A", "TOP2B", "SMARCC1", "ACTL6A", "PRMT1", "COPS2", "BAZ1B", "CREBBP", "HDAC1", "NCOA1", "CARM1", "ARID1A", "NCOR1", "SUPT16H", "KAT2B", "SMARCD1", "MED1", "SMARCE1")
BIOCARTA_VEGF_PATHWAY	0.247833	1	0.00478757	-0.385965	-1.1496	27	c("SHC1", "FLT1", "FLT4", "PIK3R1", "NOS3", "EIF2S1", "EIF1AX", "ARNT", "KDR")
BIOCARTA_VIP_PATHWAY	0.779886	1	0.00140398	0.299936	0.779785	25	c("EGR3", "EGR2", "NFKBIA", "MYC", "NFATC1", "PPP3CC")
BIOCARTA_VITCB_PATHWAY	0.495075	1	0.00293389	-0.407442	-0.968499	11	c("SLC23A1", "COL4A1", "SLC2A1", "COL4A2")
BIOCARTA_VOBESITY_PATHWAY	0.59409	1	0.00251067	-0.423023	-0.88912	7	c("HSD11B1", "TNF", "ADIPOQ")
BIOCARTA_WNT_LRP6_PATHWAY	0.430787	1	0.00295709	-0.590537	-1.06389	4	DKK1
BIOCARTA_WNT_PATHWAY	0.58483	1	0.00184376	0.36152	0.915423	22	c("CTNNB1", "TLE1", "HNF1A", "DVL1", "MYC", "FRAT1", "AXIN1")
KEGG_ABC_TRANSPORTERS	0.465443	1	0.00358408	-0.29882	-0.98335	43	c("ABCG4", "ABCA12", "ABCC9", "ABCB11", "ABCG2", "ABCB4", "TAP2", "ABCD3", "ABCC6", "ABCB1", "ABCA6", "ABCA5", "TAP1", "ABCA13")
KEGG_ACUTE_MYELOID_LEUKEMIA	0.955817	1	0.00096479	0.219344	0.66104	56	c("CEBPA", "PIM2", "IKBKG", "PIK3CB", "PIK3CD", "KIT", "MAP2K2", "MYC", "PIK3R3", "IKBKB", "RPS6KB2", "PIM1", "SPI1", "RAF1", "ZBTB16", "PML", "PIK3CG", "PPARD", "FLT3", "PIK3R5", "RUNX1", "LEF1", "HRAS", "PIK3CA", "AKT2", "TCF7L2")
KEGG_ADHERENS_JUNCTION	0.999988	1	0.0008584	0.123166	0.381	66	c("WAS", "CTNNA2", "CTNNB1", "BAIAP2", "SNAI1", "FGFR1", "PTPRJ", "FARP2", "RAC2", "FER", "CTNNA1", "PTPN1", "LEF1", "EP300", "IGF1R", "TCF7L2", "PTPN6", "TCF7", "CSNK2B", "FYN", "ERBB2", "TCF7L1", "NLK", "CDH1", "MAPK3", "MAP3K7", "CTNND1", "CSNK2A2", "ACP1", "PARD3", "WASF1", "CREBBP", "WASL", "RAC3", "ACTN4", "WASF2", "SSX2IP", "SRC", "RAC1", "SNAI2", "LMO7", "CSNK2A1", "ACTN1", "SMAD3", "PTPR…
KEGG_ADIPOCYTOKINE_SIGNALING_PATHWAY	0.728843	1	0.00134552	0.275581	0.846251	63	c("POMC", "IRS4", "PCK1", "SLC2A4", "TRADD", "NFKBIB", "SOCS3", "IKBKG", "STK11", "NFKBIA", "PPARGC1A", "CPT1C", "CD36", "PRKAG2", "RXRB", "IKBKB", "RXRA", "CPT1B", "PRKCQ")
KEGG_ALANINE_ASPARTATE_AND_GLUTAMATE_METABOLISM	0.680247	1	0.00157366	0.316995	0.85461	30	c("ASPA", "GPT", "GAD2", "IL4I1", "ASL", "AGXT", "GPT2")
KEGG_ALDOSTERONE_REGULATED_SODIUM_REABSORPTION	0.637538	1	0.00165153	0.322126	0.884697	33	c("IRS4", "SCNN1A", "PIK3CB", "SLC9A3R2", "ATP1A2", "PIK3CD", "ATP1A3", "ATP1B3", "FXYD2", "ATP1A1", "PIK3R3")
KEGG_ALLOGRAFT_REJECTION	0.601479	1	0.00293557	-0.293151	-0.907058	32	c("IFNG", "HLA-DRB5", "TNF", "HLA-B", "FASLG", "HLA-DOA", "HLA-DRA", "HLA-DPA1")
KEGG_ALPHA_LINOLENIC_ACID_METABOLISM	0.443325	1	0.0031624	-0.414515	-1.00908	12	c("PLA2G2A", "PLA2G4A", "ACOX1", "PLA2G12B", "FADS2")
KEGG_ALZHEIMERS_DISEASE	0.204987	0.951722	0.00727948	-0.277352	-1.11032	141	c("GRIN2B", "MME", "COX6A2", "ITPR2", "SDHD", "TNF", "CALM1", "MT-CYB", "MT-CO3", "NDUFV2", "GRIN2D", "MT-ATP6", "RYR3", "NDUFA5", "SDHC", "COX7A2", "CHP1", "MT-CO2", "IDE", "UQCR11", "CALML6", "ATF6", "BACE1", "ADAM10", "MAPK1", "BAD", "SDHB", "CAPN2", "GAPDH", "CALM2", "ATP2A2", "COX6C", "NDUFS1", "NDUFB9", "NDUFA6", "COX7B", "NDUFA4", "PSENEN", "UQCRB", "CALML3", "COX8A", "NDUFA9", "CYC1", "GN…
KEGG_AMINOACYL_TRNA_BIOSYNTHESIS	0.537381	1	0.002994	-0.330501	-0.93838	22	c("SEPSECS", "PSTK", "DARS2", "MARS2", "IARS2", "FARSB", "MTFMT", "EARS2", "FARS2", "TARS2", "RARS2", "SARS2", "LARS2")
KEGG_AMINO_SUGAR_AND_NUCLEOTIDE_SUGAR_METABOLISM	0.993824	1	0.00220478	-0.171726	-0.562424	42	c("CHIT1", "GNPNAT1", "GNE", "UGDH")
KEGG_AMYOTROPHIC_LATERAL_SCLEROSIS_ALS	0.0294073	0.443494	0.015504	-0.453058	-1.51743	47	c("GRIN2B", "NEFL", "NEFM", "MAP3K5", "CAT", "TNF", "DERL1", "GRIN2D", "SLC1A2")
KEGG_ANTIGEN_PROCESSING_AND_PRESENTATION	0.910369	1	0.00250349	-0.216287	-0.753719	58	c("HLA-DRB5", "HLA-B", "HLA-DOA", "TAP2", "HLA-DRA", "PSME3", "CD4", "HLA-DPA1", "B2M", "NFYA", "RFX5", "PSME1", "HLA-DPB1", "TAP1", "HSPA5", "HLA-E", "CANX", "HLA-A", "HLA-C", "CTSS", "CREB1", "CD8A", "CALR")
KEGG_APOPTOSIS	0.999962	1	0.000815751	0.139945	0.446002	81	c("IL1B", "IL3RA", "TRADD", "IKBKG", "MAP3K14", "PIK3CB", "PIK3CD", "BIRC3", "NFKBIA", "IRAK2", "PIK3R3", "IKBKB", "PPP3CC", "CSF2RB", "ENDOG", "NTRK1", "CAPN1", "BCL2L1", "CASP10", "EXOG")
KEGG_ARACHIDONIC_ACID_METABOLISM	0.0658991	0.63674	0.0101661	-0.420672	-1.38434	43	c("GPX2", "PTGES", "PLA2G2A", "PLA2G4A", "HPGDS", "CYP4F2", "CYP2E1", "AKR1C3", "CYP2J2", "PTGS1", "CYP4F3", "PLA2G12B")
KEGG_ARGININE_AND_PROLINE_METABOLISM	0.309684	1	0.00463407	-0.315716	-1.07421	51	c("GATM", "MAOA", "OTC", "DAO", "MAOB", "GLUD1", "CKB", "ALDH3A2", "ALDH2", "CPS1", "ARG1")
KEGG_ARRHYTHMOGENIC_RIGHT_VENTRICULAR_CARDIOMYOPATHY_ARVC	0.654085	1	0.00150174	0.289636	0.889411	63	c("DES", "CACNA1F", "DMD", "SGCA", "CACNG8", "CTNNA2", "ITGB4", "CTNNB1", "ITGA7", "CACNA1D", "SGCD", "ITGA8", "ITGB7", "CACNA2D3")
KEGG_ASCORBATE_AND_ALDARATE_METABOLISM	0.00136299	0.0615587	0.0647955	-0.755874	-2.0425	18	c("UGT2B17", "UGT2A3", "UGT2B4", "UGT2B10", "UGT2B15", "UGT2B7", "ALDH3A2", "UGT1A1", "ALDH2", "UGDH", "UGT1A7")
KEGG_ASTHMA	0.526106	1	0.0029831	-0.345208	-0.94514	19	c("HLA-DRB5", "TNF", "FCER1G", "HLA-DOA", "HLA-DRA", "HLA-DPA1")
KEGG_AUTOIMMUNE_THYROID_DISEASE	0.991671	1	0.00208682	-0.176046	-0.540906	31	c("HLA-DRB5", "HLA-B", "FASLG", "HLA-DOA", "HLA-DRA", "HLA-DPA1", "HLA-DPB1", "HLA-E", "HLA-A", "HLA-C")
KEGG_AXON_GUIDANCE	0.72998	1	0.00121246	0.258076	0.869652	125	c("SLIT1", "DCC", "SEMA3B", "SEMA6C", "EPHB1", "ROBO2", "SEMA6A", "SEMA3A", "EPHB6", "RND1", "ROBO3", "EPHA6", "SEMA3G", "PAK3", "SEMA3D", "SLIT3", "FES", "SEMA4A", "SEMA4C", "CXCR4")
KEGG_BASAL_CELL_CARCINOMA	0.131058	0.840578	0.00720861	-0.375095	-1.25112	46	c("WNT2", "FZD7", "HHIP", "GLI2", "FZD6", "WNT3", "WNT5A", "WNT11", "FZD5", "GLI3", "FZD10")
KEGG_BASAL_TRANSCRIPTION_FACTORS	0.997143	1	0.00209099	-0.159206	-0.492611	32	c("TAF5", "TAF2", "TAF5L", "TAF9B", "TAF4", "GTF2A2", "GTF2A1", "TAF12", "TBPL1", "TAF13", "TAF1", "GTF2H3", "GTF2I", "TAF7L", "GTF2IRD1", "TAF4B", "GTF2H1", "TAF6", "TAF9", "STON1", "TAF7", "GTF2E1", "TBP", "TAF10", "GTF2B", "GTF2E2", "GTF2H4", "GTF2F1", "TAF11", "TAF6L", "GTF2F2", "GTF2H2")
KEGG_BASE_EXCISION_REPAIR	0.998359	1	0.00099475	0.162183	0.445425	33	c("NEIL1", "POLB", "POLD4", "LIG1", "PARP3", "MBD4", "POLL", "SMUG1", "XRCC1", "MUTYH", "POLD1", "PCNA", "POLE4")
KEGG_BETA_ALANINE_METABOLISM	0.115246	0.819198	0.00703015	-0.470524	-1.33594	22	c("GAD1", "EHHADH", "ALDH3A2", "ALDH2", "DPYD", "CNDP1", "DPYS", "ALDH9A1", "UPB1", "ABAT")
KEGG_BIOSYNTHESIS_OF_UNSATURATED_FATTY_ACIDS	0.0143509	0.276317	0.0201116	-0.617535	-1.71218	20	c("ELOVL2", "BAAT", "FADS1", "PECR", "ELOVL6", "SCD", "YOD1", "ACOX1", "ACOT1", "FADS2")
KEGG_BLADDER_CANCER	0.54375	1	0.0032171	-0.29165	-0.941204	39	c("EGF", "PGF", "CDKN1A", "MDM2", "CCND1", "NRAS", "E2F2", "MMP2", "EGFR", "MAPK1", "E2F1", "KRAS")
KEGG_BUTANOATE_METABOLISM	0.00933141	0.214869	0.0261155	-0.572178	-1.75803	31	c("GAD1", "AKR1B10", "ACSM1", "EHHADH", "ALDH3A2", "ALDH2", "ACAT2", "HMGCS1", "ACSM3", "ACSM2A", "ALDH5A1", "ACSM5", "ACAT1", "ALDH9A1", "ABAT")
KEGG_B_CELL_RECEPTOR_SIGNALING_PATHWAY	0.17013	0.906278	0.00377814	0.385265	1.20974	73	c("CR2", "CD19", "CD79A", "JUN", "FOS", "NFKBIB", "CARD11", "IKBKG", "PIK3CB", "PIK3CD", "NFKBIA", "MAP2K2", "LILRB3", "CD72", "NFATC1", "PIK3R3", "IKBKB", "PPP3CC")
KEGG_CALCIUM_SIGNALING_PATHWAY	0.595463	1	0.00148196	0.274446	0.938779	143	c("ADRB1", "P2RX1", "ITPKA", "CACNA1F", "PLCB4", "ATP2B3", "CYSLTR2", "PHKA1", "CACNA1I", "GNA15", "CHRM1", "SLC8A2", "PTGER3", "MYLK3", "P2RX5", "DRD1", "P2RX7", "NOS1", "PLCB2", "CACNA1D", "PTGER1", "SLC25A6", "ADRB2", "TACR2", "PLCD1", "PDE1C", "TRPC1", "PLCD4", "GNA14", "PLCD3", "NOS2", "AVPR1A", "EDNRB", "PTK2B", "CHRNA7", "CHRM3", "RYR1", "ERBB3", "PPP3CC", "GNAS", "ITPR3", "PLCG2", "CACNA1…
KEGG_CARDIAC_MUSCLE_CONTRACTION	0.91458	1	0.00247631	-0.215821	-0.747359	56	c("TNNC1", "COX6A2", "CACNB2", "CACNB3", "MT-CYB", "SLC8A1", "MT-CO3", "COX7A2", "MT-CO2", "UQCR11", "TPM4", "ATP2A2", "COX6C", "COX7B", "TPM3", "UQCRB", "COX8A", "ATP1B1", "CYC1", "COX7A2L", "UQCR10", "COX6A1", "UQCRFS1", "UQCRC2", "TPM1")
KEGG_CELL_ADHESION_MOLECULES_CAMS	0.531533	1	0.00416482	-0.246055	-0.963189	120	c("MAG", "CNTNAP2", "CLDN1", "SELE", "ITGB8", "CDH4", "NCAM1", "CLDN3", "OCLN", "CDH2", "SDC2", "HLA-DRB5", "CLDN5", "ALCAM", "CADM1", "CDH5", "CLDN16", "HLA-B", "NRCAM")
KEGG_CELL_CYCLE	0.0549354	0.589499	0.0136343	-0.331614	-1.29811	120	c("SMC1B", "CCNE2", "TGFB2", "CDK1", "BUB1", "CDC6", "CDC45", "CDC20", "MCM4", "CDKN1A", "YWHAZ", "CCNB1", "CDK6", "MDM2", "CHEK1", "CCND1", "PKMYT1", "PRKDC", "ORC6", "TTK", "E2F2", "CCNB2", "YWHAQ", "BUB1B", "E2F5", "PLK1", "CDKN2C", "RAD21", "E2F1", "YWHAG", "SKP2", "CDC25C", "ORC3", "CDC27", "YWHAB", "WEE1", "MCM3", "E2F3")
KEGG_CHEMOKINE_SIGNALING_PATHWAY	0.619839	1	0.00139686	0.268071	0.930391	164	c("CCL13", "CXCR5", "PLCB4", "SHC3", "CCL17", "CXCL3", "CCR8", "CXCL2", "WAS", "CCL19", "CCL20", "GNGT2", "NFKBIB", "IKBKG", "PLCB2", "XCL1", "PIK3CB", "CXCR2", "CCL3", "ITK", "NCF1", "CCL21", "SHC2", "CCR7", "PIK3CD", "CXCR4", "CCR4", "CCL2", "PRKCZ", "NFKBIA", "CCL11", "XCL2", "XCR1", "CXCL13", "BCAR1", "ADCY6", "JAK3", "CXCR1", "ADCY5", "RASGRP2", "PTK2B", "PIK3R3", "GRK6", "CCL24", "IKBKB")
KEGG_CHRONIC_MYELOID_LEUKEMIA	0.907835	1	0.00264885	-0.213191	-0.773426	73	c("TGFB2", "SHC4", "SHC1", "CDKN1A", "CDK6", "MDM2", "CCND1", "NRAS", "E2F2", "PIK3R1", "CRK", "AKT3", "MAPK1", "BAD", "E2F1", "KRAS")
KEGG_CIRCADIAN_RHYTHM_MAMMAL	0.383789	1	0.00259192	0.477494	1.07744	13	c("PER1", "CSNK1D", "NR1D1", "CRY1", "BHLHE40", "PER2", "CSNK1E", "CRY2")
KEGG_CITRATE_CYCLE_TCA_CYCLE	0.165962	0.900023	0.0059829	-0.408286	-1.23629	29	c("SDHD", "IDH1", "SUCLG2", "DLAT", "IDH2", "SDHC", "DLD", "FH", "CS", "SDHB", "ACO1")
KEGG_COLORECTAL_CANCER	0.818677	1	0.00117917	0.258019	0.790336	62	c("DCC", "JUN", "FOS", "CTNNB1", "APC2", "PIK3CB", "PIK3CD")
KEGG_COMPLEMENT_AND_COAGULATION_CASCADES	0.039022	0.497697	0.0142837	-0.397347	-1.42405	68	c("MBL2", "CPB2", "F9", "KNG1", "SERPIND1", "C9", "FGB", "FGG", "TFPI", "SERPINA5", "C6", "CFI", "C5", "A2M", "F5", "F13B", "C4B", "PLG", "PROS1", "SERPING1", "SERPINA1", "C4BPA", "F11", "F8", "CFH", "C2", "C8B", "C1S", "SERPINC1", "PLAT", "F2R", "KLKB1", "C3", "MASP1", "FGA")
KEGG_CYSTEINE_AND_METHIONINE_METABOLISM	0.545837	1	0.00188539	0.346117	0.94495	32	c("LDHC", "AHCYL2", "SDS", "IL4I1", "CBS", "MPST", "CTH", "GOT1")
KEGG_CYTOKINE_CYTOKINE_RECEPTOR_INTERACTION	0.679998	1	0.00122883	0.257134	0.907931	196	c("CCL13", "IL20", "IL5RA", "TNFRSF17", "IL20RA", "CXCR5", "CTF1", "IL1R2", "CCL17", "IL12B", "IL2RA", "IL12RB2", "IL1B", "IL3RA", "CXCL3", "IL20RB", "CCR8", "CXCL2", "IFNLR1", "OSM", "CCL19", "CCL20", "IL6", "IL7R", "TNFRSF14", "TNFRSF18", "LTB", "VEGFA", "XCL1", "CXCR2", "CCL3", "CSF2RA", "CCL21", "IL23R", "CCR7", "CXCR4", "CCR4", "IL11RA", "CCL2", "IL15RA", "KIT", "CCL11", "XCL2", "AMH", "XCR1…
KEGG_CYTOSOLIC_DNA_SENSING_PATHWAY	0.561351	1	0.00181	0.330653	0.936507	39	c("ZBP1", "IL1B", "IRF3", "IL6", "NFKBIB", "IKBKG")
KEGG_DILATED_CARDIOMYOPATHY	0.779122	1	0.00122068	0.261696	0.821733	73	c("ADRB1", "DES", "CACNA1F", "DMD", "TPM2", "SGCA", "CACNG8", "ITGB4", "TTN", "ITGA7", "CACNA1D", "SGCD", "ITGA8", "ITGB7", "CACNA2D3")
KEGG_DNA_REPLICATION	0.975878	1	0.00216563	-0.195087	-0.619371	36	c("DNA2", "POLE2", "MCM4", "POLA1")
KEGG_DORSO_VENTRAL_AXIS_FORMATION	0.700317	1	0.00254295	-0.292878	-0.840471	23	c("PIWIL1", "SPIRE1", "EGFR", "PIWIL4", "MAPK1", "KRAS", "ETV7", "SOS1")
KEGG_DRUG_METABOLISM_CYTOCHROME_P450	0.00423895	0.124491	0.0422162	-0.510227	-1.7723	57	c("UGT2B17", "CYP3A7", "MGST1", "UGT2A3", "ADH6", "ADH1A", "UGT2B4", "ADH1B", "GSTA2", "UGT2B10", "UGT2B15", "MAOA", "ADH4", "MAOB", "UGT2B7", "CYP3A4", "AOX1", "FMO3", "CYP2E1", "UGT1A1", "ADH1C")
KEGG_DRUG_METABOLISM_OTHER_ENZYMES	0.001379	0.0615587	0.0707618	-0.603052	-1.97507	42	c("UGT2B17", "NAT2", "CYP3A7", "UGT2A3", "UGT2B4", "UGT2B10", "UGT2B15", "UGT2B7", "UPP2", "CYP3A4", "UGT1A1", "CES5A", "DPYD", "UGT1A7", "UCK2", "DPYS", "UPB1", "XDH", "NAT1", "TPMT", "CDA")
KEGG_ECM_RECEPTOR_INTERACTION	0.650492	1	0.00146771	0.282518	0.897152	79	c("THBS4", "CHAD", "COL11A1", "COL6A6", "GP1BA", "THBS1", "VWF", "SV2C", "COL4A6", "ITGB4", "TNXB", "ITGA7", "COL11A2", "ITGA8", "ITGB7", "COL6A1", "ITGA11", "COL6A2", "SV2B", "COMP", "CD36", "ITGA9", "LAMA4", "ITGAV", "COL1A1")
KEGG_ENDOCYTOSIS	0.997228	1	0.000638746	0.183147	0.639047	173	c("EPN3", "ADRB1", "PSD", "IL2RA", "VPS37D", "ARFGAP1", "EPN1", "VPS37B", "RAB11B", "CXCR2", "ADRB2", "CLTA", "HSPA6", "CXCR4", "PRKCZ", "KIT", "ACAP1", "ARAP2", "ACAP3", "PARD6A", "HSPA1L", "CXCR1", "DAB2", "CHMP6", "RAB11FIP1", "GRK6", "PIP5K1B", "ERBB3", "FGFR4", "CHMP1B", "ARAP1", "HLA-F", "HLA-G", "AP2A1", "SNF8", "CLTB", "HGS", "NTRK1", "PSD4", "AGAP2", "SH3GLB2", "FGFR3", "VPS37C", "HSPA2"…
KEGG_ENDOMETRIAL_CANCER	0.99051	1	0.00230907	-0.17875	-0.610298	52	c("EGF", "CCND1", "NRAS", "PIK3R1", "EGFR", "CTNNA3", "AKT3", "MAPK1", "BAD", "KRAS")
KEGG_EPITHELIAL_CELL_SIGNALING_IN_HELICOBACTER_PYLORI_INFECTION	0.592112	1	0.00163971	0.299785	0.925135	65	c("ATP6V0A4", "JUN", "IGSF5", "IKBKG", "MAP3K14", "TCIRG1", "MAPK13", "ATP6V1E2", "CXCR2", "NFKBIA", "HBEGF", "MAPK11", "CXCR1", "IKBKB", "ATP6V0C", "PLCG2", "CSK")
KEGG_ERBB_SIGNALING_PATHWAY	0.682309	1	0.0032728	-0.241504	-0.897001	84	c("NRG4", "EREG", "EGF", "ERBB4", "SHC4", "SHC1", "CDKN1A", "ABL2", "NRAS", "TGFA", "CAMK2B", "PIK3R1", "EGFR", "PTK2", "CRK", "MAP2K4", "AKT3", "MAPK1", "BAD", "KRAS", "MTOR", "CAMK2D", "CBL")
KEGG_ETHER_LIPID_METABOLISM	0.514387	1	0.00307535	-0.335574	-0.952783	22	c("PLA2G2A", "PLA2G4A", "LPCAT2", "PLA2G12B", "PAFAH1B2")
KEGG_FATTY_ACID_METABOLISM	0.0108492	0.232738	0.0250936	-0.522002	-1.70137	41	c("ADH6", "ADH1A", "ADH1B", "ADH4", "ACAA2", "ACADSB", "EHHADH", "ALDH3A2", "ACSL1", "ADH1C", "ALDH2", "ACAT2", "ACSL6", "ACAT1", "ACSL5", "ACOX1", "ALDH9A1", "ACADL")
KEGG_FC_EPSILON_RI_SIGNALING_PATHWAY	0.994684	1	0.00243352	-0.171667	-0.612011	66	c("PLA2G2A", "PLA2G4A", "TNF", "FCER1G", "NRAS", "PLA2G12B", "PIK3R1", "LYN", "MAP2K4", "AKT3", "MAPK1", "KRAS")
KEGG_FC_GAMMA_R_MEDIATED_PHAGOCYTOSIS	0.975191	1	0.00266286	-0.190925	-0.715318	89	c("PLA2G4A", "FCGR3A", "MARCKSL1", "SPHK1", "DNM3", "FCGR1A", "ASAP3", "PIK3R1", "CDC42", "LYN", "CRK", "CFL2", "AKT3", "MAPK1", "FCGR2B", "DNM1L", "ARPC5")
KEGG_FOCAL_ADHESION	0.998876	1	0.000617067	0.177309	0.622973	186	c("THBS4", "JUN", "SHC3", "CHAD", "COL11A1", "COL6A6", "THBS1", "VWF", "COL4A6", "MYLK3", "ITGB4", "CTNNB1", "TNXB", "ITGA7", "PAK3", "PDGFD", "COL11A2", "VEGFA", "ITGA8", "PIK3CB", "SHC2", "ITGB7", "COL6A1", "PIK3CD", "MYL5", "BIRC3", "ZYX")
KEGG_FOLATE_BIOSYNTHESIS	0.356608	1	0.00347961	-0.504442	-1.10047	8	c("GGH", "GCH1", "ALPL")
KEGG_FRUCTOSE_AND_MANNOSE_METABOLISM	0.96908	1	0.00212246	-0.201783	-0.619985	31	c("AKR1B10", "ALDOC", "ALDOB", "PFKFB2", "SORD", "AKR1B1", "TPI1")
KEGG_GALACTOSE_METABOLISM	0.539709	1	0.00195013	0.367612	0.94762	24	c("GCK", "MGAM", "HK3", "GALT", "GLA", "PFKL", "PFKM", "GALE", "GLB1")
KEGG_GAP_JUNCTION	0.162661	0.898639	0.0070336	-0.322431	-1.17781	76	c("TUBB3", "PRKG2", "EGF", "GRM5", "PRKG1", "TUBB1", "CDK1", "ITPR2", "GRM1", "GUCY1A2", "TUBB6", "GNAI1", "NRAS", "TUBA8", "TUBB2A", "ADCY8", "GJA1", "EGFR", "ADCY1", "TUBA1A", "ADCY3")
KEGG_GLIOMA	0.0747231	0.684926	0.0101267	-0.374574	-1.32481	63	c("EGF", "SHC4", "SHC1", "CDKN1A", "CDK6", "MDM2", "CCND1", "CALM1", "NRAS", "E2F2", "TGFA", "CAMK2B", "PIK3R1", "EGFR", "CALML6", "AKT3", "MAPK1", "E2F1", "KRAS", "MTOR", "IGF1", "CALM2", "CAMK2D", "CALML3", "E2F3", "CAMK2A")
KEGG_GLUTATHIONE_METABOLISM	0.822014	1	0.00122652	0.265385	0.774066	46	c("GSTM5", "GSTT2", "GSTM3", "GSTM2", "GSTO2", "GSTA3", "GPX3", "GSTP1", "GGT6", "GGT1", "GPX7")
KEGG_GLYCEROLIPID_METABOLISM	0.127073	0.826695	0.00709368	-0.398194	-1.27133	37	c("GPAT2", "CEL", "LIPG", "PNPLA3", "ALDH3A2", "ALDH2", "DGAT2", "LIPC", "DGKH", "GPAM", "ALDH9A1", "AGPAT4", "DGKI")
KEGG_GLYCEROPHOSPHOLIPID_METABOLISM	0.972643	1	0.00244063	-0.193651	-0.68491	63	c("PLA2G2A", "PLA2G4A", "GPAT2", "LYPLA1", "LPCAT2", "DGKH", "PTDSS1", "PLA2G12B", "GPAM", "AGPAT4", "DGKI")
KEGG_GLYCINE_SERINE_AND_THREONINE_METABOLISM	0.183802	0.910759	0.00568962	-0.397228	-1.21174	30	c("GATM", "BHMT", "MAOA", "DAO", "MAOB", "PSAT1", "GLDC", "GNMT", "AGXT2", "DMGDH", "DLD", "PHGDH", "PIPOX")
KEGG_GLYCOLYSIS_GLUCONEOGENESIS	0.200054	0.942549	0.0059209	-0.337227	-1.15947	54	c("ADH6", "ADH1A", "ADH1B", "ADH4", "ENO2", "ALDOC", "ALDH3A2", "ADH1C", "ALDH2", "LDHA", "ALDOB", "DLAT", "PGAM1", "ALDH9A1", "DLD")
KEGG_GLYCOSAMINOGLYCAN_BIOSYNTHESIS_CHONDROITIN_SULFATE	0.232508	0.9925	0.00343068	0.4796	1.20263	21	c("CSGALNACT1", "CHSY3", "B3GAT1", "CHPF", "CHST13", "B4GALT7", "UST", "XYLT1")
KEGG_GLYCOSAMINOGLYCAN_BIOSYNTHESIS_HEPARAN_SULFATE	0.781906	1	0.0023473	-0.276822	-0.78597	22	c("HS6ST2", "NDST3", "HS3ST3B1")
KEGG_GLYCOSAMINOGLYCAN_BIOSYNTHESIS_KERATAN_SULFATE	0.910805	1	0.00198579	-0.252633	-0.640253	14	c("CHST4", "CHST6", "B4GALT2", "B4GALT1", "ST3GAL1", "CHST2", "B4GALT3", "B3GNT7", "B3GNT2", "ST3GAL2", "ST3GAL3", "FUT8", "B4GALT4", "CHST1")
KEGG_GLYCOSAMINOGLYCAN_DEGRADATION	0.30406	1	0.00293587	0.463305	1.13729	19	c("HPSE2", "IDUA", "NAGLU", "GALNS", "SGSH", "GNS", "GLB1", "IDS")
KEGG_GLYCOSPHINGOLIPID_BIOSYNTHESIS_GANGLIO_SERIES	0.172799	0.908691	0.00544744	-0.504478	-1.27851	14	c("B4GALNT1", "ST6GALNAC3")
KEGG_GLYCOSPHINGOLIPID_BIOSYNTHESIS_GLOBO_SERIES	0.262577	1	0.00431023	-0.471956	-1.17314	13	c("FUT9", "FUT1")
KEGG_GLYCOSPHINGOLIPID_BIOSYNTHESIS_LACTO_AND_NEOLACTO_SERIES	0.575483	1	0.00286927	-0.322153	-0.914679	22	c("FUT9", "B3GNT3", "FUT1")
KEGG_GLYCOSYLPHOSPHATIDYLINOSITOL_GPI_ANCHOR_BIOSYNTHESIS	0.895252	1	0.0021598	-0.241573	-0.700349	24	c("PGAP1", "GPLD1", "PIGW", "PIGA", "PIGC", "PIGN", "PIGV", "PIGH", "PIGK", "PIGX", "PIGM", "GPAA1", "PIGF", "PIGU", "PIGS", "PIGT", "PIGG", "PIGB", "DPM2", "PIGL", "PIGO", "PIGP", "PIGZ", "PIGQ")
KEGG_GLYOXYLATE_AND_DICARBOXYLATE_METABOLISM	0.570032	1	0.00278576	-0.34859	-0.914295	16	c("HAO2", "HAO1", "MTHFD1", "MTHFD2", "CS", "ACO1", "MTHFD2L")
KEGG_GNRH_SIGNALING_PATHWAY	0.944492	1	0.000891538	0.21969	0.708325	88	c("CACNA1F", "PLCB4", "JUN", "PLA2G4B", "LHB", "PLCB2", "MAPK13", "PLA2G6", "CACNA1D", "MAP2K2", "PLA2G2D", "ADCY6", "HBEGF", "MAPK11", "ADCY5", "MAP2K7", "PTK2B", "GNAS", "JMJD7-PLA2G4B", "ITPR3", "CACNA1C", "GNRH2", "GNA11", "PRKCD", "GNRH1", "RAF1", "ITPR1", "ADCY4", "MAP3K3", "PLA2G5", "PLD1")
KEGG_GRAFT_VERSUS_HOST_DISEASE	0.85109	1	0.00232764	-0.246149	-0.756298	31	c("IFNG", "HLA-DRB5", "TNF", "HLA-B", "FASLG", "HLA-DOA", "HLA-DRA", "HLA-DPA1")
KEGG_HEDGEHOG_SIGNALING_PATHWAY	0.00526191	0.148666	0.0365512	-0.541411	-1.79789	45	c("LRP2", "IHH", "BMP7", "WNT2", "HHIP", "BMP8A", "GLI2", "WNT3", "WNT5A", "WNT11")
KEGG_HEMATOPOIETIC_CELL_LINEAGE	0.148418	0.862754	0.00409499	0.395626	1.23456	70	c("CR2", "FCER2", "IL5RA", "CD19", "CD1C", "MS4A1", "IL1R2", "CD1E", "IL2RA", "IL1B", "IL3RA", "GP1BA", "CR1", "IL6", "IL7R", "CSF2RA", "CD34", "IL11RA", "CD5", "KIT", "ITGAM")
KEGG_HISTIDINE_METABOLISM	0.524418	1	0.00311998	-0.318387	-0.94832	27	c("MAOA", "MAOB", "DDC", "ALDH3A2", "ALDH2", "HNMT", "CNDP1", "ALDH9A1", "HDC", "METTL2B")
KEGG_HOMOLOGOUS_RECOMBINATION	0.883969	1	0.00121636	0.265128	0.694721	26	c("RPA4", "POLD4", "TOP3B", "MUS81", "BRCA2", "EME1", "XRCC3", "RAD52", "RPA3", "RAD51C", "POLD1", "RAD51D", "POLD2", "RAD51B")
KEGG_HUNTINGTONS_DISEASE	0.520217	1	0.00456789	-0.24008	-0.971986	154	c("GRIN2B", "GRM5", "COX6A2", "SDHD", "SOD2", "MT-CYB", "MT-CO3", "NDUFV2", "POLR2K", "MT-ATP6", "CREB5", "NDUFA5", "SDHC", "COX7A2", "MT-CO2", "UQCR11", "SDHB", "SOD1", "COX6C", "NDUFS1", "NDUFB9", "NDUFA6", "COX7B", "VDAC1", "NDUFA4", "UQCRB", "COX8A", "POLR2F", "NDUFA9", "CYC1", "GNAQ", "HIP1", "DNAL1", "MT-ATP8", "COX7A2L", "CASP8", "NDUFS5", "UQCR10", "BAX", "CLTC", "COX6A1", "UQCRFS1", "HAP…
KEGG_HYPERTROPHIC_CARDIOMYOPATHY_HCM	0.66128	1	0.0014766	0.286555	0.886422	66	c("DES", "CACNA1F", "DMD", "TPM2", "SGCA", "ACE", "CACNG8", "IL6", "ITGB4", "TTN", "ITGA7", "CACNA1D", "SGCD", "ITGA8", "ITGB7", "CACNA2D3")
KEGG_INOSITOL_PHOSPHATE_METABOLISM	0.896601	1	0.00107626	0.242702	0.722672	52	c("ITPKA", "PLCB4", "PLCB2", "INPP5E", "PIK3CB", "PIK3CD", "PLCD1", "PLCD4", "PLCD3", "INPP1", "PIP5K1B", "PLCG2", "INPP5K", "ISYNA1", "SYNJ1", "INPPL1", "PIK3CG")
KEGG_INSULIN_SIGNALING_PATHWAY	0.673565	1	0.00132207	0.265613	0.899041	130	c("PDE3A", "PHKA1", "IRS4", "PCK1", "SHC3", "GCK", "PYGM", "SLC2A4", "SOCS3", "HK3", "LIPE", "PYGL", "PIK3CB", "SHC2", "FBP1", "PIK3CD", "PRKCZ", "TRIP10", "PPARGC1A", "SOCS2", "SOCS1", "MAP2K2", "TSC2", "PRKAG2", "PIK3R3", "SH2B2", "IKBKB", "RPS6KB2")
KEGG_INTESTINAL_IMMUNE_NETWORK_FOR_IGA_PRODUCTION	0.5616	1	0.00181422	0.33213	0.936174	38	c("TNFRSF17", "MADCAM1", "HLA-DOB", "IL6", "MAP3K14", "ITGB7", "CXCR4", "IL15RA", "CD28", "TNFRSF13C", "TNFSF13", "TGFB1")
KEGG_JAK_STAT_SIGNALING_PATHWAY	0.477656	1	0.00185462	0.299305	0.993364	110	c("IL20", "IL5RA", "IL20RA", "CTF1", "IL12B", "IL2RA", "IL12RB2", "IL3RA", "IL20RB", "IFNLR1", "OSM", "IL6", "SOCS3", "IL7R", "PIK3CB", "CSF2RA", "IL23R", "PIK3CD", "IL11RA", "IL15RA", "PIAS4", "CISH", "SOCS2", "SOCS1", "STAT4", "IL22RA1", "JAK3", "MYC", "SPRY2", "IL4R", "CCND2", "PIK3R3")
KEGG_LEISHMANIA_INFECTION	0.819482	1	0.00116247	0.255809	0.793097	67	c("JUN", "FOS", "IL12B", "IL1B", "CR1", "HLA-DOB", "NFKBIB", "MAPK13", "FCGR2C", "NCF1", "NCF4", "NFKBIA", "ITGAM", "PTGS2", "CYBA", "NOS2", "MAPK11")
KEGG_LEUKOCYTE_TRANSENDOTHELIAL_MIGRATION	0.992663	1	0.000785906	0.189253	0.618911	98	c("CLDN9", "CLDN14", "CTNNA2", "CTNNB1", "RAPGEF3", "RHOH", "MAPK13", "RAPGEF4", "PIK3CB", "ITK", "NCF1", "PIK3CD", "MYL5", "CD99", "CXCR4", "NCF4", "ITGAM", "CYBA", "BCAR1", "MAPK11", "CLDN23", "PTK2B", "PIK3R3", "ITGB2", "MYL9", "PLCG2", "CLDN15", "RAC2", "SIPA1")
KEGG_LIMONENE_AND_PINENE_DEGRADATION	0.122304	0.825376	0.00632133	-0.614679	-1.38483	9	c("EHHADH", "ALDH3A2", "ALDH2", "YOD1", "ALDH9A1")
KEGG_LINOLEIC_ACID_METABOLISM	0.0665584	0.63759	0.00920396	-0.531881	-1.45623	19	c("CYP3A7", "PLA2G2A", "AKR1B10", "PLA2G4A", "CYP3A4", "CYP2E1", "CYP2J2", "PLA2G12B")
KEGG_LONG_TERM_DEPRESSION	0.139402	0.852452	0.00717688	-0.355257	-1.22591	55	c("CRHR1", "PRKG2", "GRM5", "PLA2G2A", "PRKG1", "PLA2G4A", "ITPR2", "GRM1", "GUCY1A2", "GNAI1", "NRAS")
KEGG_LONG_TERM_POTENTIATION	0.0757105	0.684926	0.0100304	-0.375506	-1.32434	62	c("GRIN2B", "GRM5", "ITPR2", "GRM1", "CALM1", "NRAS", "GRIN2D", "ADCY8", "PPP1R1A", "CAMK2B", "RPS6KA2", "CHP1", "CAMK4", "ADCY1", "RPS6KA3", "CALML6", "MAPK1", "KRAS", "CALM2", "CAMK2D", "CALML3", "CAMK2A", "GNAQ", "PPP3CA")
KEGG_LYSINE_DEGRADATION	0.139327	0.852452	0.00681423	-0.387464	-1.25041	39	c("BBOX1", "EHHADH", "ALDH3A2", "ALDH2", "ACAT2", "SETD7", "ACAT1", "PLOD2", "ALDH9A1", "SUV39H1", "PIPOX")
KEGG_LYSOSOME	0.826498	1	0.00103733	0.243393	0.815469	119	c("ATP6V0A4", "CTSL", "CTSV", "LAMP3", "ARSA", "DNASE2B", "IDUA", "CD68", "SLC11A1", "TCIRG1", "CTSF", "CLTA", "AGA", "NAPSA", "GLA", "NAGLU", "GALNS", "CTSW", "AP3M2", "MCOLN1", "SGSH", "AP3D1", "AP3B2", "ATP6V0C", "CLTB", "GNS", "GNPTG", "CTSZ", "TPP1", "CD63", "NPC1", "MAN2B1", "GGA3", "SMPD1", "GLB1", "IDS", "CTSD", "GGA1")
KEGG_MAPK_SIGNALING_PATHWAY	0.867871	1	0.000819145	0.229544	0.822506	232	c("GADD45G", "DUSP1", "GADD45B", "CACNA1F", "JUN", "JUND", "FOS", "FGF17", "NR4A1", "CACNA1I", "IL1R2", "IL1B", "FGF7", "MAPT", "RPS6KA6", "CACNG8", "PLA2G4B", "NTRK2", "IKBKG", "MAPK8IP3", "MAP3K14", "MAPK13", "PLA2G6", "CACNA1D", "MAP3K8", "RASGRF2", "MAPK8IP2", "HSPA6", "CACNA2D3", "GADD45A", "HSPB1", "BDNF", "MAP2K2", "DUSP8", "MAP2K5", "PLA2G2D", "HSPA1L", "MAPK11", "MAP3K11", "MYC", "RPS6KA…
KEGG_MATURITY_ONSET_DIABETES_OF_THE_YOUNG	0.492709	1	0.00212656	0.400425	0.982936	19	c("NKX2-2", "PDX1", "PAX6", "GCK")
KEGG_MELANOGENESIS	0.994123	1	0.000806999	0.186055	0.599878	88	c("POMC", "PLCB4", "DCT", "TYR", "WNT5B", "CTNNB1", "PLCB2", "KIT", "MAP2K2", "DVL3", "ADCY6", "CREB3L1", "GNAO1", "DVL1", "CREB3", "EDNRB", "ADCY5", "MC1R")
KEGG_MELANOMA	0.145424	0.86097	0.00714479	-0.344668	-1.21218	61	c("FGF5", "FGF21", "EGF", "CDKN1A", "CDK6", "MDM2", "CCND1", "NRAS", "E2F2", "FGF12", "PIK3R1", "EGFR", "AKT3", "MAPK1", "BAD", "MET", "E2F1", "KRAS", "IGF1", "FGF1", "HGF")
KEGG_METABOLISM_OF_XENOBIOTICS_BY_CYTOCHROME_P450	0.00994548	0.221983	0.0273711	-0.48277	-1.66593	55	c("UGT2B17", "CYP3A7", "MGST1", "UGT2A3", "ADH6", "ADH1A", "UGT2B4", "ADH1B", "GSTA2", "UGT2B10", "UGT2B15", "ADH4", "UGT2B7", "CYP3A4", "AKR1C4", "CYP2E1", "UGT1A1", "ADH1C", "AKR1C2", "AKR1C3")
KEGG_MISMATCH_REPAIR	0.894814	1	0.00121839	0.264848	0.67676	23	c("RPA4", "POLD4", "LIG1", "RFC4", "RPA3", "POLD1", "PCNA", "POLD2")
KEGG_MTOR_SIGNALING_PATHWAY	0.99831	1	0.00092556	0.167303	0.491488	48	c("RPS6KA6", "DDIT4", "VEGFA", "PIK3CB", "STK11", "PIK3CD", "ULK1", "TSC2", "PIK3R3", "RPS6KB2")
KEGG_NATURAL_KILLER_CELL_MEDIATED_CYTOTOXICITY	0.831581	1	0.00305422	-0.220072	-0.842099	102	c("ULBP1", "IFNG", "TNFSF10", "FCGR3A", "SHC4", "SHC1", "TNF", "FCER1G", "NRAS", "HLA-B", "FASLG", "PIK3R1", "TNFRSF10D", "CHP1")
KEGG_NEUROACTIVE_LIGAND_RECEPTOR_INTERACTION	0.138083	0.852182	0.00949782	-0.280785	-1.15059	170	c("GRIN2B", "HRH3", "OPRD1", "CHRNA1", "MCHR1", "CHRNB4", "CRHR1", "OPRK1", "GHR", "GRM5", "CHRNA6", "PTH2R", "ADORA1", "ADRA2A", "ADORA3", "GABRA3", "GLRA3", "PRLR", "PTGER4", "CHRM2", "RXFP1", "CHRNA4", "THRB", "GRID1", "P2RY13", "CALCR", "SSTR1", "GRM1", "LEPR", "AGTR1", "P2RY2", "PTGFR", "S1PR3", "PLG", "VIPR1", "GRIN2D", "EDNRA", "TBXA2R", "GABRE", "F2RL1")
KEGG_NEUROTROPHIN_SIGNALING_PATHWAY	0.990265	1	0.000738223	0.193126	0.648963	122	c("JUN", "IRS4", "SHC3", "RPS6KA6", "NFKBIB", "NTRK2", "MAPK13", "ARHGDIA", "PIK3CB", "SHC2", "GAB1", "PIK3CD", "NFKBIA", "BDNF", "MAP2K2", "SH2B1", "MAP2K5", "IRAK2", "NTRK3", "MAPK11", "RPS6KA4", "MAP2K7", "TP73", "PIK3R3", "SH2B2", "ZNF274", "IKBKB")
KEGG_NICOTINATE_AND_NICOTINAMIDE_METABOLISM	0.661878	1	0.0026242	-0.303818	-0.86262	22	c("AOX1", "NT5M", "ENPP3", "PNP", "NNT", "ENPP1")
KEGG_NITROGEN_METABOLISM	0.0186065	0.329601	0.0174739	-0.620138	-1.67571	18	c("CA12", "CA8", "CA13", "GLUD1", "CA3", "CPS1", "CA2", "CA14")
KEGG_NOD_LIKE_RECEPTOR_SIGNALING_PATHWAY	0.0463586	0.536441	0.00773773	0.467961	1.41448	57	c("CCL13", "IL1B", "CXCL2", "CASP5", "TNFAIP3", "IL6", "NFKBIB", "NLRP3", "IKBKG", "MAPK13", "BIRC3", "CCL2", "NFKBIA", "CCL11", "TRIP6", "PSTPIP1", "MAPK11")
KEGG_NON_HOMOLOGOUS_END_JOINING	0.854701	1	0.00202735	-0.288749	-0.686363	11	c("PRKDC", "XRCC5", "XRCC6", "DCLRE1C", "LIG4", "RAD50", "FEN1", "XRCC4", "POLM", "POLL", "NHEJ1")
KEGG_NON_SMALL_CELL_LUNG_CANCER	0.503814	1	0.00354726	-0.281533	-0.964601	53	c("EGF", "CDK6", "CCND1", "NRAS", "E2F2", "TGFA", "RXRG", "PIK3R1", "EGFR", "AKT3", "MAPK1", "BAD", "E2F1", "KRAS")
KEGG_NOTCH_SIGNALING_PATHWAY	0.430892	1	0.00218154	0.350171	1.02137	46	c("HES5", "DLL1", "DTX1", "NCOR2", "RFNG", "DTX2", "NUMBL", "MAML3", "DVL3", "DVL1", "KAT2A", "JAG1", "MAML2")
KEGG_NUCLEOTIDE_EXCISION_REPAIR	0.905561	1	0.00109137	0.24313	0.703662	44	c("RPA4", "POLD4", "DDB1", "GTF2H2", "LIG1", "XPC", "XPA", "RFC4", "GTF2H4", "CCNH", "ERCC5", "ERCC2", "RPA3", "POLD1", "PCNA", "POLE4", "MNAT1", "POLD2", "RAD23A")
KEGG_N_GLYCAN_BIOSYNTHESIS	0.912191	1	0.002384	-0.220282	-0.734743	46	c("ST6GAL1", "DOLPP1", "MAN1A1", "MAN1A2", "STT3A", "MAN2A1", "MGAT2", "B4GALT2", "B4GALT1", "MAN1C1")
KEGG_OLFACTORY_TRANSDUCTION	0.393706	1	0.00380707	-0.328099	-1.02858	34	c("OR1Q1", "OR10J5", "PRKG2", "PRKG1", "OR52H1", "OR4F15", "OR7C1", "OR51E1", "CALM1")
KEGG_ONE_CARBON_POOL_BY_FOLATE	0.956392	1	0.00196131	-0.220688	-0.587693	17	c("TYMS", "MTHFS", "MTHFD1", "MTHFD2", "MTHFD2L", "SHMT1", "MTFMT")
KEGG_OOCYTE_MEIOSIS	0.00623151	0.171713	0.0390007	-0.414953	-1.5878	102	c("SMC1B", "CCNE2", "AR", "CDK1", "ITPR2", "BUB1", "CDC20", "YWHAZ", "CCNB1", "CALM1", "PKMYT1", "AURKA", "FBXO43", "ADCY8", "CAMK2B", "STAG3", "CCNB2", "YWHAQ", "RPS6KA2", "CHP1", "ADCY1", "RPS6KA3", "CALML6", "PLK1", "ADCY3", "MAPK1", "PPP2R5D", "YWHAG", "CDC25C", "IGF1", "CALM2", "PPP2R5A", "CAMK2D", "FBXO5", "CALML3", "CDC27", "YWHAB", "CAMK2A", "PPP3CA", "ANAPC1", "MAD2L1", "ADCY2", "PPP1CB"…
KEGG_OTHER_GLYCAN_DEGRADATION	0.415217	1	0.00243776	0.44962	1.04778	15	c("NEU4", "ENGASE", "MAN2C1", "AGA", "NEU3", "MAN2B1", "GLB1", "HEXA", "HEXB", "MAN2B2", "NEU1")
KEGG_OXIDATIVE_PHOSPHORYLATION	0.176761	0.910759	0.00724143	-0.298279	-1.14592	105	c("COX6A2", "SDHD", "MT-ND6", "MT-ND2", "MT-ND4L", "MT-ND3", "MT-CYB", "MT-CO3", "NDUFV2", "MT-ATP6", "NDUFA5", "SDHC", "MT-ND4", "MT-ND1", "COX7A2", "MT-ND5", "ATP6V0E2", "MT-CO2", "UQCR11", "ATP6V1G2", "PPA1", "SDHB", "COX6C", "NDUFS1", "NDUFB9", "NDUFA6", "COX7B", "NDUFA4", "UQCRB", "COX8A", "NDUFA9", "CYC1", "COX10", "ATP6V0B", "MT-ATP8", "COX7A2L", "NDUFS5", "UQCR10", "COX6A1", "UQCRFS1", "U…
KEGG_O_GLYCAN_BIOSYNTHESIS	0.994277	1	0.00104754	0.181991	0.473147	25	c("GALNT8", "GALNT16", "GALNT12", "GALNT4", "GALNT5")
KEGG_P53_SIGNALING_PATHWAY	0.494313	1	0.00369413	-0.27509	-0.970193	62	c("CCNE2", "CDK1", "RRM2B", "RPRM", "RRM2", "CDKN1A", "CCNB1", "CDK6", "MDM2", "CHEK1", "CCND1", "SHISA5", "IGFBP3", "CCNB2", "TP53I3", "EI24")
KEGG_PANCREATIC_CANCER	0.572022	1	0.00347126	-0.260631	-0.9366	69	c("EGF", "TGFB2", "PGF", "CDK6", "CCND1", "E2F2", "TGFA", "STAT1", "PIK3R1", "CDC42", "EGFR", "AKT3", "MAPK1", "BAD", "E2F1", "KRAS", "STAT3", "E2F3", "NFKB1")
KEGG_PANTOTHENATE_AND_COA_BIOSYNTHESIS	0.356847	1	0.00369325	-0.409493	-1.07404	16	c("VNN1", "ENPP3", "DPYD", "DPYS", "ENPP1", "UPB1", "PANK3")
KEGG_PARKINSONS_DISEASE	0.0356786	0.474015	0.0163301	-0.358464	-1.37533	104	c("UCHL1", "COX6A2", "SDHD", "MT-ND6", "SLC18A2", "MT-ND2", "MT-ND4L", "MT-ND3", "MT-CYB", "MT-CO3", "NDUFV2", "MT-ATP6", "NDUFA5", "SDHC", "MT-ND4", "MT-ND1", "COX7A2", "MT-ND5", "MT-CO2", "UQCR11", "SDHB", "COX6C", "NDUFS1", "NDUFB9", "UBE2G1", "NDUFA6", "COX7B", "VDAC1", "NDUFA4", "UQCRB", "COX8A", "LRRK2", "NDUFA9", "CYC1", "MT-ATP8", "COX7A2L", "NDUFS5", "UQCR10", "COX6A1", "UQCRFS1", "UBE2L…
KEGG_PATHOGENIC_ESCHERICHIA_COLI_INFECTION	0.168188	0.903593	0.00640473	-0.352959	-1.1967	50	c("TUBB3", "CLDN1", "TUBB1", "OCLN", "YWHAZ", "TUBB6", "TUBA8", "TUBB2A", "YWHAQ", "CDC42", "TUBA1A")
KEGG_PATHWAYS_IN_CANCER	0.863162	1	0.00464639	-0.204508	-0.889851	296	c("FGF5", "WNT2", "FZD7", "FGF21", "EGF", "CCNE2", "HHIP", "TGFB2", "AR", "BIRC5", "GLI2", "CKS1B", "LAMC2", "FZD6", "PGF", "CDKN1A", "WNT3", "COL4A1", "CDK6", "MDM2", "FN1", "WNT5A", "CCND1", "NRAS", "E2F2", "TGFA", "WNT11", "FZD5", "FASLG", "LAMB3", "FGF12", "RXRG", "TRAF5", "MMP2", "STAT1", "PIK3R1", "EGLN1", "GLI3", "CDC42", "TRAF6", "EGFR", "ITGA3", "RUNX1T1", "SLC2A1", "ITGA2", "FZD10", "CT…
KEGG_PENTOSE_AND_GLUCURONATE_INTERCONVERSIONS	0.00504806	0.144452	0.0339693	-0.677639	-1.87882	20	c("UGT2B17", "UGT2A3", "UGT2B4", "UGT2B10", "UGT2B15", "UGT2B7", "UGT1A1", "UGDH", "UGT1A7")
KEGG_PENTOSE_PHOSPHATE_PATHWAY	0.405659	1	0.00356028	-0.35761	-1.02623	23	c("TKTL1", "ALDOC")
KEGG_PEROXISOME	0.00232746	0.0880492	0.0603312	-0.480234	-1.76223	78	c("DDO", "BAAT", "PHYH", "DAO", "EHHADH", "PECR", "SCP2", "ACSL1", "HAO2", "ACSL6", "SLC27A2", "CAT", "SOD2", "PEX19", "HAO1", "IDH1", "ACSL5", "IDH2", "PXMP2", "ACOX1", "AMACR", "ABCD3", "NUDT19", "PEX11B", "PIPOX", "XDH", "MPV17L", "ECI2", "GNPAT", "PEX3", "SOD1", "PEX13", "ACSL3", "SLC25A17")
KEGG_PHENYLALANINE_METABOLISM	0.460647	1	0.00317765	-0.377819	-0.990958	16	c("MAOA", "MAOB", "DDC", "PRDX6", "PAH")
KEGG_PHOSPHATIDYLINOSITOL_SIGNALING_SYSTEM	0.962266	1	0.000900187	0.213712	0.671062	73	c("ITPKA", "PLCB4", "DGKB", "PLCB2", "INPP5E", "PIK3CB", "DGKA", "PIK3CD", "PLCD1", "PLCD4", "PLCD3", "DGKQ", "INPP1", "PIK3R3", "PIP5K1B", "DGKD", "ITPR3", "PLCG2", "CDS2", "ITPR1", "INPP5K", "SYNJ1", "DGKE", "INPPL1", "PIK3CG")
KEGG_PORPHYRIN_AND_CHLOROPHYLL_METABOLISM	0.0112944	0.237821	0.0238278	-0.557844	-1.72606	32	c("UGT2B17", "UGT2A3", "UGT2B4", "UGT2B10", "UGT2B15", "UGT2B7", "CP", "UGT1A1")
KEGG_PPAR_SIGNALING_PATHWAY	0.10357	0.778342	0.00859259	-0.357501	-1.26803	64	c("OLR1", "CYP7A1", "FABP3", "FABP7", "CYP8B1", "EHHADH", "APOA2", "SCP2", "FABP1", "ACSL1", "ME1", "ACSL6", "SLC27A2", "APOC3", "SCD", "APOA5", "ACSL5", "SORBS1", "RXRG", "ACOX1", "PPARA", "ADIPOQ", "FADS2", "ACADL")
KEGG_PRIMARY_BILE_ACID_BIOSYNTHESIS	0.0116307	0.241106	0.0219165	-0.667018	-1.74948	16	c("BAAT", "AKR1D1", "CYP7A1", "CYP8B1", "AKR1C4", "SCP2", "CYP39A1", "AMACR")
REACTOME_PARASITE_INFECTION	9.70847e-40	2.16693e-36	1.64074	0.896243	2.93488	99	c("IGHV3-13", "IGLV3-1", "IGHV3-11", "IGKV3D-20", "IGLV3-19", "IGHV3-30", "IGLV3-27", "IGHV1-2", "IGLV1-51", "IGLV1-40", "IGHV2-70", "IGKV1D-33", "IGHV4-59", "IGLV7-43", "IGHV3-48", "IGHV1-69", "IGKV1D-12", "IGLV3-25", "IGHV4-39", "IGLV2-23", "IGKV1-12", "IGLV1-44", "IGHV1-46", "IGKV1D-16", "IGKV1-5", "IGKV1-16", "IGKV1-39", "IGKV3-11", "IGHV3-53", "IGKV3-20", "IGHG2", "IGKV1D-39", "IGHV3-23", "I…
KEGG_PRION_DISEASES	0.892467	1	0.00226477	-0.234194	-0.724637	32	c("NCAM1", "C9", "C6", "C5", "C8B", "MAPK1", "SOD1", "C8A", "HSPA5")
KEGG_PROGESTERONE_MEDIATED_OOCYTE_MATURATION	0.98951	1	0.00256156	-0.180428	-0.664916	80	c("CDK1", "BUB1", "CCNB1", "PKMYT1", "GNAI1", "ADCY8", "CCNB2", "PIK3R1", "RPS6KA2", "ADCY1", "RPS6KA3", "PLK1", "ADCY3", "AKT3", "MAPK1", "KRAS", "CDC25C", "IGF1", "CDC27", "CCNA2", "MAPK14", "ANAPC1", "MAD2L1", "ADCY2", "RPS6KA1", "PIK3R2", "SPDYA")
KEGG_PROPANOATE_METABOLISM	0.131947	0.84333	0.0067498	-0.424446	-1.28522	29	c("EHHADH", "ALDH3A2", "ALDH2", "ACAT2", "ALDH6A1", "LDHA", "ACAT1", "SUCLG2", "ACACA", "ALDH9A1", "ABAT")
KEGG_PROSTATE_CANCER	0.512615	1	0.00388672	-0.259088	-0.965786	86	c("EGF", "CCNE2", "SRD5A2", "AR", "CDKN1A", "MDM2", "CCND1", "NRAS", "E2F2", "TGFA", "CREB5", "PIK3R1", "EGFR", "AKT3", "MAPK1", "BAD", "E2F1", "KRAS", "MTOR", "IGF1")
KEGG_PROTEASOME	0.00195911	0.0780846	0.059152	-0.596714	-1.94489	41	c("IFNG", "PSMA5", "PSMD14", "PSMB8", "PSMB2", "PSMD11", "PSME3", "PSMC4", "PSMB6", "PSMD12", "PSMA4", "PSMD8", "PSMA2", "PSMB3", "PSMA1", "PSME4", "PSME1", "PSMB5", "PSMA3", "PSMB9", "PSMB10", "PSMD7", "PSMC6")
KEGG_PROTEIN_EXPORT	0.0584945	0.604443	0.010013	-0.510054	-1.4637	23	c("SRP9", "SRP9P1", "SEC61B", "SPCS3", "SEC63", "HSPA5", "SRPRB", "SPCS1", "SEC61G", "SEC61A1", "SRP72", "SRP54", "SEC61A2")
KEGG_PROXIMAL_TUBULE_BICARBONATE_RECLAMATION	0.647533	1	0.00263213	-0.313404	-0.868945	20	c("SLC9A3", "GLUD1", "SLC4A4", "CA2")
KEGG_PURINE_METABOLISM	0.983719	1	0.00307361	-0.185616	-0.74377	142	c("AK4", "ENTPD5", "GDA", "RRM2B", "PDE11A", "NT5M", "POLE2", "RRM2", "ENPP3", "POLA1", "GUCY1A2", "PDE10A", "PNP", "PAPSS2", "AK7", "POLR2K", "ADCY8", "NPR1", "AK5", "ENPP1", "PDE2A", "ADCY1", "ADCY3", "XDH", "NME7", "PRPS1", "ZNRD1", "POLR3K", "POLR3B", "NUDT5", "PRIM2", "NME1", "POLR1A", "POLR2F", "HPRT1", "PRIM1", "POLE3", "POLR3C", "RRM1", "POLR1B", "PKM", "ADK", "POLR2D", "PPAT", "ADCY2")
KEGG_PYRIMIDINE_METABOLISM	0.20101	0.942549	0.00657685	-0.300106	-1.13216	93	c("ENTPD5", "UPP2", "RRM2B", "NT5M", "POLE2", "CMPK1", "RRM2", "POLA1", "TYMS", "PNP", "DPYD", "POLR2K", "UCK2", "DPYS", "CTPS1", "UPB1", "NME7", "ZNRD1", "POLR3K", "POLR3B", "PRIM2", "CDA", "NME1", "POLR1A", "POLR2F", "TXNRD1", "PRIM1", "POLE3", "POLR3C", "RRM1", "POLR1B")
KEGG_PYRUVATE_METABOLISM	0.127412	0.826695	0.00708384	-0.398037	-1.27082	37	c("ALDH3A2", "ALDH2", "ME1", "ACAT2", "LDHA", "ACAT1", "GLO1", "ACACA", "DLAT", "ME3", "ALDH9A1", "DLD", "ACOT12", "AKR1B1", "ACSS2", "ME2")
KEGG_REGULATION_OF_ACTIN_CYTOSKELETON	0.999055	1	0.00340381	-0.166345	-0.690209	188	c("FGF5", "FGF21", "EGF", "ITGB3", "ITGB8", "PFN2", "CHRM2", "IQGAP3", "DIAPH3", "ITGA1", "FN1", "RDX", "NRAS", "DIAPH2", "TMSB4XP8", "FGF12", "IQGAP2", "ENAH", "PIK3R1", "CDC42", "EGFR", "ITGA3", "ITGA2", "ARHGEF12", "MYL12B", "PTK2", "CRK", "CFL2", "MAPK1", "F2R")
KEGG_REGULATION_OF_AUTOPHAGY	0.947416	1	0.00116313	0.242902	0.596259	19	c("ATG4B", "ATG4C", "ATG4D", "ULK1", "PIK3R4", "ATG7")
KEGG_RENAL_CELL_CARCINOMA	0.98267	1	0.00244334	-0.186716	-0.663925	65	c("TGFB2", "PGF", "NRAS", "TGFA", "PIK3R1", "EGLN1", "CDC42", "SLC2A1", "FH", "CRK", "AKT3", "MAPK1", "MET", "ARNT", "KRAS")
KEGG_RENIN_ANGIOTENSIN_SYSTEM	0.25543	1	0.00434608	-0.486984	-1.18549	12	c("MME", "NLN", "AGT", "AGTR1", "ACE2")
KEGG_RETINOL_METABOLISM	0.00189426	0.0780846	0.0613604	-0.571394	-1.91377	47	c("UGT2B17", "CYP3A7", "UGT2A3", "ADH6", "ADH1A", "UGT2B4", "ADH1B", "UGT2B10", "UGT2B15", "ADH4", "UGT2B7", "CYP3A4", "ALDH1A2", "ALDH1A1", "RDH11", "UGT1A1", "ADH1C", "DGAT2")
KEGG_RIBOFLAVIN_METABOLISM	0.90941	1	0.00198812	-0.253357	-0.642087	14	c("ENPP3", "ENPP1", "ACPP")
KEGG_RIBOSOME	0.249477	1	0.00297891	0.354561	1.13583	84	c("RPS9", "RPL18", "RPL13", "RPS28", "RPSA", "RPS15", "RPLP2", "RPS4Y1", "RPL18A", "RPL41", "RPL36", "RPL14", "RPS19", "RPL3", "RPL7A", "RPL27A", "RPL24", "RPS16", "RPS12", "RPL15", "RPL28", "RPL10A", "RPS8", "FAU", "RPS2", "RPL11", "RPS3", "RPL32", "RPL13A", "RPL35", "RPL37", "RPL26L1", "RPS26", "RPL19", "RPL35A", "RPS24", "RPS5", "RPS6", "RPS21", "RPS10", "UBA52", "RPS18", "RPL8", "RPL4", "RPLP…
KEGG_RIG_I_LIKE_RECEPTOR_SIGNALING_PATHWAY	0.773313	1	0.00129794	0.273424	0.81149	51	c("IL12B", "IRF3", "TRADD", "NFKBIB", "IKBKG", "MAPK13", "TBKBP1", "DDX3Y", "NFKBIA", "OTUD5", "MAPK11")
KEGG_RNA_DEGRADATION	0.999634	1	0.00230422	-0.14269	-0.488891	53	c("ENO2", "EXOSC4", "DDX6", "ENO1", "PATL1", "LSM2", "CNOT7", "PAPOLG", "PNPT1", "CNOT8", "LSM5", "DCP2", "PARN", "MPHOSPH6", "PAPOLB", "CNOT6L", "DCP1B", "LSM7", "C1D", "CNOT6", "PAPOLA", "EXOSC8", "TTC37", "XRN2", "XRN1", "CNOT1", "CNOT2", "DIS3", "DCPS", "EXOSC9", "EXOSC1", "LSM6", "LSM4", "EXOSC10", "EXOSC2", "EDC3", "CNOT3", "SKIV2L", "HSPA9", "CNOT4", "ZCCHC7", "WDR61", "HSPD1", "DCP1A", "E…
KEGG_RNA_POLYMERASE	0.919424	1	0.00216877	-0.22857	-0.686632	28	c("POLR2K", "ZNRD1", "POLR3K", "POLR3B", "POLR1A", "POLR2F", "POLR3C", "POLR1B", "POLR2D", "POLR2J")
KEGG_SELENOAMINO_ACID_METABOLISM	0.80366	1	0.00136761	0.294899	0.760182	24	c("AHCYL2", "CBS", "GGT6", "GGT1", "HEMK1", "CTH")
KEGG_SMALL_CELL_LUNG_CANCER	0.700972	1	0.0032109	-0.239846	-0.889094	83	c("CCNE2", "CKS1B", "LAMC2", "COL4A1", "CDK6", "FN1", "CCND1", "E2F2", "LAMB3", "RXRG", "TRAF5", "PIK3R1", "TRAF6", "ITGA3", "ITGA2", "PTK2", "AKT3", "E2F1", "LAMA1", "COL4A2", "SKP2")
KEGG_SNARE_INTERACTIONS_IN_VESICULAR_TRANSPORT	0.211161	0.9599	0.00542705	-0.366223	-1.16925	37	c("VAMP5", "SNAP47", "VAMP4", "VAMP7", "SNAP25", "BET1", "STX3", "VAMP3", "SEC22B", "STX17", "STX12", "STX6", "SNAP23", "VTI1B", "STX1A", "BNIP1", "STX7", "STX18", "GOSR2", "STX2", "TSNARE1", "VAMP8", "STX11")
KEGG_SPHINGOLIPID_METABOLISM	0.480302	1	0.00339195	-0.311157	-0.975463	34	c("ENPP7", "UGT8", "ASAH2", "SPHK1", "GAL3ST1")
KEGG_SPLICEOSOME	0.848534	1	0.000990139	0.238947	0.803691	123	c("SNRNP70", "SRSF5", "SF3B5", "PRPF6", "SRSF10", "SART1", "HSPA6", "PQBP1", "XAB2", "DHX38", "SF3A2", "HSPA1L", "HNRNPA1L2", "DDX39B", "DHX16", "BUD31", "PRPF31", "RBM25", "U2AF2", "U2AF1", "DDX46", "LSM3", "WBP11", "HNRNPM", "SRSF8", "HSPA2", "CCDC12", "CTNNBL1", "ACIN1", "SF3B2", "PRPF40B", "USP39", "SNRPF", "SLU7", "SRSF4", "TCERG1", "TRA2B", "SYF2", "TRA2A", "RBM17", "DDX5", "DDX42", "U2SURP…
KEGG_STARCH_AND_SUCROSE_METABOLISM	0.0554544	0.591149	0.0110229	-0.435435	-1.41922	41	c("UGT2B17", "UGT2A3", "UGT2B4", "UGT2B10", "UGT2B15", "UGT2B7", "GBA3", "UGT1A1", "GYS2", "ENPP3", "UGDH", "AGL", "UGT1A7")
KEGG_STEROID_BIOSYNTHESIS	0.360621	1	0.00369329	-0.401376	-1.06886	17	c("CEL", "MSMO1", "SQLE", "SC5D", "SOAT1", "DHCR7", "HSD17B7", "DHCR24")
KEGG_STEROID_HORMONE_BIOSYNTHESIS	0.00321547	0.104754	0.0463116	-0.573674	-1.87885	42	c("UGT2B17", "CYP3A7", "UGT2A3", "HSD17B6", "UGT2B4", "AKR1D1", "CYP7A1", "UGT2B10", "UGT2B15", "SRD5A2", "UGT2B7", "CYP3A4", "AKR1C4", "HSD11B1", "UGT1A1", "AKR1C2", "AKR1C3", "UGT1A7", "SULT1E1", "SRD5A1")
KEGG_SULFUR_METABOLISM	0.945754	1	0.00185347	-0.244982	-0.567775	10	c("PAPSS2", "SULT1E1", "BPNT1")
KEGG_SYSTEMIC_LUPUS_ERYTHEMATOSUS	0.0280667	0.435034	0.0160576	-0.445072	-1.51434	51	c("GRIN2B", "IFNG", "HLA-DRB5", "FCGR3A", "C9", "C6", "C5", "TNF", "C4B", "FCGR1A", "HLA-DOA", "HLA-DRA", "C2", "C8B", "C1S", "HLA-DPA1", "FCGR2B", "C3")
KEGG_TASTE_TRANSDUCTION	0.782933	1	0.00136509	0.289297	0.784991	31	c("TAS1R3", "PLCB2", "SCNN1A", "KCNB1", "ADCY6", "TAS2R31", "TAS2R46", "GNAS", "ITPR3", "TAS2R50", "ADCY4")
KEGG_TAURINE_AND_HYPOTAURINE_METABOLISM	0.285731	1	0.00402228	-0.501575	-1.16246	10	c("BAAT", "GAD1", "CDO1")
KEGG_TERPENOID_BACKBONE_BIOSYNTHESIS	0.229764	0.9925	0.00466919	-0.475752	-1.20571	14	c("ACAT2", "HMGCS1", "ACAT1", "GGPS1", "HMGCR", "PDSS1", "HMGCS2", "PDSS2", "IDI1", "DHDDS", "FDPS", "PMVK")
KEGG_TGF_BETA_SIGNALING_PATHWAY	0.0913202	0.72279	0.00961671	-0.342336	-1.26677	82	c("BMP7", "LEFTY2", "AMHR2", "IFNG", "INHBE", "INHBC", "TGFB2", "BMP8A")
KEGG_THYROID_CANCER	0.995618	1	0.00102176	0.177306	0.474867	29	c("PAX8", "CTNNB1", "MAP2K2", "MYC", "RXRB", "RXRA", "PPARG", "NTRK1")
KEGG_TIGHT_JUNCTION	0.999991	1	0.00277624	-0.134302	-0.51788	108	c("CLDN1", "PPP2R2B", "CLDN3", "OCLN", "CLDN5", "GNAI1", "CLDN16", "NRAS", "EPB41L3", "CDC42", "AMOTL1", "PARD6B", "CTNNA3", "MYL12B", "CLDN4", "AKT3", "YES1", "KRAS")
KEGG_TOLL_LIKE_RECEPTOR_SIGNALING_PATHWAY	0.669686	1	0.00141221	0.276891	0.888427	85	c("JUN", "FOS", "TICAM2", "IL12B", "IL1B", "IRF3", "IL6", "TICAM1", "IKBKG", "MAPK13", "PIK3CB", "CCL3", "MAP3K8", "PIK3CD", "NFKBIA", "LY96", "MAP2K2")
KEGG_TRYPTOPHAN_METABOLISM	0.0332238	0.463517	0.0140836	-0.476656	-1.52183	37	c("MAOA", "MAOB", "AOX1", "DDC", "EHHADH", "ASMT", "ALDH3A2", "ACMSD", "ALDH2", "ACAT2", "KMO", "CAT", "KYNU", "ACAT1", "TPH1", "ALDH9A1", "IDO2", "TDO2")
KEGG_TYPE_II_DIABETES_MELLITUS	0.583609	1	0.001731	0.319154	0.92369	44	c("IRS4", "PDX1", "GCK", "SLC2A4", "SOCS3", "HK3", "CACNA1D", "PIK3CB", "PIK3CD", "PRKCZ", "SOCS2", "SOCS1")
KEGG_TYPE_I_DIABETES_MELLITUS	0.299676	1	0.00450654	-0.34001	-1.09143	38	c("PTPRN", "IFNG", "GAD1", "HLA-DRB5", "TNF", "HLA-B", "FASLG", "HLA-DOA", "HLA-DRA")
KEGG_TYROSINE_METABOLISM	0.0897594	0.71878	0.00843357	-0.426122	-1.34426	35	c("ADH6", "ADH1A", "ADH1B", "MAOA", "ADH4", "MAOB", "AOX1", "DDC", "ADH1C")
KEGG_T_CELL_RECEPTOR_SIGNALING_PATHWAY	0.623508	1	0.00148319	0.279458	0.917396	101	c("JUN", "FOS", "NFKBIB", "CARD11", "IKBKG", "MAP3K14", "PAK3", "MAPK13", "CTLA4", "PIK3CB", "ITK", "MAP3K8", "PIK3CD", "CD247", "NFKBIA", "MAP2K2", "CD28", "MAPK11", "PDCD1", "NFATC1", "MAP2K7", "PIK3R3", "IKBKB", "PPP3CC", "CD40LG", "PRKCQ", "TEC", "LCK", "PAK4")
KEGG_UBIQUITIN_MEDIATED_PROTEOLYSIS	0.99953	1	0.00292655	-0.15678	-0.618747	127	c("UBE2C", "CDC20", "MDM2", "UBE2K", "UBE2W", "TRAF6", "SAE1", "UBE4A", "NEDD4", "UBR5", "SMURF2", "ITCH", "WWP1", "SKP2", "KEAP1", "UBE2G1", "CBL", "KLHL13", "CDC27", "CUL5", "UBE2N", "PIAS3", "ERCC8", "ANAPC1", "XIAP", "BIRC6", "UBE2QL1", "UBE2L3", "RBX1", "HERC2", "TRIP12", "UBE2J1", "CBLB", "ANAPC7", "UBE2L6", "PRPF19", "UBE2D1", "ANAPC4", "UBA3", "UBA6", "RCHY1", "UBE2Q1", "UBE2D4", "ANAPC13…
KEGG_VALINE_LEUCINE_AND_ISOLEUCINE_BIOSYNTHESIS	0.935983	1	0.00131846	0.29232	0.5701	7	c("BCAT2", "VARS2")
KEGG_VALINE_LEUCINE_AND_ISOLEUCINE_DEGRADATION	0.019074	0.332603	0.0189651	-0.489978	-1.60474	42	c("BCKDHA", "AOX1", "ACAA2", "ACADSB", "EHHADH", "ALDH3A2", "ALDH2", "ACAT2", "HMGCS1", "ALDH6A1", "DBT", "ACAT1", "MCCC2", "ALDH9A1", "DLD", "ABAT")
KEGG_VASCULAR_SMOOTH_MUSCLE_CONTRACTION	0.867297	1	0.00295438	-0.215851	-0.82199	99	c("KCNMB2", "PLA2G2A", "PRKG1", "PLA2G4A", "ITPR2", "RAMP3", "RAMP2", "GUCY1A2", "CALM1", "AGTR1", "EDNRA", "ADCY8", "NPR1", "PLA2G12B", "ADCY1", "CALML6", "ADCY3", "KCNMA1", "ARHGEF12", "PPP1R14A", "MAPK1", "PTGIR", "ARHGEF11")
KEGG_VASOPRESSIN_REGULATED_WATER_REABSORPTION	0.903585	1	0.00110761	0.245502	0.70169	41	c("DYNC2H1", "AVPR2", "DYNC1I1", "RAB11B", "ARHGDIA", "ADCY6", "CREB3L1", "CREB3", "GNAS", "STX4", "CREB3L3", "DCTN1")
KEGG_VEGF_SIGNALING_PATHWAY	0.99891	1	0.00242655	-0.154908	-0.552264	66	c("PLA2G2A", "PLA2G4A", "SPHK1", "NRAS", "PLA2G12B", "PIK3R1", "CDC42", "NOS3", "CHP1", "PTK2", "AKT3", "MAPK1", "BAD", "KRAS")
KEGG_VIBRIO_CHOLERAE_INFECTION	0.99575	1	0.00227013	-0.167878	-0.567102	49	c("KDELR3", "KDELR2", "ATP6V0E2", "ATP6V1G2", "ADCY3", "SLC12A2", "SEC61B", "ARF1", "TJP1", "ATP6V0B", "KDELR1", "SEC61G", "CFTR", "ATP6V1C2", "SEC61A1", "ATP6V1G1", "ACTB", "ATP6V0A2", "ATP6V1F", "PRKCA", "SEC61A2", "PRKACB", "ACTG1")
KEGG_VIRAL_MYOCARDITIS	0.995332	1	0.000886595	0.181596	0.553423	60	c("MYH15", "DMD", "SGCA", "HLA-DOB", "MYH7B", "MYH14", "SGCD", "MYH11", "CD28", "MYH3", "ITGB2", "HLA-F", "CD40LG", "HLA-G")
KEGG_WNT_SIGNALING_PATHWAY	0.961179	1	0.00304055	-0.194993	-0.773466	132	c("TBL1Y", "DKK1", "WNT2", "FZD7", "FOSL1", "FZD6", "WNT3", "WNT5A", "CCND1", "WNT11", "FZD5", "CAMK2B", "DAAM2", "VANGL2", "CHP1", "FZD10", "DAAM1", "CACYBP", "PPP2R5D", "VANGL1", "SOX17", "PPP2R5A", "CAMK2D", "FZD8", "MMP7", "PRICKLE1")
NABA_BASEMENT_MEMBRANES	0.884217	1	0.00114885	0.253071	0.716771	39	c("COL6A5", "COL6A6", "HMCN1", "COL4A6", "PAPLN", "COL18A1", "NPNT", "COL6A1")
NABA_COLLAGENS	0.251444	1	0.00312038	0.401711	1.15792	43	c("COL9A3", "COL11A1", "COL6A5", "COL16A1", "COL27A1", "COL6A6", "COL24A1", "COL4A6", "COL26A1", "COL11A2", "COL18A1", "COL20A1", "COL6A1", "COL8A2", "COL6A2", "COL14A1", "COL1A1", "COL7A1")
NABA_CORE_MATRISOME	0.0662661	0.637525	0.00584203	0.351371	1.25537	224	c("SLIT1", "MFAP5", "RSPO1", "THBS4", "COL9A3", "IGFBPL1", "COCH", "OGN", "OMD", "NELL1", "IGFBP1", "PODNL1", "MATN2", "CHAD", "COL11A1", "VWA3A", "COL6A5", "COL16A1", "RSPO4", "IGFALS", "COL27A1", "COL6A6", "THBS1", "SPARCL1", "VWF", "COL24A1", "SNED1", "SSPO", "HMCN1", "SMOC2", "FBLN1", "COL4A6", "COL26A1", "ABI3BP", "ELN", "LGI4", "TNXB", "IGFBP6", "LTBP4", "LGI3", "PODN", "SPON1", "SLIT3", "C…
NABA_ECM_AFFILIATED	0.380902	1	0.00503959	-0.260135	-1.022	123	c("MBL2", "EMCN", "ANXA10", "CLEC4M", "SEMA3E", "FCN3", "CLEC1B", "COLEC10", "SEMA5B", "GPC5", "SDC2", "LGALS4", "MUC13", "MUC19", "CLEC4G", "ANXA9", "ITLN2", "ELFN2", "C1QL3", "CLEC2B", "SEMA3F", "PLXNA2", "LGALS3", "CLEC9A", "GPC6", "LGALS8")
NABA_ECM_GLYCOPROTEINS	0.169236	0.904037	0.00357411	0.339624	1.17344	157	c("SLIT1", "MFAP5", "RSPO1", "THBS4", "IGFBPL1", "COCH", "NELL1", "IGFBP1", "MATN2", "VWA3A", "RSPO4", "IGFALS", "THBS1", "SPARCL1", "VWF", "SNED1", "SSPO", "HMCN1", "SMOC2", "FBLN1", "ABI3BP", "ELN", "LGI4", "TNXB", "IGFBP6", "LTBP4", "LGI3", "SPON1", "SLIT3", "KCP", "PAPLN", "FBLN2", "IGFBP2", "AEBP1", "LTBP3", "TSKU", "MGP", "NPNT", "CILP2", "CRISPLD2", "IGSF10", "DPT", "EFEMP1", "TNFAIP6", "M…
NABA_ECM_REGULATORS	0.200394	0.942549	0.00791752	-0.268276	-1.10347	175	c("CD109", "F9", "PZP", "MMP24", "ADAMTS14", "PRSS12", "HTRA4", "SERPINA7", "CST2", "CTSE", "KNG1", "LPA", "SLPI", "SERPIND1", "HRG", "MEP1A", "ITIH2", "MMP11", "SERPINA5", "HYAL1", "MEP1B", "TIMP4", "SERPINF1", "SERPINA6", "HABP2", "AGT", "SERPINA10", "A2M", "PAPPA2", "TGM1", "F13B", "CPN2", "CSTA", "ADAMTS2", "ADAM11", "PLG", "SERPINE2", "SERPING1", "SERPINH1", "SERPINA1", "SERPINA11", "ADAMTS1…
NABA_MATRISOME	0.361848	1	0.00195274	0.271375	1.03731	740	c("FLG", "SLIT1", "HPSE2", "CCL13", "MUC3A", "MFAP5", "MMP12", "IL20", "SERPINB2", "RSPO1", "MEGF10", "NRG3", "MMP8", "MUC6", "THBS4", "ITIH6", "S100B", "COL9A3", "SFTPC", "SEMA3B", "MMP19", "F13A1", "IGFBPL1", "ANGPTL4", "ADAM21", "COCH", "HGFAC", "OGN", "KY", "FGF17", "OMD", "NELL1", "COLEC12", "CHRDL1", "SFRP4", "GDF6", "IGFBP1", "SEMA6C", "CLEC4C", "CTF1", "ITIH4", "PARM1", "ADAMTS1", "PODNL1…
NABA_MATRISOME_ASSOCIATED	0.0160419	0.301831	0.0517196	-0.264356	-1.20581	516	c("FGF5", "VWC2", "CD109", "IHH", "BMP7", "MBL2", "LEFTY2", "EMCN", "S100A4", "CBLN2", "CRHBP", "NRG4", "IFNG", "ANXA10", "WNT2", "S100A16", "ANGPTL3", "FGF21", "F9", "PZP", "EREG", "EGF", "INHBE", "INHBC", "MMP24", "ADAMTS14", "HHIP", "PRSS12", "CLEC4M", "SEMA3E", "HTRA4", "FCN3", "TGFB2", "SERPINA7", "BMP8A", "CLEC1B", "CST2", "TNFSF10", "CTSE", "COLEC10", "SEMA5B", "KNG1", "LPA", "CXCL10", "CX…
NABA_PROTEOGLYCANS	0.452944	1	0.00222041	0.392015	1.01052	24	c("OGN", "OMD", "PODNL1", "CHAD", "PODN", "SPOCK2", "SRGN", "PRELP", "CHADL", "FMOD", "IMPG2")
NABA_SECRETED_FACTORS	0.0824298	0.693048	0.0135707	-0.281638	-1.18757	218	c("FGF5", "VWC2", "IHH", "BMP7", "LEFTY2", "S100A4", "CBLN2", "CRHBP", "NRG4", "IFNG", "WNT2", "S100A16", "ANGPTL3", "FGF21", "EREG", "EGF", "INHBE", "INHBC", "HHIP", "TGFB2", "BMP8A", "TNFSF10", "CXCL10", "CXCL6", "TNFSF11", "CXCL11", "CXCL9", "CNTF", "NRTN", "CXCL1", "PGF", "BMP10", "IL11", "TNFSF9", "WNT3", "CXCL14", "ANGPT1", "WNT5A", "CCL16", "IL7", "GDF15", "TNF", "S100A14", "TNFSF18", "CLC…
PID_A6B1_A6B4_INTEGRIN_PATHWAY	0.200885	0.942549	0.00570123	-0.35593	-1.17129	43	c("EGF", "SHC1", "LAMC2", "YWHAZ", "LAMB3", "RXRG", "YWHAQ", "PIK3R1", "EGFR", "MET", "YWHAG", "LAMA1", "CD9", "YWHAB")
PID_AJDISS_2PATHWAY	0.731897	1	0.00139101	0.284925	0.834173	47	c("SLIT1", "GDNF", "NTRK2", "CTNNB1")
PID_ALK1_PATHWAY	0.424754	1	0.00350284	-0.34564	-1.01128	25	c("CAV1", "BMPR2", "FKBP1A", "INHBA", "MAPK1", "ENG", "TGFBR2", "SMAD4", "SMAD5", "ACVR1")
PID_ALK2_PATHWAY	0.0636713	0.628824	0.00893666	-0.648813	-1.5037	10	c("BMP7", "AMHR2", "BMPR2", "FKBP1A")
PID_ALPHA_SYNUCLEIN_PATHWAY	0.338077	1	0.00406352	-0.353478	-1.07033	29	c("UCHL1", "MAOB", "FKBP1A", "LYN", "MAPK1", "BAD", "YES1", "PPP2R5D")
PID_AMB2_NEUTROPHILS_PATHWAY	0.992378	1	0.000979359	0.187249	0.527796	38	c("PLAUR", "IL6", "AGER", "BLK", "MST1", "PRKCZ", "ITGAM", "SELP", "ITGB2")
PID_ANGIOPOIETIN_RECEPTOR_PATHWAY	0.0487535	0.536441	0.0120393	-0.424176	-1.4267	48	c("TEK", "SHC1", "CDKN1A", "ANGPT1", "FN1", "TNF", "AGTR1", "PLG", "MMP2", "PIK3R1", "NOS3", "GRB14", "PTK2", "CRK", "MAPK1")
PID_ANTHRAX_PATHWAY	0.823259	1	0.00138323	0.304766	0.730278	17	c("IL1B", "MAP2K2", "MAP2K7", "PGR", "NLRP1")
PID_AP1_PATHWAY	0.300393	1	0.00273489	0.366938	1.10912	57	c("DUSP1", "FABP4", "JUN", "JUND", "FOS", "JUNB", "ATF3", "IL6", "CTNNB1", "CDKN2A", "MMP1", "CCL2", "MT2A", "TRIP6", "BAG1", "FOSL2", "MYC", "NFATC1")
PID_ARF6_DOWNSTREAM_PATHWAY	0.825681	1	0.00139776	0.310215	0.722911	15	c("PLAUR", "PLD1", "RAB11FIP3", "TIAM1", "ARF6")
PID_ARF6_PATHWAY	0.818255	1	0.00241661	-0.251635	-0.783729	33	c("EGF", "ITGB3", "AGTR1", "GULP1", "FBXO8", "EGFR", "EFNA1")
PID_ARF6_TRAFFICKING_PATHWAY	0.347704	1	0.00252075	0.367023	1.07821	48	c("IL2RA", "SLC2A4", "CTNNB1", "ITGA7", "TSHR", "AVPR2", "MAPK8IP3", "ITGA8", "ADRB2", "ACAP1", "ITGA11", "ITGA9", "EDNRB", "ITGAV")
PID_ARF_3PATHWAY	0.983233	1	0.00110805	0.207769	0.510017	19	c("ARFGAP1", "CLTA", "ARFIP2", "AP2A1", "CLTB", "GGA3", "AP2M1")
PID_AR_NONGENOMIC_PATHWAY	0.973592	1	0.00104449	0.213999	0.580676	31	c("FOS", "SHBG", "PLCB2", "PELP1", "MAP2K2", "GNAO1", "PLCG2", "GNRH1", "RAF1")
PID_AR_PATHWAY	0.960043	1	0.00241568	-0.200524	-0.698787	58	c("AR", "CDK6", "CCND1", "PRKDC", "PAWR", "NCOA2", "RPS6KA3", "NCOA4", "FKBP4", "PATZ1", "PIAS3", "HIP1", "CASP8", "ZMIZ1", "NRIP1", "APPL1", "XRCC5", "MED1")
PID_AR_TF_PATHWAY	0.341427	1	0.00255959	0.371674	1.08409	46	c("HOXB13", "JUN", "CEBPA")
PID_ATF2_PATHWAY	0.426368	1	0.00217517	0.34375	1.02356	52	c("DUSP1", "JUN", "JUND", "FOS", "COL24A1", "JUNB", "ATF3", "IL6", "SOCS3", "ACHE", "GADD45A", "PPARGC1A", "DUSP8", "JDP2", "NOS2", "MAPK11")
PID_ATM_PATHWAY	0.927038	1	0.00217935	-0.224164	-0.683807	30	c("NBN", "MDM2", "CDC25C", "UBE2N", "YWHAB", "RBBP8", "ATM", "ABL1", "BID", "TOP3A", "BLM", "SMC1A", "RNF8", "FANCD2", "RAD17", "DCLRE1C", "CDC25A", "TP53BP1", "SMC3", "BRCA1", "RAD50", "CTBP1", "TERF2", "CHEK2", "MDC1", "XRCC4", "KAT5", "RAD9A", "TRIM28", "UIMC1")
PID_ATR_PATHWAY	0.0824914	0.693048	0.00893648	-0.418817	-1.35159	39	c("PPP2R2B", "CLSPN", "CDC6", "YWHAZ", "NBN", "MDM2", "CHEK1", "PLK1", "RFC3", "TIMELESS", "CDC25C", "YWHAB", "CCNA2")
PID_AURORA_A_PATHWAY	0.615422	1	0.00287918	-0.292492	-0.898688	31	c("BIRC5", "DLGAP5", "CENPA", "MDM2", "AURKA", "TPX2", "AJUBA")
PID_AURORA_B_PATHWAY	0.313763	1	0.00437504	-0.338607	-1.08108	37	c("BIRC5", "CDCA8", "CENPA", "BUB1", "NCAPG", "KIF20A", "AURKA", "NCAPH", "KIF23", "NDC80")
PID_AVB3_INTEGRIN_PATHWAY	0.989211	1	0.00249433	-0.180412	-0.653136	72	c("COL9A1", "ANGPTL3", "ITGB3", "COL1A2", "COL4A1", "FN1")
PID_AVB3_OPN_PATHWAY	0.839189	1	0.0012701	0.275035	0.741487	30	c("JUN", "FOS", "MAP3K14", "NFKBIA", "BCAR1", "ITGAV", "PTK2B")
PID_BARD1_PATHWAY	0.499117	1	0.00322757	-0.320794	-0.963679	28	c("NBN", "PRKDC", "FANCF", "BARD1", "FANCC", "XRCC5", "UBE2L3", "RBBP8", "ATM", "XRCC6", "TP53", "FANCA", "RAD51", "UBE2D3")
PID_BCR_5PATHWAY	0.374173	1	0.00234508	0.343847	1.05588	63	c("CD19", "CD79A", "JUN", "FOS", "NFKBIB", "CARD11", "IKBKG", "POU2F2", "NFKBIA", "CD72", "NFATC1", "DOK1", "IKBKB", "PPP3CC", "RASA1", "PLCG2", "CSK", "SH3BP5")
PID_BETA_CATENIN_DEG_PATHWAY	0.361908	1	0.00264683	0.454538	1.08916	17	c("SSPO", "CTNNB1", "CSNK1D", "DVL3", "DVL1", "CSNK1A1", "AXIN1", "CSNK1E", "AXIN2")
PID_BETA_CATENIN_NUC_PATHWAY	0.890556	1	0.00105367	0.240823	0.737663	62	c("JUN", "KLF4", "SSPO", "PITX2", "SALL4", "CTNNB1", "TLE1", "CDKN2A", "TLE2")
PID_BMP_PATHWAY	0.547342	1	0.00184749	0.333815	0.945464	39	c("SOSTDC1", "CHRDL1", "CHRD")
PID_CASPASE_PATHWAY	1	1	0.00226335	-0.100877	-0.340767	49	c("TNF", "GAS2", "PTK2", "CFL2", "CASP2", "CASP8", "XIAP", "BAX", "LIMK1", "PARP1", "CASP3", "DFFB", "BID", "ARHGDIB", "CYCS", "CASP9", "LMNB1", "CASP6", "PRF1", "RIPK1", "DFFA", "CASP7", "SATB1", "GSN", "APP", "TNFRSF1A", "BIRC2", "MADD", "APAF1", "DIABLO", "TOP1", "LMNA", "MAP3K1", "BCL2", "CRADD", "SREBF1", "NUMA1", "CASP1", "TRAF2", "SPTAN1", "KRT18", "CASP10", "CASP4", "VIM", "TFAP2A", "LMNB…
PID_CD40_PATHWAY	0.751167	1	0.00143041	0.299081	0.806315	30	c("JUN", "TNFAIP3", "MAP3K14", "BIRC3", "NFKBIA", "MAPK11", "JAK3", "MYC", "CD40LG", "TRAF1")
PID_CD8_TCR_DOWNSTREAM_PATHWAY	0.909583	1	0.00106232	0.2393	0.707781	50	c("JUN", "FOS", "IL2RA", "JUNB", "TNFRSF18", "GZMB", "CD247", "MAP2K2", "STAT4")
PID_CD8_TCR_PATHWAY	0.999797	1	0.000903838	0.144767	0.432425	53	c("CARD11", "IKBKG", "MAP3K14", "MAP3K8", "CD247", "CD28", "RASGRP2", "IKBKB", "PRKCQ", "LCK", "CSK", "RASSF5", "TRPV6", "PRKCE", "LAT")
PID_CDC42_PATHWAY	0.963366	1	0.000912978	0.213789	0.664268	68	c("JUN", "HES5", "PAX6", "CTNNB1", "TNK2", "ARHGDIA", "BAIAP2", "PRKCZ", "PARD6A", "BCAR1", "MAP3K11", "MAP2K7")
PID_CDC42_REG_PATHWAY	0.920306	1	0.00113469	0.246762	0.665264	30	c("ARHGDIA", "MCF2", "MCF2L", "NGEF", "DOCK10", "FGD1", "ARHGAP17", "FARP2", "ARHGEF25")
PID_CERAMIDE_PATHWAY	0.999543	1	0.00221691	-0.140947	-0.465977	44	c("EGF", "TNF", "PAWR", "MAP2K4", "MAPK1", "BAD", "PRKRA", "NFKB1", "CASP8", "BAX", "EIF2AK2", "FADD", "BID", "PDGFA", "AIFM1")
PID_CIRCADIAN_PATHWAY	0.950003	1	0.00119402	0.247303	0.576304	15	c("PER1", "NR1D1", "CRY1", "BHLHE40", "PER2", "CSNK1E", "CRY2")
PID_CMYB_PATHWAY	0.0161819	0.301831	0.0130339	0.480322	1.50822	73	c("RAG2", "PAX5", "CEBPA")
PID_CONE_PATHWAY	0.177087	0.910759	0.00415832	0.592614	1.2868	11	c("RGS9", "GUCA1B", "RDH5", "GNGT2", "RDH12")
PID_CXCR3_PATHWAY	0.845253	1	0.00246604	-0.238157	-0.779992	42	c("CXCL10", "CXCL11", "CXCL9", "GNAI1", "NRAS", "PIK3R1", "GNAZ", "MAPK1", "KRAS", "MTOR", "CXCR3", "GNB1", "MAPK14")
PID_CXCR4_PATHWAY	0.998685	1	0.000779569	0.171209	0.558445	96	c("RGS1", "PIK3R6", "ITGA7", "PLCB2", "BLK", "ITGA8", "PIK3CB", "PIK3CD", "CXCR4", "PRKCZ", "CD247", "ITGA11", "BCAR1", "GNAO1", "ITGA9", "ITGAV", "PTK2B", "PIK3R3", "GRK6")
PID_DELTA_NP63_PATHWAY	0.963323	1	0.00101528	0.21889	0.622837	40	c("TP63", "KRT14", "DLX6", "RRAD", "CDKN2A", "POU2F2", "RAB38", "FOSL2", "FBXW7", "NRG1")
PID_DNA_PK_PATHWAY	0.990581	1	0.00187549	-0.184707	-0.47667	15	c("PRKDC", "APLF", "XRCC5", "XRCC6", "CSNK2A1", "DCLRE1C", "APTX", "CSNK2A2", "LIG4", "CSNK2B", "XRCC4", "POLM", "POLL", "NHEJ1", "PNKP")
PID_E2F_PATHWAY	0.126911	0.826695	0.00793719	-0.337091	-1.22292	73	c("CCNE2", "CDK1", "E2F7", "CDC6", "CES5A", "RRM2", "CES4A", "CDKN1A", "POLA1", "TYMS", "SULT2A1", "E2F2", "E2F5", "CDKN2C", "E2F1", "PLAU", "RBBP4", "MCM3", "E2F3", "CCNA2", "RRM1", "PRMT5")
PID_ECADHERIN_KERATINOCYTE_PATHWAY	0.606847	1	0.00179596	0.358638	0.899311	21	c("CASR", "CTNNB1", "ZYX")
PID_ECADHERIN_NASCENT_AJ_PATHWAY	0.869097	1	0.00237468	-0.235695	-0.75658	38	c("CCND1", "ENAH", "PIK3R1", "CDC42", "CRK", "AP1M1", "IQGAP1", "NME1", "TJP1")
PID_ECADHERIN_STABILIZATION_PATHWAY	0.800603	1	0.00248443	-0.251919	-0.799801	36	c("EGF", "MYO6", "ENAH", "EGFR", "EFNA1", "MET", "LPP", "VCL", "HGF")
PID_ENDOTHELIN_PATHWAY	0.968614	1	0.000930132	0.211768	0.645374	60	c("JUN", "CYSLTR2", "FOS", "GNA15", "MMP1", "PLCB2", "MAP2K2", "GNA14", "BCAR1", "ADCY6", "GNAO1", "EDNRB", "ADCY5", "PRKCH", "PTK2B")
PID_EPHA2_FWD_PATHWAY	0.592029	1	0.0027706	-0.329677	-0.902616	19	c("SHC1", "PIK3R1", "EFNA1", "PTK2", "CBL")
PID_EPHA_FWDPATHWAY	0.6243	1	0.00289335	-0.285648	-0.895493	34	c("EPHA8", "EFNA3", "EFNA1", "LYN", "CRK", "YES1", "EFNA2", "ARHGEF15", "CBL")
PID_EPHB_FWD_PATHWAY	0.546578	1	0.00320708	-0.291208	-0.939778	39	c("SHC1", "NRAS", "EPHB2", "EFNB2", "TF", "PIK3R1", "CDC42", "PTK2", "CRK", "MAPK1", "KRAS")
PID_EPHRINB_REV_PATHWAY	0.443057	1	0.00349449	-0.327096	-0.997799	30	c("ITGB3", "FGB", "FGG", "EPHB2", "EFNB2", "PIK3R1", "RGS3", "LYN", "MAP2K4", "YES1", "FGA")
PID_EPO_PATHWAY	0.993813	1	0.00209616	-0.170769	-0.52839	32	c("SHC1", "STAT1", "PIK3R1", "LYN", "TRPC6", "CBL", "NFKB1", "MAPK14", "SOS1")
PID_ERA_GENOMIC_PATHWAY	0.46372	1	0.00202477	0.329722	0.999451	58	c("POU4F1", "JUN", "NCOR2", "COL18A1", "NR0B2", "CD82", "SAFB", "ABCA3", "CALCOCO1", "PDIA2", "NCOA7", "MTA1", "MYC", "PGR")
PID_ERBB1_DOWNSTREAM_PATHWAY	0.99885	1	0.000766787	0.171346	0.563188	102	c("DUSP1", "JUN", "FOS", "ZFP36", "PIK3CB", "GAB1", "PIK3CD", "BAIAP2", "PRKCZ", "MAP2K2", "SH2D2A", "MAP2K5")
PID_ERBB1_INTERNALIZATION_PATHWAY	0.720943	1	0.00272479	-0.261305	-0.851679	41	c("EGF", "SHC1", "NRAS", "PIK3R1", "CDC42", "EGFR", "PTK2", "KRAS", "CHMP3", "CBL")
PID_ERBB1_RECEPTOR_PROXIMAL_PATHWAY	0.394124	1	0.00381978	-0.325795	-1.02776	35	c("EGF", "SHC1", "GNAI1", "NRAS", "STAT1", "PIK3R1", "EGFR", "PTK2", "MAPK1", "KRAS")
PID_ERBB2_ERBB3_PATHWAY	0.85835	1	0.00246282	-0.234147	-0.774098	44	c("CHRNA1", "SHC1", "NRAS", "PIK3R1", "CDC42", "MAPK1", "BAD", "CHRNE", "KRAS", "MTOR")
PID_ERBB4_PATHWAY	0.105101	0.784563	0.00782787	-0.409946	-1.30885	37	c("GRIN2B", "NRG4", "EREG", "ERBB4", "PRLR", "SHC1", "MDM2")
PID_ERBB_NETWORK_PATHWAY	0.23477	0.99799	0.00461433	-0.473375	-1.19968	14	c("NRG4", "EREG", "EGF", "ERBB4")
PID_ERB_GENOMIC_PATHWAY	0.76243	1	0.00226182	-0.306932	-0.777865	14	c("NCOA2", "C3", "SMARCE1", "ESR2", "NEDD8")
PID_ER_NONGENOMIC_PATHWAY	0.933014	1	0.00226057	-0.216991	-0.696538	38	c("SHC1", "GNAI1", "NRAS", "MMP2", "PIK3R1", "NOS3", "GNAZ", "KRAS", "MSN", "ESR2", "GNB1", "ESR1", "GNAQ", "STRN", "SOS1", "GNG2", "GNA13", "GNAI3")
PID_FAK_PATHWAY	0.999522	1	0.000886729	0.155695	0.471941	58	c("JUN", "GRB7", "BMX", "MAPK8IP3", "KLF8", "BCAR1", "ARHGAP26", "ITGAV")
PID_FANCONI_PATHWAY	0.94061	1	0.00229213	-0.212447	-0.695788	42	c("NBN", "CHEK1", "UBE2T", "BRIP1", "FANCF", "RFC3", "FANCI", "FANCC", "FAN1", "ATM", "RPA1", "TOP3A", "HUS1", "FANCA", "HES1", "RMI1", "BLM", "PALB2", "RFC5", "FANCM")
PID_FAS_PATHWAY	0.976273	1	0.00100464	0.209466	0.59042	38	c("IKBKG", "PIK3CB", "PIK3CD", "BIRC3", "MAPK11", "MAP2K7", "PIK3R3", "IKBKB")
PID_FCER1_PATHWAY	0.413438	1	0.00220576	0.341217	1.03138	57	c("IGHE", "DUSP1", "JUN", "FOS", "PTPN13", "IKBKG")
PID_FGF_PATHWAY	0.857382	1	0.00115741	0.255466	0.750487	48	c("JUN", "FOS", "FGF17", "PLAUR")
PID_FOXM1_PATHWAY	0.0417247	0.514528	0.0126461	-0.457202	-1.47547	39	c("NEK2", "CENPF", "BIRC5", "CDK1", "CKS1B", "CENPA", "CCNB1", "CCND1", "FOXM1", "TGFA", "MMP2", "CCNB2")
PID_FOXO_PATHWAY	0.517042	1	0.00343245	-0.284649	-0.957407	48	c("FBXO32", "YWHAZ", "CCNB1", "CAT", "SOD2", "FASLG", "SGK1", "YWHAQ", "PLK1", "YWHAG", "SKP2", "XPO1", "YWHAB", "CSNK1G1")
PID_FRA_PATHWAY	0.336592	1	0.00264541	0.3963	1.09451	34	c("JUN", "JUND", "PLAUR", "JUNB", "IL6", "ITGB4", "CDKN2A", "MMP1", "MGP", "CCL2", "FOSL2", "NFATC1")
PID_GLYPICAN_1PATHWAY	0.444859	1	0.00344201	-0.334866	-0.997401	27	c("PLA2G2A", "TGFB2", "FLT1", "TDGF1", "SERPINC1", "LYN", "YES1", "LAMA1")
PID_GMCSF_PATHWAY	0.980113	1	0.00101821	0.20642	0.570096	34	c("FOS", "OSM", "CSF2RA", "CCL2", "CISH", "MAP2K2", "IKBKB", "CSF2RB", "PIM1")
PID_HDAC_CLASSIII_PATHWAY	0.998938	1	0.00105489	0.155121	0.396378	23	c("HOXA10", "PPARGC1A", "ACSS1", "SIRT7", "FOXO4", "SIRT3", "EP300", "SIRT2", "SIRT1")
PID_HDAC_CLASSII_PATHWAY	0.9744	1	0.00212671	-0.197143	-0.609993	32	c("HDAC9", "TUBB2A", "CAMK4", "HDAC4", "XPO1", "YWHAB", "SUMO1", "MEF2C", "GNB1", "ESR1", "BCOR", "GNG2", "TUBA1B", "GATA2")
PID_HDAC_CLASSI_PATHWAY	0.999989	1	0.00240436	-0.112947	-0.400615	64	c("HDAC9", "TNF", "HDAC4", "GATAD2B", "SIRT4", "SIRT5", "MXD1", "XPO1", "SUMO1", "RBBP4", "STAT3", "NFKB1", "WDR77", "PRMT5")
PID_HEDGEHOG_2PATHWAY	0.0389425	0.497697	0.0122079	-0.549995	-1.54362	21	c("LRP2", "IHH", "HHIP", "TGFB2", "GLI2", "PTHLH", "STIL", "PIK3R1", "CDON", "DHH")
PID_HEDGEHOG_GLI_PATHWAY	0.999401	1	0.00225626	-0.144987	-0.487657	48	c("GLI2", "LGALS3", "GNAI1", "GLI3", "GNAZ", "XPO1", "RBBP4", "GNB1", "CSNK1G1", "GNG2", "RAB23", "IFT88", "GNAI3")
PID_HES_HEY_PATHWAY	0.632059	1	0.00299704	-0.271777	-0.898505	44	c("GHR", "AR", "TWIST1", "HEY2", "CD4", "RBPJ", "ARNT", "E2F1", "CAMK2D", "KDR", "STAT3")
PID_HIF1A_PATHWAY	0.989462	1	0.00113394	0.20047	0.467166	15	c("CDKN2A", "NAA10", "OS9", "HSP90AA1", "VHL", "HIF3A")
PID_HIF1_TFPATHWAY	0.989238	1	0.000889859	0.193415	0.592447	62	c("JUN", "FOS", "IGFBP1", "GCK", "SERPINE1", "VEGFA", "PLIN2", "CXCR4", "NOS2", "PFKFB3", "NPM1", "ITGB2", "ALDOA", "PFKL")
PID_HIF2PATHWAY	0.215179	0.971199	0.00522952	-0.385766	-1.17677	30	c("TWIST1", "ABCG2", "FLT1", "FXN", "EGLN1", "CITED2", "SLC2A1", "EFNA1", "ARNT", "EIF3E", "KDR")
PID_HIV_NEF_PATHWAY	0.998394	1	0.000984803	0.162773	0.451966	35	c("TRADD", "MAP3K14", "BIRC3", "CD247", "NFKBIA", "MAP2K7", "TRAF1", "DAXX")
PID_HNF3A_PATHWAY	0.932846	1	0.00108432	0.236681	0.660488	36	c("JUN", "FOS", "NKX3-1", "COL18A1")
PID_HNF3B_PATHWAY	0.581399	1	0.00312823	-0.281742	-0.922738	42	c("DLK1", "AFP", "SLC2A2", "FOXA1", "HMGCS1", "HNF4A", "ALB", "ALDOB")
PID_IFNG_PATHWAY	0.793113	1	0.00254985	-0.249655	-0.809762	40	c("IFNG", "CAMK2B", "STAT1", "PIK3R1", "MAPK1", "MTOR", "CAMK2D", "CBL", "STAT3", "CAMK2A", "IRF1", "PTPN2")
PID_IGF1_PATHWAY	0.63649	1	0.00277843	-0.294443	-0.884519	28	c("SHC1", "YWHAZ", "PIK3R1", "GRB10", "PTK2", "CRK", "BAD")
PID_IL12_2PATHWAY	0.218683	0.975346	0.00330844	0.383806	1.17264	61	c("GADD45G", "GADD45B", "FOS", "IL12B", "IL2RA", "IL12RB2", "IL1B")
PID_IL12_STAT4_PATHWAY	0.733503	1	0.00145922	0.30203	0.819543	31	c("JUN", "FOS", "IL2RA", "CD247", "CD28", "STAT4")
PID_IL1_PATHWAY	0.391301	1	0.00240428	0.385843	1.05341	32	c("JUN", "IL1R2", "TICAM2", "IL1B", "IKBKG", "PRKCZ", "IKBKB", "IL1RN", "TOLLIP")
PID_IL23_PATHWAY	0.865965	1	0.00122961	0.267872	0.717425	29	c("IL12B", "IL1B", "IL6", "SOCS3", "IL23R", "CCL2", "NFKBIA", "STAT4", "NOS2")
PID_IL27_PATHWAY	0.781363	1	0.00140824	0.3015	0.777197	24	c("IL12B", "IL12RB2", "IL1B", "IL6", "IL27")
PID_IL2_1PATHWAY	0.869414	1	0.00111547	0.249359	0.747151	54	c("JUN", "FOS", "IL2RA", "SOCS3", "CISH", "SOCS2", "SOCS1", "MAP2K2", "MAPK11", "JAK3", "MYC", "IKZF3", "PTK2B", "DOK2", "LCK", "RASA1")
PID_IL2_PI3K_PATHWAY	0.995983	1	0.00210392	-0.164389	-0.511998	33	c("TERT", "SHC1")
PID_IL2_STAT5_PATHWAY	0.986791	1	0.00205922	-0.184689	-0.554812	28	c("SHC1", "CDK6", "FASLG", "PIK3R1")
PID_IL3_PATHWAY	0.910822	1	0.00118551	0.256758	0.661863	24	c("IL3RA", "CNKSR1", "OSM", "CISH", "CSF2RB", "PIM1")
PID_IL4_2PATHWAY	0.757553	1	0.00131426	0.274228	0.824074	55	c("IGHE", "FCER2", "EGR2", "CCL17", "SOCS3", "FES", "CCL11", "SOCS1", "JAK3", "IRF4", "SELP", "COL1A1", "IL4R", "DOK2")
PID_IL5_PATHWAY	0.629649	1	0.00181166	0.38935	0.878551	13	c("IL5RA", "CISH", "CSF2RB", "PIM1")
PID_IL6_7_PATHWAY	0.910985	1	0.00107022	0.240019	0.702703	47	c("JUN", "FOS", "JUNB", "IL6", "SOCS3")
PID_IL8_CXCR1_PATHWAY	0.707159	1	0.0015453	0.320061	0.832105	25	c("GNA15", "PIK3R6", "PLCB2", "GNA14", "CXCR1", "ARRB1", "PLD1", "PRKCE", "PIK3CG")
PID_IL8_CXCR2_PATHWAY	0.910347	1	0.00113929	0.248847	0.679388	32	c("GNA15", "PIK3R6", "PLCB2", "CXCR2", "GNA14", "RAC2", "ARRB1", "PIK3CG", "RAB7A")
PID_ILK_PATHWAY	0.95597	1	0.00100499	0.22173	0.644289	45	c("JUN", "LIMS2", "CTNNB1", "ZYX", "SNAI1", "CDC37", "TNS1", "MYL9", "PARVA", "PARVG", "HSP90AA1")
PID_INSULIN_GLUCOSE_PATHWAY	0.976037	1	0.00199999	-0.19954	-0.566547	22	c("YWHAZ", "TBC1D4", "YWHAQ", "YWHAG", "YWHAB")
PID_INSULIN_PATHWAY	0.854255	1	0.00246001	-0.235641	-0.775444	43	c("SHC1", "CAV1", "SORBS1", "SGK1", "PIK3R1", "GRB14", "GRB10", "CRK", "CBL", "EIF4EBP1", "EXOC5", "SOS1", "IRS1", "NCK2", "EXOC6")
PID_INTEGRIN1_PATHWAY	0.797486	1	0.00120518	0.260778	0.806686	66	c("F13A1", "PLAUR", "COL11A1", "THBS1", "COL4A6", "ITGA7", "COL11A2", "VEGFA", "COL18A1", "ITGA8", "NPNT", "COL6A1", "ITGA11", "COL6A2", "ITGA9", "LAMA4", "ITGAV", "COL1A1", "COL7A1")
PID_INTEGRIN2_PATHWAY	0.961759	1	0.00107997	0.224854	0.598032	28	c("PLAUR", "GP1BA", "ICAM4", "ICAM3")
PID_INTEGRIN3_PATHWAY	0.475483	1	0.00349792	-0.301415	-0.977648	40	c("ITGB3", "FGB", "FGG", "COL1A2", "COL4A1", "FN1", "SPHK1")
PID_INTEGRIN4_PATHWAY	0.818961	1	0.00209292	-0.302629	-0.719356	11	c("LAMC2", "LAMB3", "LAMA1", "LAMA3")
PID_INTEGRIN5_PATHWAY	0.681749	1	0.00166504	0.355832	0.8414	16	c("MADCAM1", "PLAUR", "ITGB7", "ITGAV")
PID_INTEGRIN_A4B1_PATHWAY	0.972653	1	0.00211675	-0.199139	-0.611859	31	c("YWHAZ", "FN1", "PTK2", "CRK", "MDK", "SPP1", "THBS2", "DOCK1", "ITGA4", "ADAM28", "ITGB1")
PID_INTEGRIN_A9B1_PATHWAY	0.138594	0.852182	0.00458763	0.517152	1.30951	22	c("F13A1", "ADAM8", "VEGFA", "CSF2RA", "SAT1", "KCNJ15", "BCAR1", "NOS2", "ITGA9")
PID_INTEGRIN_CS_PATHWAY	0.966207	1	0.00108464	0.222587	0.58325	26	c("ITGB4", "ITGA7", "ITGA8", "ITGB7", "ITGAM", "ITGA11", "ITGA9", "ITGAV", "ITGB2", "ITGB6", "ITGA6")
PID_KIT_PATHWAY	0.999968	1	0.00228336	-0.119947	-0.408113	51	c("SHC1", "STAT1", "PIK3R1", "GRB10", "LYN", "BAD", "CBL", "PIK3C2B", "STAT3", "SPRED2", "MATK")
PID_LIS1_PATHWAY	0.0535302	0.577195	0.0106619	-0.492121	-1.46579	27	c("DAB1", "RELN", "LRP8", "MAP1B", "CDC42", "PAFAH1B2", "PPP2R5D", "DYNLT1", "IQGAP1")
PID_LKB1_PATHWAY	0.972438	1	0.000978602	0.211152	0.613551	45	c("SIK1", "MAP2", "MAPT", "BRSK2", "STK11", "STK11IP", "CDC37", "MYC", "TSC2")
PID_LPA4_PATHWAY	0.862337	1	0.0020693	-0.273731	-0.693722	14	c("ADCY8", "ADCY1", "ADCY3", "LPAR4", "ADCY2", "CREB1")
PID_LYMPH_ANGIOGENESIS_PATHWAY	0.0407657	0.511174	0.0120861	-0.525645	-1.52391	24	c("SHC1", "COL1A2", "ITGA1", "FN1", "FLT4", "PIK3R1", "ITGA2", "CRK", "MAP2K4", "MAPK1", "MAPK14", "SOS1", "CREB1", "ITGA4", "RPS6KA1")
PID_LYSOPHOSPHOLIPID_PATHWAY	0.333446	1	0.00253481	0.352834	1.08348	63	c("JUN", "FOS", "LPAR3", "GNA15", "MAPT", "ARHGEF1", "IL6", "PIK3CB", "GAB1", "SLC9A3R2", "NFKBIA", "TRIP6", "GNA14", "BCAR1", "ADCY6", "GNAO1", "HBEGF", "LPAR1", "ADCY5", "PTK2B")
PID_MAPK_TRK_PATHWAY	0.999475	1	0.000998309	0.148518	0.405477	32	c("FOS", "MAP2K5", "CDK5R1", "SRF", "PRKCD", "RAF1", "NTF3", "HRAS", "CDK5", "RPS6KA5", "MAP2K3", "RAP1B")
PID_MET_PATHWAY	0.999916	1	0.000823662	0.143674	0.455407	78	c("JUN", "MUC20", "CTNNB1", "GAB1", "RANBP10", "PRKCZ", "MAP2K2", "SNAI1", "PARD6A", "BCAR1", "PTPRJ", "HGS", "PAK4", "RAF1", "RAPGEF1", "INPPL1", "CTNNA1", "PTPN1", "PXN", "HRAS", "NCK1", "EPS15", "PIK3CA", "AKT2", "MLST8", "PAK1", "CRKL", "GAB2", "PLCG1", "RIN2", "ARF6", "MAP3K1", "RAP1B", "F2RL2")
PID_MTOR_4PATHWAY	1	1	0.0024415	-0.0993167	-0.35594	68	c("YWHAZ", "DEPTOR", "NRAS", "SGK1", "YWHAQ", "MAPK1", "YWHAG", "KRAS", "MTOR", "YWHAB", "EIF4EBP1", "RB1CC1", "RRN3", "ULK2", "RPS6KA1", "IRS1", "EIF4E", "PRKCA", "AKT1S1", "RICTOR", "CYCS", "RHOA", "RHEB")
PID_MYC_ACTIV_PATHWAY	0.255683	1	0.00551037	-0.302711	-1.10099	74	c("FOSL1", "PEG10", "TERT", "MYCT1", "BIRC5", "CCNB1", "NBN", "LDHA", "GPAM", "SLC2A1", "PRDX3", "EIF2S1", "MTDH", "TFRC", "GAPDH", "ENO1", "NME1", "RCC1", "E2F3", "ODC1", "SHMT1", "PMAIP1", "IREB2", "BAX", "HMGA1", "SMAD4")
PID_MYC_PATHWAY	0.690355	1	0.0015801	0.324495	0.843633	25	c("CDKN2A", "KAT2A", "ZBTB17", "MYC", "FBXW7", "AXIN1", "PML", "RUVBL2", "KAT5", "TAF10")
PID_MYC_REPRESS_PATHWAY	0.952661	1	0.00243654	-0.203361	-0.711007	59	c("DKK1", "COL1A2", "CDKN1A", "WNT5A", "CCND1", "NDRG1", "ALDH9A1", "LGALS1", "SFXN3", "NFYA")
PID_NCADHERIN_PATHWAY	0.975834	1	0.00209952	-0.196886	-0.600595	30	c("CDH2", "GJA1", "PIK3R1", "CDC42")
PID_NECTIN_PATHWAY	0.311995	1	0.00419654	-0.370648	-1.09448	26	c("CLDN1", "ITGB3", "PIK3R1", "CDC42", "PTK2", "CRK")
PID_NEPHRIN_NEPH1_PATHWAY	0.771262	1	0.00140304	0.297032	0.790001	28	c("JUN", "PIK3CB", "PIK3CD", "PRKCZ", "PARD6A", "PIK3R3")
PID_NETRIN_PATHWAY	0.690356	1	0.00269076	-0.277356	-0.858186	32	c("UNC5A", "MAP1B", "PIK3R1", "UNC5B", "CDC42", "ELMO1", "PTK2", "MAPK1", "YES1", "UNC5C", "CAMK2A", "DOCK1")
PID_NFAT_3PATHWAY	0.995574	1	0.00091863	0.179817	0.533677	51	c("NR4A1", "FKBP8", "MAP3K8", "PRKCZ", "RCAN1", "NFATC1", "PRKCH", "PIM1", "PRKCQ", "CSNK1A1", "AKAP5", "PRKCD", "BCL2L1", "PRKCE")
PID_NFAT_TFPATHWAY	0.660782	1	0.00158138	0.31101	0.872304	37	c("EGR3", "JUN", "FOS", "EGR2", "IL2RA", "JUNB", "CTLA4", "DGKA", "PTGS2", "IRF4", "NFATC1", "PPARG", "CD40LG", "PRKCQ")
PID_NFKAPPAB_ATYPICAL_PATHWAY	0.782542	1	0.00145643	0.31913	0.764696	17	c("SSPO", "NFKBIA", "IKBKB", "LCK", "BCL3", "REL", "PIK3CA", "ARRB2", "CSNK2B")
PID_NFKAPPAB_CANONICAL_PATHWAY	0.807762	1	0.00136703	0.295413	0.754863	23	c("SSPO", "TNFAIP3", "IKBKG", "NFKBIA", "IKBKB")
PID_NOTCH_PATHWAY	0.546252	1	0.00343985	-0.271206	-0.945101	58	c("DLK1", "CNTN6", "PTCRA", "DNER")
PID_P38_ALPHA_BETA_DOWNSTREAM_PATHWAY	0.998982	1	0.000969042	0.157107	0.442836	38	c("JUN", "HSPB1", "PPARGC1A", "PTGS2", "NOS2", "MAPK11", "RPS6KA4")
PID_P38_ALPHA_BETA_PATHWAY	0.868603	1	0.00121986	0.265897	0.716852	30	c("DUSP1", "PAK3", "BLK", "DUSP8", "MAPK11", "DUSP16", "LCK")
PID_P38_GAMMA_DELTA_PATHWAY	0.53577	1	0.00209325	0.449897	0.955193	10	c("MAPT", "MAPK13", "SNTA1", "PKN1")
PID_P38_MK2_PATHWAY	0.9237	1	0.00204269	-0.237118	-0.649201	19	c("YWHAZ", "ETV1", "YWHAQ", "YWHAG", "YWHAB", "MAPK14", "CREB1", "MAPKAPK3")
PID_P38_MKK3_6PATHWAY	0.270725	1	0.0030896	0.441678	1.15734	26	c("GADD45G", "GADD45B", "GADD45A", "MAP3K10", "MAPK11")
PID_P53_DOWNSTREAM_PATHWAY	0.998225	1	0.000708836	0.176869	0.598663	130	c("BCL2L14", "DUSP1", "TP63", "POU4F1", "JUN", "RGCC", "PRDM1", "ATF3", "DDIT4", "SERPINE1", "COL18A1", "CD82", "HIC1", "GADD45A")
PID_P53_REGULATION_PATHWAY	0.998493	1	0.00232384	-0.157322	-0.542881	55	c("SETD7", "MDM2", "CHEK1", "SMYD2", "SKP2", "TTC5", "DYRK2", "NEDD8", "CCNA2", "CSNK1G1", "MAPK14", "PRMT5", "ATM", "FBXO11", "ABL1", "KAT2B", "CSE1L", "TP53", "USP7")
PID_P73PATHWAY	0.224321	0.989496	0.00587654	-0.31085	-1.12536	72	c("AFP", "CCNE2", "CDK1", "BUB1", "CDKN1A", "CCNB1", "CDK6", "MDM2", "CHEK1", "GDF15", "PEA15", "SERPINA1", "AEN", "HEY2", "TP53I3", "IL1RAP", "TUBA1A", "PLK1", "ITCH", "BIN1")
PID_P75_NTR_PATHWAY	0.863452	1	0.00109714	0.247508	0.760044	63	c("OMG", "BEX1", "IKBKG", "SMPD2", "NDN", "ARHGDIA", "BIRC3", "PRKCZ", "BDNF")
PID_PDGFRA_PATHWAY	0.824085	1	0.00135149	0.294331	0.738057	21	c("JUN", "FOS")
PID_PDGFRB_PATHWAY	0.999985	1	0.00292573	-0.13813	-0.545142	127	c("ITGB3", "PPP2R2B", "PLA2G4A", "SHC1", "YWHAZ", "SPHK1", "EPS8", "NRAS", "DOCK4", "ACTR3", "STAT1", "YWHAQ", "PIK3R1", "GRB10", "RPS6KA3", "LYN", "CRK", "MAP2K4", "MAPK1", "ARPC5", "YES1", "YWHAG", "KRAS", "CBL", "IQGAP1", "ACTR2")
PID_PI3KCI_AKT_PATHWAY	0.128748	0.832943	0.00697174	-0.407283	-1.27682	34	c("MAP3K5", "CDKN1A", "YWHAZ", "TBC1D4", "PRKDC", "YWHAQ", "AKT3", "BAD", "YWHAG", "MTOR", "YWHAB", "KPNA1", "CHUK")
PID_PI3KCI_PATHWAY	0.989289	1	0.000939923	0.193411	0.568186	48	c("PIK3R6", "BLK", "PIK3CB", "ITK", "PIK3CD", "ADAP1", "PIK3R3", "LCK", "PLCG2", "PLEKHA2", "HSP90AA1", "CYTH3", "INPPL1", "LAT", "PIK3CG", "PIK3R5", "HRAS", "BLNK", "CYTH1", "PIK3CA", "PLCG1", "FGR", "ARF6", "ARF5", "FYN", "CYTH2", "SYK")
PID_PI3K_PLC_TRK_PATHWAY	0.045976	0.536441	0.0118263	-0.469424	-1.47162	34	c("SHC1", "TRPC3", "YWHAZ", "CCND1", "NRAS", "YWHAQ", "PIK3R1", "CAMK4", "BAD", "YWHAG", "KRAS", "YWHAB", "CAMK2A", "SOS1", "CREB1")
PID_PLK1_PATHWAY	0.0162275	0.301831	0.0207096	-0.49174	-1.62571	44	c("ERCC6L", "CDK1", "CLSPN", "BUB1", "CDC20", "CCNB1", "KIF20A", "AURKA", "NDC80", "SPC24", "TPX2", "BUB1B", "TUBG1", "CENPE", "PLK1", "PRC1", "RAB1A", "CDC25C", "FBXO5", "WEE1")
PID_PRL_SIGNALING_EVENTS_PATHWAY	0.117812	0.823978	0.00694989	-0.468883	-1.33128	22	c("ITGA1", "CDKN1A", "AGT", "RHOC", "PTP4A1", "MAPK1", "PTP4A3", "CCNA2", "TUBA1B", "ATF5", "PTP4A2", "ITGB1")
PID_PS1_PATHWAY	0.386242	1	0.00236902	0.365154	1.05255	43	c("JUN", "FOS", "DLL1", "SSPO", "DTX1", "CTNNB1", "TLE1", "HNF1A", "DKK2")
PID_PTP1B_PATHWAY	0.136798	0.852182	0.00707368	-0.370492	-1.24089	47	c("EGF", "ITGB3", "CDH2", "PRLR", "SHC1", "LEPR", "CAV1", "PIK3R1", "EGFR", "LYN", "CRK", "CSF1", "YES1")
PID_RAC1_PATHWAY	0.560746	1	0.00175677	0.314814	0.940365	53	c("JUN", "NOXA1", "CTNNB1", "PLCB2", "ARHGDIA", "NCF1", "BAIAP2", "NOXO1", "CYBA", "BCAR1", "MAP3K11", "MAP2K7", "PIP5K1B")
PID_RAC1_REG_PATHWAY	0.992396	1	0.00097933	0.187186	0.52762	38	c("ARHGDIA", "MCF2", "ARHGAP9", "RASGRF2", "NGEF", "DEF6", "CHN1", "ARHGAP17", "TIAM2")
PID_RANBP2_PATHWAY	0.28565	1	0.00405518	-0.486963	-1.15752	11	c("MDM2", "HDAC4", "XPO1", "SUMO1")
PID_RAS_PATHWAY	0.988369	1	0.00207983	-0.182253	-0.555959	30	c("LGALS3", "NRAS", "RIN1", "CAMK2B", "RASGRP4", "LGALS1", "RASGRF1", "KRAS", "PLCE1")
PID_RB_1PATHWAY	0.998321	1	0.00087877	0.169153	0.51681	61	c("JUN", "CEBPA", "PPP2R3B", "CDKN2A", "GSC", "AATF", "MAPK11", "CCND2", "UBTF", "SFTPD", "PPARG", "SPI1", "RUNX2", "RAF1", "BRD2", "CEBPD", "HDAC3", "CEBPB", "SMARCA4")
PID_REELIN_PATHWAY	0.0521	0.570035	0.010847	-0.488574	-1.4677	28	c("GRIN2B", "DAB1", "RELN", "LRP8", "MAP1B", "PIK3R1", "ITGA3")
PID_REG_GR_PATHWAY	0.708999	1	0.00137605	0.277768	0.859242	66	c("POMC", "JUN", "KRT14", "FOS", "NR4A1")
PID_RETINOIC_ACID_PATHWAY	0.887705	1	0.00223603	-0.238374	-0.721797	29	c("CDK1", "NCOA2", "RXRG", "RBP1", "MAPK1", "MAPK14", "NRIP1", "KAT2B", "PRKCA", "CDK7", "RARA")
PID_RET_PATHWAY	0.972928	1	0.00100485	0.212092	0.600708	39	c("JUN", "GDNF", "GRB7", "SHANK3", "GAB1")
PID_RHOA_PATHWAY	0.925883	1	0.00107104	0.237217	0.678008	41	c("JUN", "FOS", "PRKCZ", "PARD6A", "PKN1", "PIP5K1B", "SRF")
PID_RHOA_REG_PATHWAY	0.643958	1	0.00157981	0.30432	0.887629	46	c("ARHGEF1", "ARHGEF5", "ARHGAP6", "ARHGDIA", "MCF2", "ARHGAP9", "ARHGAP4", "MCF2L", "NGEF", "DEF6", "ARHGEF10L", "ARHGAP8", "DLC1", "FARP1")
PID_RHODOPSIN_PATHWAY	0.0761029	0.684926	0.0064793	0.623473	1.43066	14	c("GNAT1", "RGS9", "GUCA1B", "PDE6B", "RDH5", "RDH12", "PDE6G")
PID_RXR_VDR_PATHWAY	0.949048	1	0.00111146	0.234865	0.615424	26	c("NR4A1", "NCOR2", "THRA", "RXRB", "TGFB1", "NR1H2", "RXRA", "PPARG", "NR1H3", "VDR", "PPARD", "ABCA1", "SREBF1", "BCL2", "RARB")
PID_S1P_META_PATHWAY	0.996081	1	0.00107319	0.175871	0.44101	21	c("GNA15", "S1PR4", "GNA14", "GNAO1", "S1PR2", "GNA11")
PID_S1P_S1P1_PATHWAY	0.801213	1	0.00229416	-0.274457	-0.770291	21	c("ITGB3", "SPHK1", "GNAI1", "GNAZ", "MAPK1", "KDR")
PID_S1P_S1P2_PATHWAY	0.532996	1	0.00196904	0.369497	0.952478	24	c("JUN", "FOS", "GNA15", "GNA14", "GNAO1", "S1PR2", "GNA11")
PID_S1P_S1P3_PATHWAY	0.82244	1	0.00235834	-0.25527	-0.772959	29	c("ITGB3", "GNAI1", "FLT1", "S1PR3", "GNAZ", "AKT3", "MAPK1")
PID_S1P_S1P4_PATHWAY	0.877143	1	0.00204318	-0.26792	-0.678995	14	c("GNAI1", "CDC42", "GNAZ", "MAPK1")
PID_SHP2_PATHWAY	0.232562	0.9925	0.00546495	-0.328721	-1.13022	54	c("IFNG", "EGF", "SDC2", "TEK", "SHC1", "ANGPT1", "GNAI1", "NRAS", "IL6R", "STAT1", "PIK3R1", "NOS3", "EGFR")
PID_SMAD2_3NUCLEAR_PATHWAY	0.937471	1	0.000933721	0.223553	0.706019	76	c("IGHA1", "JUN", "FOS", "ATF3", "SERPINE1", "PIAS4", "MED15", "GSC", "KAT2A", "ZBTB17", "MYC")
PID_SMAD2_3PATHWAY	0.953033	1	0.0019507	-0.224549	-0.588957	16	c("KPNA2", "MAPK1", "PPM1A", "SMAD4", "KPNB1", "SMAD2", "NUP153", "SMAD3")
PID_SYNDECAN_1_PATHWAY	0.727779	1	0.00141084	0.28839	0.834654	44	c("COL9A3", "COL11A1", "COL16A1", "COL4A6", "MMP1", "COL11A2", "COL6A1", "COL8A2", "COL6A2", "COL14A1", "COL1A1", "COL7A1", "TGFB1")
PID_SYNDECAN_2_PATHWAY	0.0556188	0.591149	0.0105329	-0.479638	-1.45234	29	c("KNG1", "SDC2", "FN1", "SDCBP", "CAV2", "EPHB2", "MMP2", "ITGA2", "MAPK1", "LAMA1", "LAMA3", "BAX", "CASP3")
PID_SYNDECAN_3_PATHWAY	0.221557	0.98118	0.00362786	0.545805	1.23158	13	c("POMC", "PTN", "APH1B")
PID_SYNDECAN_4_PATHWAY	0.53129	1	0.00312254	-0.312081	-0.944982	29	c("FZD7", "TFPI", "FN1", "SDCBP", "PLG", "PTK2", "MDK", "LAMA1")
PID_TAP63_PATHWAY	0.873545	1	0.0025039	-0.227357	-0.773571	51	c("GPX2", "NQO1", "CDKN1A", "MDM2", "GDF15", "SMARCD3", "IGFBP3", "AEN", "YWHAQ", "TP53I3", "ITGA3", "PERP", "PLK1", "ITCH")
PID_TCPTP_PATHWAY	0.361389	1	0.00410879	-0.320846	-1.04574	41	c("EGF", "SHC1", "ITGA1", "STAT1", "PIK3R1", "EGFR", "KPNA2", "CSF1", "MET", "KDR", "HGF", "STAT3", "PTPN2", "SOS1", "EIF2AK2", "LMAN1", "PIK3R2", "KPNB1", "ITGB1", "RAB4A", "PDGFB", "JAK1", "INSR", "GRB2", "STAT5B")
PID_TCR_CALCIUM_PATHWAY	0.698389	1	0.00157036	0.324765	0.83717	24	c("JUN", "FOS", "IL2RA", "JUNB", "PTGS2", "RCAN1", "NFATC1", "CD40LG", "AKAP5")
PID_TCR_JNK_PATHWAY	0.527645	1	0.00206732	0.417625	0.958307	14	c("JUN", "MAP3K8", "LAT", "MAP4K1", "CRKL", "PRKCB", "MAP3K1")
PID_TCR_PATHWAY	0.999922	1	0.000865795	0.13873	0.427049	64	c("WAS", "CARD11", "IKBKG", "MAP3K14", "ITK", "MAP3K8", "CD247", "CD28", "RASGRP2", "IKBKB", "PRKCQ", "LCK", "CSK", "RASSF5", "TRPV6", "PRKCE", "LAT")
PID_TCR_RAS_PATHWAY	0.85148	1	0.00136264	0.30353	0.696498	14	c("FOS", "MAP3K8", "RAF1", "PTPN7")
PID_TELOMERASE_PATHWAY	0.86206	1	0.00109314	0.24711	0.76258	65	c("WT1", "JUN", "FOS")
PID_TGFBR_PATHWAY	0.909073	1	0.00245881	-0.21846	-0.748497	53	c("TGFB2", "OCLN", "SHC1", "CAV1", "FKBP1A", "SMURF2", "ITCH", "WWP1", "CAMK2A", "BAMBI", "XIAP", "TGFBR2", "SOS1", "SMAD4", "TAB2")
PID_THROMBIN_PAR1_PATHWAY	0.969674	1	0.00100519	0.214485	0.610303	40	c("GNA15", "ARHGEF1", "PLCB2", "ARHGDIA", "ZYX", "GNA14", "GNAO1", "PKN1", "GNA11", "SNX2", "PRKCD", "ARRB1")
PID_THROMBIN_PAR4_PATHWAY	0.625632	1	0.00181065	0.384431	0.88214	14	c("GNA15", "PLCB2", "GNA14", "F2RL3", "GNA11")
PID_TNF_PATHWAY	0.88328	1	0.00112446	0.249654	0.725429	45	c("NRK", "TNFAIP3", "TRADD", "IKBKG", "SMPD2", "BIRC3", "PRKCZ", "MAP4K5", "MAP2K7", "IKBKB", "TRAF1", "TNFRSF1B", "MAP3K3", "SMPD1")
PID_TOLL_ENDOGENOUS_PATHWAY	0.728895	1	0.0015219	0.321106	0.813089	22	c("TICAM1", "IKBKG", "S100A8", "LY96", "IRAK2", "IKBKB", "S100A9")
PID_TRAIL_PATHWAY	0.996304	1	0.00204451	-0.162923	-0.489426	28	c("TNFSF10", "PIK3R1", "TNFRSF10D", "DAP3", "MAP2K4", "MAPK1")
PID_TRKR_PATHWAY	0.999831	1	0.000883196	0.145393	0.441844	59	c("SHC3", "NTRK2", "SHC2", "GAB1", "MCF2L", "PRKCZ", "BDNF", "SH2B1", "FRS3", "NTRK3")
PID_TXA2PATHWAY	0.9966	1	0.000912835	0.176278	0.524889	52	c("GNA15", "ARHGEF1", "PIK3R6", "PLCB2", "PTGDR", "BLK", "PRKCZ", "GNA14", "MAPK11", "PRKCH", "SLC9A3R1", "PRKCQ", "LCK", "GNA11", "PRKCD")
PID_UPA_UPAR_PATHWAY	0.757756	1	0.00139241	0.290653	0.807046	35	c("MMP12", "PLAUR", "FPR2", "SERPINE1", "PDGFD", "ITGAM", "BCAR1", "NCL", "ITGAV", "ITGB2", "TGFB1")
PID_VEGFR1_2_PATHWAY	0.848166	1	0.00272927	-0.225214	-0.809327	69	c("ITGB3", "CAV1", "CDH5", "FLT1", "MYOF", "PIK3R1", "CDC42", "NOS3", "GRB10", "NEDD4", "PTK2", "ARF1", "PRKAA2", "MAPK1", "VCL", "CBL", "IQGAP1", "KDR")
PID_VEGFR1_PATHWAY	0.486361	1	0.00324823	-0.328999	-0.971497	26	c("PGF", "CAV1", "FLT1", "PIK3R1", "NOS3", "MAPK1", "CD2AP", "CBL")
PID_VEGF_VEGFR_PATHWAY	0.540533	1	0.00272597	-0.414268	-0.933317	9	c("PGF", "FLT1", "FLT4")
PID_WNT_CANONICAL_PATHWAY	0.983883	1	0.00110706	0.206734	0.507476	19	c("CTNNB1", "DVL3", "DVL1", "PIP5K1B", "AXIN1")
PID_WNT_NONCANONICAL_PATHWAY	0.343156	1	0.00408309	-0.343993	-1.06437	32	c("FZD7", "FZD6", "WNT5A", "FZD5", "CHD7", "CDC42", "DAAM1", "YES1", "FLNA", "CAMK2A")
PID_WNT_SIGNALING_PATHWAY	0.225675	0.990102	0.00494418	-0.411815	-1.18178	23	c("DKK1", "WNT2", "FZD7", "FZD6", "WNT3", "WNT5A", "FZD5")
REACTOME_2_LTR_CIRCLE_FORMATION	0.940969	1	0.00179234	-0.266591	-0.560326	7	c("XRCC5", "HMGA1", "XRCC6", "PSIP1", "LIG4", "XRCC4", "BANF1")
REACTOME_ABACAVIR_METABOLISM	0.767486	1	0.00203828	-0.38474	-0.736565	5	ADH1A
REACTOME_ABACAVIR_TRANSMEMBRANE_TRANSPORT	0.108877	0.804679	0.00647125	-0.736113	-1.40925	5	c("SLC22A2", "ABCG2", "SLC22A3", "ABCB1")
REACTOME_ABACAVIR_TRANSPORT_AND_METABOLISM	0.365395	1	0.00349251	-0.466963	-1.08224	10	c("SLC22A2", "ADH1A", "ABCG2", "SLC22A3", "ABCB1")
REACTOME_ABC_FAMILY_PROTEINS_MEDIATED_TRANSPORT	0.0696356	0.655808	0.0115405	-0.337869	-1.28854	100	c("ABCG4", "ABCA12", "ABCC9", "PEX19", "PSMA5", "PSMD14", "PSMB8", "PSMD5", "DERL1", "PSMB2", "ABCB4", "PSMD11", "PSME3", "ABCD3", "ABCC6", "PSMC4", "DERL2", "PSMB6", "EIF2S1", "PSMD12", "PSMA4", "PSMD8", "ERLIN1", "PSMA2", "ABCB1", "PSMB3", "PEX3", "PSMA1", "PSME4", "ABCA6", "PSME1", "ABCA5", "PSMB5", "KCNJ11", "PSMA3", "PSMB9", "ABCC1", "PSMD10", "PSMB10", "CFTR", "PSMD7", "PSMC6", "SEL1L")
REACTOME_ABC_TRANSPORTERS_IN_LIPID_HOMEOSTASIS	0.472349	1	0.00316661	-0.363445	-0.982088	18	c("ABCG4", "ABCA12", "PEX19", "ABCD3", "PEX3", "ABCA6", "ABCA5")
REACTOME_ABC_TRANSPORTER_DISORDERS	0.0338526	0.463517	0.0155535	-0.39543	-1.43456	73	c("ABCA12", "ABCC9", "ABCB11", "PSMA5", "PSMD14", "PSMB8", "PSMD5", "DERL1", "PSMB2", "ABCB4", "PSMD11", "PSME3", "ABCC6", "PSMC4", "DERL2", "PSMB6", "PSMD12", "PSMA4", "PSMD8", "ERLIN1", "PSMA2", "PSMB3", "PSMA1", "PSME4", "PSME1", "PSMB5", "KCNJ11", "PSMA3", "PSMB9", "PSMD10", "PSMB10", "CFTR", "PSMD7", "PSMC6", "SEL1L")
REACTOME_ABORTIVE_ELONGATION_OF_HIV_1_TRANSCRIPT_IN_THE_ABSENCE_OF_TAT	0.466898	1	0.00218004	0.391612	1.00068	23	c("NELFB", "GTF2F2", "SUPT5H", "NELFCD", "NELFA", "CTDP1", "POLR2L", "POLR2H", "NELFE", "GTF2F1")
REACTOME_ACETYLCHOLINE_BINDING_AND_DOWNSTREAM_EVENTS	0.107667	0.798385	0.00675829	-0.626275	-1.41095	9	c("CHRNA1", "CHRNB4", "CHRNA6", "CHRNA4")
REACTOME_ACETYLCHOLINE_NEUROTRANSMITTER_RELEASE_CYCLE	0.28003	1	0.00412872	-0.476016	-1.15879	12	c("CPLX1", "SYT1", "STXBP1")
REACTOME_ACETYLCHOLINE_REGULATES_INSULIN_SECRETION	0.393175	1	0.00259339	0.506589	1.07556	10	c("GNA15", "PLCB2", "GNA14", "CHRM3", "GNA11")
REACTOME_ACROSOME_REACTION_AND_SPERM_OOCYTE_MEMBRANE_BINDING	0.586821	1	0.00207949	0.550229	0.937568	4	c("ACR", "IZUMO4")
REACTOME_ACTIVATED_NOTCH1_TRANSMITS_SIGNAL_TO_THE_NUCLEUS	0.573196	1	0.00300893	-0.300183	-0.922321	31	c("DLK1", "DNER")
REACTOME_ACTIVATED_NTRK2_SIGNALS_THROUGH_CDK5	0.44982	1	0.00244419	0.553607	1.04031	6	c("NTRK2", "BDNF", "CDK5R1", "CDK5", "TIAM1")
REACTOME_ACTIVATED_NTRK2_SIGNALS_THROUGH_FRS2_AND_FRS3	0.875925	1	0.00136815	0.310249	0.6587	10	c("NTRK2", "BDNF", "FRS3")
REACTOME_ACTIVATED_NTRK2_SIGNALS_THROUGH_FYN	0.265945	1	0.00408036	-0.572455	-1.2032	7	GRIN2B
REACTOME_ACTIVATED_NTRK2_SIGNALS_THROUGH_PI3K	0.484262	1	0.00232403	0.537736	1.01048	6	c("NTRK2", "GAB1", "BDNF")
REACTOME_ACTIVATED_NTRK2_SIGNALS_THROUGH_RAS	0.873277	1	0.00192686	-0.297897	-0.649882	8	c("SHC1", "NRAS", "KRAS")
REACTOME_ACTIVATED_NTRK3_SIGNALS_THROUGH_PI3K	0.995087	1	0.00168324	-0.212844	-0.428682	6	c("PIK3R1", "IRS1", "SRC", "PIK3CA", "NTF3", "NTRK3")
REACTOME_ACTIVATED_NTRK3_SIGNALS_THROUGH_RAS	0.578084	1	0.00258293	-0.413982	-0.903128	8	c("SHC1", "NRAS", "KRAS", "SOS1")
REACTOME_ACTIVATED_PKN1_STIMULATES_TRANSCRIPTION_OF_AR_ANDROGEN_RECEPTOR_REGULATED_GENES_KLK2_AND_KLK3	0.243703	1	0.00419016	-0.649242	-1.24294	5	c("AR", "NCOA2")
REACTOME_ACTIVATED_TAK1_MEDIATES_P38_MAPK_ACTIVATION	0.997006	1	0.00105782	0.170413	0.435453	23	c("IKBKG", "IRAK2", "MAPK11", "UBC", "UBE2V1")
REACTOME_ACTIVATION_OF_AMPK_DOWNSTREAM_OF_NMDARS	0.144888	0.86097	0.00620753	-0.459803	-1.29048	21	c("TUBB3", "TUBB1", "PRKAB2", "TUBB6", "CALM1", "TUBA8", "TUBB2A", "TUBA1A", "PRKAA2")
REACTOME_ACTIVATION_OF_ANTERIOR_HOX_GENES_IN_HINDBRAIN_DEVELOPMENT_DURING_EARLY_EMBRYOGENESIS	0.71051	1	0.00139471	0.281191	0.85453	59	c("PAGR1", "JUN", "PAX6", "EGR2", "HOXA4")
REACTOME_ACTIVATION_OF_ATR_IN_RESPONSE_TO_REPLICATION_STRESS	0.144483	0.86097	0.00663369	-0.390445	-1.24659	37	c("MCM10", "CLSPN", "CDC6", "CDC45", "MCM4", "CHEK1", "ORC6")
REACTOME_ACTIVATION_OF_BAD_AND_TRANSLOCATION_TO_MITOCHONDRIA	0.168412	0.903593	0.00552285	-0.506922	-1.2847	14	c("YWHAZ", "YWHAQ", "AKT3", "BAD", "YWHAG", "YWHAB")
REACTOME_ACTIVATION_OF_BH3_ONLY_PROTEINS	0.679642	1	0.00267725	-0.28441	-0.861193	29	c("YWHAZ", "DYNLL1", "YWHAQ", "AKT3", "DYNLL2", "BAD", "E2F1", "YWHAG", "TP53BP2", "YWHAB", "PMAIP1")
REACTOME_ACTIVATION_OF_C3_AND_C5	0.706611	1	0.00222896	-0.37888	-0.796338	7	c("C5", "C4B", "C2", "C3", "CFP", "CFB")
REACTOME_ACTIVATION_OF_CASPASES_THROUGH_APOPTOSOME_MEDIATED_CLEAVAGE	0.352993	1	0.0034312	-0.555371	-1.11856	6	c("XIAP", "CASP3", "CYCS", "CASP9")
REACTOME_ACTIVATION_OF_GENE_EXPRESSION_BY_SREBF_SREBP	0.0378994	0.497154	0.0134155	-0.453543	-1.48541	42	c("SQLE", "SC5D", "ELOVL6", "HMGCS1", "SCD", "SMARCD3", "NCOA2", "ACACA", "DHCR7", "GPAM", "GGPS1", "PPARA", "HMGCR", "NFYA", "MTF1", "TGS1")
REACTOME_ACTIVATION_OF_IRF3_IRF7_MEDIATED_BY_TBK1_IKK_EPSILON	0.480354	1	0.00218288	0.41465	0.993581	17	c("TICAM2", "IRF3", "TICAM1", "LY96", "UBC", "CD14", "TLR4", "TRAF3", "UBA52")
REACTOME_ACTIVATION_OF_KAINATE_RECEPTORS_UPON_GLUTAMATE_BINDING	0.984633	1	0.00202719	-0.188902	-0.552696	25	c("GNG11", "CALM1", "GNB4", "GNG4", "GNG5", "GNB3", "GNB1")
REACTOME_ACTIVATION_OF_MATRIX_METALLOPROTEINASES	0.700409	1	0.00158637	0.332102	0.83277	21	c("MMP8", "MMP17", "CTSV", "MMP1", "COL18A1")
REACTOME_ACTIVATION_OF_NIMA_KINASES_NEK9_NEK6_NEK7	0.0601507	0.610256	0.00898524	-0.718982	-1.51117	7	c("CDK1", "CCNB1", "CCNB2", "PLK1", "NEK6", "NEK7")
REACTOME_ACTIVATION_OF_NMDA_RECEPTORS_AND_POSTSYNAPTIC_EVENTS	0.00943419	0.214869	0.0300772	-0.433933	-1.59914	80	c("GRIN2B", "NEFL", "TUBB3", "LIN7A", "ERBB4", "TUBB1", "PRKAB2", "TUBB6", "CALM1", "NRAS", "GRIN2D", "CAMKK1", "TUBA8", "TUBB2A", "ADCY8", "CAMK2B", "RPS6KA2", "LIN7C", "CAMK4", "ADCY1", "KPNA2", "TUBA1A", "RPS6KA3", "RASGRF1", "PRKAA2", "MAPK1", "KRAS", "PRKAR2A", "CAMK2D")
REACTOME_ACTIVATION_OF_NOXA_AND_TRANSLOCATION_TO_MITOCHONDRIA	0.436974	1	0.00297847	-0.545004	-1.04338	5	c("E2F1", "PMAIP1", "TP53", "TFDP1")
REACTOME_ACTIVATION_OF_PPARGC1A_PGC_1ALPHA_BY_PHOSPHORYLATION	0.845564	1	0.00199986	-0.303246	-0.683191	9	c("PRKAB2", "PRKAA2", "PRKAB1", "MAPK14")
REACTOME_ACTIVATION_OF_PUMA_AND_TRANSLOCATION_TO_MITOCHONDRIA	0.369781	1	0.00271576	0.531102	1.0996	9	c("TP63", "TP73")
REACTOME_ACTIVATION_OF_RAC1	0.900769	1	0.001303	0.287562	0.636904	12	c("PAK3", "PAK4", "ROBO1", "NCK1", "PAK1")
REACTOME_ACTIVATION_OF_RAC1_DOWNSTREAM_OF_NMDARS	0.338072	1	0.00355713	-0.535755	-1.12606	7	c("CALM1", "CAMKK1")
REACTOME_ACTIVATION_OF_RAS_IN_B_CELLS	0.517726	1	0.00267637	-0.50326	-0.963466	5	c("NRAS", "KRAS")
REACTOME_ACTIVATION_OF_SMO	0.851277	1	0.0021398	-0.269167	-0.716792	17	IHH
REACTOME_ACTIVATION_OF_THE_AP_1_FAMILY_OF_TRANSCRIPTION_FACTORS	0.0904737	0.719904	0.00601599	0.663589	1.40889	10	c("JUN", "FOS", "MAPK11")
REACTOME_ACTIVATION_OF_THE_MRNA_UPON_BINDING_OF_THE_CAP_BINDING_COMPLEX_AND_EIFS_AND_SUBSEQUENT_BINDING_TO_43S	0.6706	1	0.00148083	0.289482	0.877475	58	c("RPS9", "EIF3C", "RPS28", "RPSA", "RPS15", "RPS4Y1", "EIF3B", "EIF3G", "RPS19", "EIF3K", "EIF3A", "RPS16", "EIF4A2", "RPS12", "RPS8", "FAU", "RPS2", "EIF4G1", "EIF4A1", "RPS3", "RPS26", "RPS24", "RPS5", "RPS6", "EIF4B", "RPS21", "RPS10", "EIF3D", "EIF3F", "RPS18")
REACTOME_ACTIVATION_OF_THE_PHOTOTRANSDUCTION_CASCADE	0.311061	1	0.00309313	0.618167	1.16162	6	c("GNAT1", "PDE6B", "PDE6G")
REACTOME_ACTIVATION_OF_THE_PRE_REPLICATIVE_COMPLEX	0.0753562	0.684926	0.00916158	-0.444117	-1.38322	33	c("MCM10", "CDC6", "CDC45", "POLE2", "MCM4", "CDT1", "POLA1", "ORC6", "GMNN", "PRIM2", "ORC3", "PRIM1", "MCM3", "POLE3")
REACTOME_ACTIVATION_OF_THE_TFAP2_AP_2_FAMILY_OF_TRANSCRIPTION_FACTORS	0.463537	1	0.00302893	-0.429435	-0.995266	10	c("TFAP2E", "CITED1", "CITED2")
REACTOME_ACTIVATION_OF_TRKA_RECEPTORS	0.0857625	0.709545	0.00633792	0.748431	1.40641	6	c("ADCYAP1", "NTRK2", "NTRK1", "ADCYAP1R1")
REACTOME_ACYL_CHAIN_REMODELING_OF_CL	0.83347	1	0.00194584	-0.337281	-0.679307	6	PLA2G4A
REACTOME_ACYL_CHAIN_REMODELING_OF_DAG_AND_TAG	0.78089	1	0.00201186	-0.378417	-0.72446	5	c("PNPLA3", "DGAT2")
REACTOME_ACYL_CHAIN_REMODELLING_OF_PC	0.7887	1	0.00227387	-0.285021	-0.770174	18	c("PLA2G2A", "PLA2G4A", "LPCAT2")
REACTOME_ACYL_CHAIN_REMODELLING_OF_PE	0.552736	1	0.00284049	-0.353027	-0.925933	16	c("PLA2G2A", "PLA2G4A")
REACTOME_ACYL_CHAIN_REMODELLING_OF_PG	0.360905	1	0.00354704	-0.455711	-1.08323	11	c("PLA2G2A", "PLA2G4A")
REACTOME_ACYL_CHAIN_REMODELLING_OF_PI	0.186143	0.910759	0.00505382	-0.571757	-1.28813	9	c("PLA2G2A", "PLA2G4A")
REACTOME_ACYL_CHAIN_REMODELLING_OF_PS	0.799779	1	0.00145306	0.323952	0.743361	14	c("PLA1A", "PLA2G4B", "PLA2G2D")
REACTOME_ANTIGEN_ACTIVATES_B_CELL_RECEPTOR_BCR_LEADING_TO_GENERATION_OF_SECOND_MESSENGERS	2.3878e-36	1.24132e-33	1.56979	0.925112	2.89879	72	c("IGHV3-13", "IGLV3-1", "IGHD", "IGHV3-11", "IGKV3D-20", "IGLV3-19", "IGHV3-30", "IGLV3-27", "IGHV1-2", "IGLV1-51", "IGLV1-40", "IGHV2-70", "IGKV1D-33", "IGHV4-59", "IGLV7-43", "IGHV3-48", "IGHV1-69", "IGKV1D-12", "IGLV3-25", "IGHV4-39", "IGLV2-23", "IGKV1-12", "IGLV1-44", "IGHV1-46", "IGKV1D-16", "IGKV1-5", "IGKV1-16", "IGKV1-39", "IGKV3-11", "IGHV3-53", "IGKV3-20", "IGKV1D-39", "IGHV3-23", "IG…
REACTOME_ADENYLATE_CYCLASE_ACTIVATING_PATHWAY	0.850302	1	0.00199137	-0.301191	-0.678561	9	c("ADCY8", "ADCY1", "ADCY3")
REACTOME_ADENYLATE_CYCLASE_INHIBITORY_PATHWAY	0.642793	1	0.0025003	-0.353082	-0.859528	12	c("GNAI1", "ADCY8", "ADCY1", "ADCY3")
REACTOME_ADHERENS_JUNCTIONS_INTERACTIONS	0.0690135	0.655482	0.00924293	-0.492783	-1.42864	24	c("CDH4", "CDH2", "CDH13", "CDH6", "CADM2", "CADM1", "CDH5", "CDH17", "CDH24", "ANG")
REACTOME_ADORA2B_MEDIATED_ANTI_INFLAMMATORY_CYTOKINES_PRODUCTION	0.370158	1	0.00230051	0.328753	1.05483	85	c("ADRB1", "ADCYAP1", "POMC", "GLP1R", "GPR15", "CYSLTR2", "RAMP1", "PTGER2", "GIPR", "LHB", "GNGT2", "IL6", "TSHR", "AVPR2", "DRD1", "PTGDR")
REACTOME_ADP_SIGNALLING_THROUGH_P2Y_PURINOCEPTOR_1	0.504997	1	0.00309375	-0.341659	-0.9589	21	c("GNG11", "PLA2G4A", "GNB4", "GNG4", "GNG5", "GNB3", "GNB1", "GNAQ", "MAPK14")
REACTOME_ADP_SIGNALLING_THROUGH_P2Y_PURINOCEPTOR_12	0.230429	0.9925	0.00474587	-0.448421	-1.19414	17	c("GNG11", "GNAI1", "GNB4", "GNG4", "GNG5", "GNB3", "GNB1", "GNG2", "GNB5", "GNAI3")
REACTOME_ADRENALINE_NORADRENALINE_INHIBITS_INSULIN_SECRETION	0.351669	1	0.0038849	-0.367696	-1.06599	24	c("GNG11", "ADRA2A", "CACNB2", "CACNB3", "GNAI1", "GNB4", "GNG4", "GNG5", "GNB3", "GNB1")
REACTOME_ADRENOCEPTORS	0.323612	1	0.00299439	0.588577	1.14788	7	c("ADRB1", "ADRA2B", "ADRB2", "ADRA2C")
REACTOME_ADVANCED_GLYCOSYLATION_ENDPRODUCT_RECEPTOR_SIGNALING	0.756422	1	0.00155531	0.350458	0.776207	12	c("S100B", "AGER", "PRKCSH")
REACTOME_AFLATOXIN_ACTIVATION_AND_DETOXIFICATION	0.57808	1	0.0018918	0.378988	0.91956	18	c("DPEP3", "DPEP1", "CYP3A5", "GGT6", "GGT1", "CYP1A2", "DPEP2", "ACY1")
REACTOME_AGGREPHAGY	0.49069	1	0.00336299	-0.307411	-0.969767	35	c("TUBB3", "TUBB1", "TUBB6", "TUBA8", "TUBB2A", "DYNLL1", "TUBA1A", "DYNLL2")
REACTOME_AKT_PHOSPHORYLATES_TARGETS_IN_THE_CYTOSOL	0.289779	1	0.00410549	-0.450331	-1.14128	14	c("CDKN1A", "MDM2", "AKT3", "BAD")
REACTOME_AKT_PHOSPHORYLATES_TARGETS_IN_THE_NUCLEUS	0.522808	1	0.00213118	0.454995	0.966016	10	c("NR4A1", "RPS6KB2", "FOXO4", "AKT2")
REACTOME_ALPHA_DEFENSINS	0.175346	0.910759	0.00476086	-0.841285	-1.27395	2	c("ART1", "CD4")
REACTOME_ALPHA_LINOLENIC_OMEGA3_AND_LINOLEIC_OMEGA6_ACID_METABOLISM	0.0245327	0.390706	0.0147059	-0.675694	-1.64488	12	c("ELOVL2", "FADS1", "SCP2", "ACSL1", "ACOX1", "FADS2", "ELOVL1")
REACTOME_ALPHA_OXIDATION_OF_PHYTANATE	0.038598	0.497697	0.0111636	-0.775615	-1.56214	6	c("PHYH", "PECR", "ALDH3A2", "SLC27A2")
REACTOME_ALPHA_PROTEIN_KINASE_1_SIGNALING_PATHWAY	0.927142	1	0.0019043	-0.253693	-0.603033	11	c("TRAF6", "TAB2", "UBB", "TIFA", "TAB1", "TAB3", "RPS27A", "MAP3K7", "ALPK1", "UBA52", "UBC")
REACTOME_ALTERNATIVE_COMPLEMENT_ACTIVATION	0.194315	0.92669	0.00474857	-0.677881	-1.29777	5	c("GZMM", "C3", "CFP", "CFB")
REACTOME_AMINE_LIGAND_BINDING_RECEPTORS	0.248565	1	0.00329769	0.473143	1.18644	21	c("ADRB1", "DRD4", "HTR1D", "ADRA2B", "HRH4", "CHRM1", "DRD1", "ADRB2")
REACTOME_AMINO_ACIDS_REGULATE_MTORC1	0.999659	1	0.000912102	0.15053	0.446755	51	c("TCIRG1", "ATP6V1E2", "WDR24", "LAMTOR4", "FLCN", "ATP6V0C", "NPRL3", "ATP6V1B1", "RRAGB", "SEC13", "ATP6V1B2", "KPTN", "MLST8", "WDR59", "SZT2", "RPTOR", "ATP6V1E1", "NPRL2", "ATP6V1A", "ATP6V0D1", "SH3BP4", "RRAGD", "ATP6V1H", "ATP6V0D2", "RRAGC", "RRAGA", "ATP6V1D", "FNIP1", "LAMTOR1", "MIOS", "ITFG2", "LAMTOR3", "ATP6V0E1", "ATP6V1C1", "SESN1", "DEPDC5", "C12orf66", "RHEB", "SLC38A9", "ATP6…
REACTOME_AMINO_ACID_CONJUGATION	0.00174815	0.0750361	0.0528899	-0.899549	-1.81176	6	c("ACSM1", "GLYATL1", "GLYAT", "ACSM2B", "ACSM2A", "ACSM5")
REACTOME_AMINO_ACID_TRANSPORT_ACROSS_THE_PLASMA_MEMBRANE	0.26326	1	0.00464918	-0.37755	-1.13418	28	c("SLC38A4", "SLC38A5", "SLC7A11", "SLC3A1", "SLC1A5", "SLC7A7", "SLC38A3", "SLC7A6", "SLC7A2", "SLC7A1", "SLC36A4")
REACTOME_AMPK_INHIBITS_CHREBP_TRANSCRIPTIONAL_ACTIVATION_ACTIVITY	0.938648	1	0.00181914	-0.260584	-0.56848	8	c("PRKAB2", "ADIPOQ", "PRKAA2", "ADIPOR1")
REACTOME_AMYLOID_FIBER_FORMATION	0.577237	1	0.00315511	-0.281092	-0.925012	43	c("CALB1", "NAT8", "APCS", "SAA1", "TGFBI", "TTR", "B2M", "BACE1", "ADAM10")
REACTOME_ANCHORING_FIBRIL_FORMATION	0.793745	1	0.00221492	-0.29342	-0.757224	15	c("COL1A2", "LAMC2", "COL4A1", "LAMB3")
REACTOME_ANCHORING_OF_THE_BASAL_BODY_TO_THE_PLASMA_MEMBRANE	0.999974	1	0.00265176	-0.136211	-0.51386	93	c("NEK2", "CDK1", "PLK4", "DYNLL1", "RAB8A", "TUBG1", "TUBA1A", "PLK1", "CEP192", "YWHAG", "KIF24", "RAB3IP", "CKAP5", "PAFAH1B1", "HAUS1", "FGFR1OP", "CEP76", "PPP2R1A", "ODF2", "HAUS2", "TUBB", "RAB11A", "PRKAR2B", "C2CD3", "CLASP1", "TUBB4B", "CEP97", "CC2D2A", "CEP135", "CEP89", "DYNC1H1", "DYNC1I2", "TMEM67", "HAUS6", "SFI1", "TMEM216", "SDCCAG8", "ALMS1", "CEP78", "TCTN3", "YWHAE", "CENPJ",…
REACTOME_ANDROGEN_BIOSYNTHESIS	0.494474	1	0.00226912	0.511759	0.998064	7	c("POMC", "LHB", "HSD17B3")
REACTOME_FCGR3A_MEDIATED_IL10_SYNTHESIS	5.01046e-35	1.39792e-32	1.53646	0.91319	2.89457	78	c("IGHV3-13", "IGLV3-1", "IGHV3-11", "IGKV3D-20", "IGLV3-19", "IGHV3-30", "IGLV3-27", "IGHV1-2", "IGLV1-51", "IGLV1-40", "IGHV2-70", "IGKV1D-33", "IGHV4-59", "IGLV7-43", "IGHV3-48", "IGHV1-69", "IGKV1D-12", "IGLV3-25", "IGHV4-39", "IGLV2-23", "IGKV1-12", "IGLV1-44", "IGHV1-46", "IGKV1D-16", "IGKV1-5", "IGKV1-16", "IGKV1-39", "IGKV3-11", "IGHV3-53", "IGKV3-20", "IGHG2", "IGKV1D-39", "IGHV3-23", "I…
REACTOME_ANTIGEN_PRESENTATION_FOLDING_ASSEMBLY_AND_PEPTIDE_LOADING_OF_CLASS_I_MHC	0.079371	0.692596	0.0086441	-0.47821	-1.39916	25	c("HLA-B", "SEC24D", "ERAP2", "TAP2", "SAR1B", "B2M", "SEC23A", "TAP1", "HSPA5", "HLA-E", "CANX", "HLA-A", "HLA-C", "SEC24B", "CALR", "ERAP1", "SEC24A", "PDIA3", "SEC24C", "SEC31A", "TAPBP")
REACTOME_ANTIGEN_PROCESSING_CROSS_PRESENTATION	0.101618	0.77293	0.00943192	-0.325892	-1.23497	96	c("MRC1", "PSMA5", "PSMD14", "PSMB8", "PSMD5", "HLA-B", "PSMB2", "FCGR1A", "PSMD11", "TAP2", "PSME3", "PSMC4", "PSMB6", "CYBB", "B2M", "PSMD12", "MYD88", "PSMA4", "SEC61B", "PSMD8", "PSMA2", "PSMB3", "PSMA1", "PSME4", "TIRAP", "PSME1", "PSMB5", "TAP1", "HLA-E", "HLA-A", "HLA-C", "PSMA3", "PSMB9", "SEC61G", "PSMD10", "PSMB10", "CTSS", "CHUK", "PSMD7", "PSMC6", "VAMP3", "SEC22B", "TLR2", "CALR", "S…
REACTOME_ANTIGEN_PROCESSING_UBIQUITINATION_PROTEASOME_DEGRADATION	0.999124	1	0.00423973	-0.171599	-0.745555	291	c("SPSB4", "RNF182", "UBE2C", "HECW2", "FBXO32", "TRIM36", "CDC20", "FBXL7", "ASB16", "ASB9", "ASB4", "UBE2K", "PSMA5", "PSMD14", "PSMB8", "PSMD5", "PSMB2", "UBE2W", "PSMD11", "DTX3L", "KLHL5", "PSME3", "HECTD1", "FBXL14", "UBE2V2", "PSMC4", "PSMB6", "SH3RF1", "ASB13", "KLHL42", "UBE4A", "NEDD4", "PSMD12", "FBXO30", "UFL1", "ASB10", "PSMA4", "PSMD8", "SMURF2", "ITCH", "ASB14", "FBXO6", "PSMA2", "…
REACTOME_FCGAMMA_RECEPTOR_FCGR_DEPENDENT_PHAGOCYTOSIS	1.48957e-37	1.66236e-34	1.59596	0.858448	2.88991	124	c("IGHV3-13", "IGLV3-1", "IGHV3-11", "IGKV3D-20", "IGLV3-19", "IGHV3-30", "IGLV3-27", "IGHV1-2", "IGLV1-51", "IGLV1-40", "IGHV2-70", "IGKV1D-33", "IGHV4-59", "IGLV7-43", "IGHV3-48", "IGHV1-69", "IGKV1D-12", "IGLV3-25", "IGHV4-39", "IGLV2-23", "IGKV1-12", "IGLV1-44", "IGHV1-46", "IGKV1D-16", "IGKV1-5", "IGKV1-16", "IGKV1-39", "IGKV3-11", "IGHV3-53", "IGKV3-20", "IGHG2", "IGKV1D-39", "IGHV3-23", "I…
REACTOME_ANTIVIRAL_MECHANISM_BY_IFN_STIMULATED_GENES	0.968156	1	0.00258192	-0.194785	-0.714768	78	c("NUP35", "STAT1", "KPNA2", "KPNA3", "NEDD4", "ABCE1", "NUP133", "NDC1", "RNASEL", "SEH1L", "PDE12", "EIF4E2", "FLNA", "UBE2N", "TRIM25", "NUP88", "NUP188", "NUP205", "TPR", "KPNA1", "EIF4G3", "DDX58", "EIF2AK2", "OAS1", "ARIH1", "ISG15", "EIF4E", "KPNB1", "NUP43", "NUP62", "IFIT1", "EIF4E3", "NUP98", "UBE2L6", "KPNA4", "UBB", "JAK1")
REACTOME_FCERI_MEDIATED_CA_2_MOBILIZATION	2.196e-34	4.90148e-32	1.52292	0.923664	2.88832	71	c("IGHV3-13", "IGLV3-1", "IGHV3-11", "IGKV3D-20", "IGLV3-19", "IGHV3-30", "IGLV3-27", "IGHV1-2", "IGLV1-51", "IGLV1-40", "IGHV2-70", "IGKV1D-33", "IGHV4-59", "IGLV7-43", "IGHV3-48", "IGHV1-69", "IGKV1D-12", "IGHE", "IGLV3-25", "IGHV4-39", "IGLV2-23", "IGKV1-12", "IGLV1-44", "IGHV1-46", "IGKV1D-16", "IGKV1-5", "IGKV1-16", "IGKV1-39", "IGKV3-11", "IGHV3-53", "IGKV3-20", "IGKV1D-39", "IGHV3-23", "IG…
REACTOME_APC_CDC20_MEDIATED_DEGRADATION_OF_NEK2A	0.122388	0.825376	0.00690839	-0.448528	-1.31232	25	c("NEK2", "UBE2C", "CDC20", "BUB1B", "CDC27", "ANAPC1", "MAD2L1", "BUB3", "ANAPC16", "ANAPC7", "UBE2D1", "UBB", "ANAPC4")
REACTOME_APC_C_CDC20_MEDIATED_DEGRADATION_OF_CYCLIN_B	0.0888346	0.71878	0.00808123	-0.482453	-1.38449	23	c("UBE2C", "CDK1", "CDC20", "CCNB1")
REACTOME_APC_C_CDH1_MEDIATED_DEGRADATION_OF_CDC20_AND_OTHER_APC_C_CDH1_TARGETED_PROTEINS_IN_LATE_MITOSIS_EARLY_G1	0.00537104	0.149852	0.0387741	-0.474351	-1.70462	69	c("UBE2C", "CDC20", "AURKA", "PSMA5", "PSMD14", "PSMB8", "PSMD5", "PSMB2", "PSMD11", "PSME3", "PSMC4", "PSMB6", "PLK1", "PSMD12", "PSMA4", "PSMD8", "PSMA2", "SKP2", "PSMB3", "PSMA1", "PSME4", "PSME1", "PSMB5", "CDC27", "ANAPC1", "PSMA3", "PSMB9", "PSMD10", "PSMB10", "PSMD7", "PSMC6")
REACTOME_FCERI_MEDIATED_MAPK_ACTIVATION	1.25156e-34	3.10388e-32	1.52971	0.919965	2.88266	72	c("IGHV3-13", "IGLV3-1", "IGHV3-11", "IGKV3D-20", "IGLV3-19", "IGHV3-30", "IGLV3-27", "IGHV1-2", "IGLV1-51", "IGLV1-40", "IGHV2-70", "IGKV1D-33", "IGHV4-59", "IGLV7-43", "IGHV3-48", "IGHV1-69", "IGKV1D-12", "IGHE", "IGLV3-25", "IGHV4-39", "IGLV2-23", "IGKV1-12", "IGLV1-44", "IGHV1-46", "IGKV1D-16", "IGKV1-5", "IGKV1-16", "IGKV1-39", "IGKV3-11", "IGHV3-53", "IGKV3-20", "IGKV1D-39", "IGHV3-23", "IG…
REACTOME_APEX1_INDEPENDENT_RESOLUTION_OF_AP_SITES_VIA_THE_SINGLE_NUCLEOTIDE_REPLACEMENT_PATHWAY	0.0865294	0.71005	0.00626391	0.723181	1.41039	7	c("NEIL1", "POLB", "PNKP", "XRCC1")
REACTOME_APOBEC3G_MEDIATED_RESISTANCE_TO_HIV_1_INFECTION	0.660152	1	0.00227343	-0.434596	-0.832013	5	c("PPIA", "APOBEC3G", "HMGA1")
REACTOME_APOPTOSIS_INDUCED_DNA_FRAGMENTATION	0.262351	1	0.00411169	-0.574376	-1.20724	7	c("KPNA1", "CASP3", "DFFB", "KPNB1", "HMGB1", "DFFA")
REACTOME_APOPTOTIC_CLEAVAGE_OF_CELLULAR_PROTEINS	0.516298	1	0.00327375	-0.300968	-0.955526	36	c("DSG1", "PKP1", "OCLN", "CLSPN")
REACTOME_APOPTOTIC_CLEAVAGE_OF_CELL_ADHESION_PROTEINS	0.142035	0.8609	0.00588665	-0.581453	-1.34759	10	c("DSG1", "PKP1", "OCLN")
REACTOME_APOPTOTIC_EXECUTION_PHASE	0.632415	1	0.002996	-0.271727	-0.898337	44	c("DSG1", "PKP1", "OCLN", "CLSPN", "GAS2", "PTK2", "DNM1L", "DSP", "TJP1", "PLEC", "DSG2", "CASP8", "KPNA1")
REACTOME_APOPTOTIC_FACTOR_MEDIATED_RESPONSE	0.995908	1	0.00110491	0.178979	0.428867	17	c("CDKN2A", "AVEN", "CARD8", "UACA", "MAPK3", "DIABLO", "APAF1", "APIP", "CASP7", "CASP9", "CYCS", "C1QBP", "CASP3", "BAX", "XIAP", "BAK1", "MAPK1")
REACTOME_AQUAPORIN_MEDIATED_TRANSPORT	0.24373	1	0.00508417	-0.349748	-1.13442	40	c("GNG11", "AQP11", "AQP9", "AQP4", "MYO5B", "ADCY8", "GNB4", "ADCY1", "ADCY3", "GNG4", "GNG5", "PRKAR2A", "GNB3", "GNB1")
REACTOME_ARACHIDONATE_PRODUCTION_FROM_DAG	0.810196	1	0.00195598	-0.364214	-0.69727	5	ABHD6
REACTOME_ARACHIDONIC_ACID_METABOLISM	0.0570239	0.597546	0.0111471	-0.413657	-1.39735	49	c("CYP4F22", "GPX2", "HPGD", "PTGES", "PLA2G4A", "FAAH2", "CYP8B1", "PON1", "HPGDS", "CYP4F2", "AKR1C3", "CYP2J2", "CYP4F11", "PTGS1", "CYP4F3")
REACTOME_ARMS_MEDIATED_ACTIVATION	0.917939	1	0.00182901	-0.281814	-0.592323	7	c("CRK", "YWHAB", "RAP1A", "NGF", "BRAF", "KIDINS220", "NTRK1")
REACTOME_ARYL_HYDROCARBON_RECEPTOR_SIGNALLING	0.453175	1	0.00298508	-0.481989	-1.01306	7	c("AHRR", "ARNT", "PTGES3")
REACTOME_ASPARAGINE_N_LINKED_GLYCOSYLATION	0.990854	1	0.00420524	-0.182619	-0.791561	284	c("MIA2", "TUBB3", "ST8SIA2", "CAPZA1", "TUBB1", "ST6GALNAC3", "SLC17A5", "GNPNAT1", "ST6GAL1", "GNE", "DOLPP1", "RNF139", "F5", "TUBB6", "TRAPPC9", "TMED2", "DERL1", "TGFA", "KDELR3", "KDELR2", "SERPINA1", "ST6GALNAC1", "TUBA8", "TUBB2A", "CHST8", "SEC24D", "MAN1A1", "F8", "DYNLL1", "SAR1B", "COPZ2", "TRAPPC2", "DERL2", "MAN1A2", "COPA", "TUBA1A", "ARCN1", "RAD23B", "MANEA", "STT3A", "CNIH2", "M…
REACTOME_ASPARTATE_AND_ASPARAGINE_METABOLISM	0.255801	1	0.00336604	0.553173	1.20116	11	c("ASPG", "ASPA", "GADL1", "NAALAD2", "GOT1", "NAT8L")
REACTOME_ASSEMBLY_AND_CELL_SURFACE_PRESENTATION_OF_NMDA_RECEPTORS	0.0116664	0.241106	0.0236083	-0.546309	-1.71266	34	c("GRIN2B", "NEFL", "TUBB3", "LIN7A", "TUBB1", "TUBB6", "GRIN2D", "TUBA8", "TUBB2A", "CAMK2B", "LIN7C", "TUBA1A")
REACTOME_ASSEMBLY_OF_ACTIVE_LPL_AND_LIPC_LIPASE_COMPLEXES	0.457314	1	0.00321189	-0.372972	-0.993224	17	c("ANGPTL3", "FGF21", "LIPC", "APOA5", "PCSK6")
REACTOME_ASSEMBLY_OF_COLLAGEN_FIBRILS_AND_OTHER_MULTIMERIC_STRUCTURES	0.370292	1	0.00238618	0.351794	1.06021	56	c("COL9A3", "COL11A1", "COL6A5", "COL27A1", "CTSL", "COL6A6", "CTSV", "COL24A1", "COL4A6", "ITGB4", "COL11A2", "TLL1", "COL18A1", "COL6A1", "BMP1", "COL8A2", "COL6A2", "COL14A1", "COL1A1", "COL7A1", "LOXL4")
REACTOME_ASSEMBLY_OF_THE_HIV_VIRION	0.637757	1	0.00176271	0.36975	0.874312	16	c("VPS37D", "VPS37B", "UBC", "VPS37C", "MVB12A", "UBAP1", "UBA52")
REACTOME_ASSEMBLY_OF_THE_ORC_COMPLEX_AT_THE_ORIGIN_OF_REPLICATION	0.602126	1	0.00245779	-0.438069	-0.882303	6	c("ORC6", "ORC3")
REACTOME_ASSEMBLY_OF_THE_PRE_REPLICATIVE_COMPLEX	0.00182838	0.0769991	0.0657996	-0.514604	-1.82983	65	c("CDC6", "MCM4", "CDT1", "ORC6", "PSMA5", "PSMD14", "PSMB8", "PSMD5", "E2F2", "PSMB2", "PSMD11", "GMNN", "PSME3", "PSMC4", "PSMB6", "PSMD12", "PSMA4", "PSMD8", "PSMA2", "E2F1", "PSMB3", "PSMA1", "PSME4", "ORC3", "PSME1", "PSMB5", "MCM3", "E2F3", "PSMA3", "PSMB9", "PSMD10", "PSMB10", "PSMD7", "PSMC6")
REACTOME_ASSOCIATION_OF_TRIC_CCT_WITH_TARGET_PROTEINS_DURING_BIOSYNTHESIS	0.98068	1	0.00216992	-0.190506	-0.608234	37	c("CCNE2", "SPHK1", "AP3M1", "FBXO6", "FBXL5", "FBXW2", "KIF13A", "STAT3", "GBA")
REACTOME_ASYMMETRIC_LOCALIZATION_OF_PCP_PROTEINS	0.00247111	0.0919251	0.05578	-0.519563	-1.82164	60	c("FZD7", "WNT5A", "PSMA5", "PSMD14", "PSMB8", "PSMD5", "FZD5", "PSMB2", "PSMD11", "PSME3", "PSMC4", "VANGL2", "PSMB6", "PSMD12", "PSMA4", "PSMD8", "SMURF2", "PSMA2", "PSMB3", "PSMA1", "PSME4", "FZD8", "PSME1", "PRICKLE1", "PSMB5", "PSMA3", "PSMB9", "PSMD10", "PSMB10", "FZD1", "PSMD7", "PSMC6")
REACTOME_ATF4_ACTIVATES_GENES_IN_RESPONSE_TO_ENDOPLASMIC_RETICULUM_STRESS	0.922003	1	0.0011544	0.249388	0.653479	26	c("IGFBP1", "ATF3", "CCL2", "EXOSC5", "EXOSC7", "EXOSC6", "ASNS", "EXOSC3", "CEBPB", "KHSRP")
REACTOME_ATF6_ATF6_ALPHA_ACTIVATES_CHAPERONES	0.340503	1	0.00369448	-0.451224	-1.09844	12	c("ATF6", "NFYA", "HSPA5", "XBP1", "CALR", "MBTPS2", "HSP90B1", "NFYC", "NFYB")
REACTOME_ATF6_ATF6_ALPHA_ACTIVATES_CHAPERONE_GENES	0.321222	1	0.00376314	-0.485648	-1.12555	10	c("ATF6", "NFYA", "HSPA5", "XBP1", "CALR", "HSP90B1", "NFYC", "NFYB")
REACTOME_ATTACHMENT_OF_GPI_ANCHOR_TO_UPAR	0.738325	1	0.0016616	0.402522	0.785022	7	c("PLAUR", "PIGT", "PIGS", "PIGU")
REACTOME_ATTENUATION_PHASE	0.975994	1	0.00107558	0.213756	0.555731	25	c("COL4A6", "HSPA6", "HSPB1", "HSPA1L", "HSP90AA1", "HSPA2", "EP300", "HSP90AB1", "HSPA1A")
REACTOME_AUF1_HNRNP_D0_BINDS_AND_DESTABILIZES_MRNA	0.0196821	0.337926	0.019262	-0.460073	-1.57081	52	c("PSMA5", "PSMD14", "PSMB8", "PSMD5", "PSMB2", "PSMD11", "PSME3", "PSMC4", "PSMB6", "PSMD12", "PSMA4", "PSMD8", "PSMA2", "PSMB3", "PSMA1", "PSME4", "PSME1", "PSMB5", "PABPC1", "PSMA3", "PSMB9", "PSMD10", "PSMB10", "PSMD7", "PSMC6")
REACTOME_AURKA_ACTIVATION_BY_TPX2	0.978098	1	0.00250393	-0.189814	-0.685576	71	c("NEK2", "CDK1", "AURKA", "PLK4", "DYNLL1", "TPX2", "TUBG1", "TUBA1A", "PLK1", "HMMR", "CEP192", "YWHAG", "CKAP5", "PAFAH1B1", "HAUS1", "FGFR1OP", "CEP76", "PPP2R1A", "ODF2", "HAUS2", "TUBB")
REACTOME_AUTOPHAGY	0.999984	1	0.000694301	0.147814	0.502908	136	c("MAP1LC3C", "ATG4B", "RNASE1", "ATG4C", "VPS37D", "DYNC1I1", "ATG4D", "VPS37B", "PLIN2", "TUBB4A", "MAP1LC3A", "ULK1", "LAMTOR4", "TSC2", "PRKAG2", "CHMP6", "CHMP7", "UBC", "TOMM7", "TUBA4A", "TUBB2B", "PCNT", "VIM", "PIK3R4", "HSP90AA1", "WDR45", "ATG7", "VPS37C", "UBE2V1", "MVB12A", "RRAGB", "CHMP2B", "TOMM22", "HSP90AB1", "UBAP1", "CHMP4A", "ATG14", "HDAC6", "MTMR3", "ARL13B", "ATG13", "UBA5…
REACTOME_A_TETRASACCHARIDE_LINKER_SEQUENCE_IS_REQUIRED_FOR_GAG_SYNTHESIS	0.832086	1	0.00227527	-0.260128	-0.754142	24	c("GPC5", "SDC2", "GPC6")
REACTOME_BASE_EXCISION_REPAIR	0.998631	1	0.000936989	0.163407	0.474817	45	c("NEIL1", "POLB", "POLD4", "LIG1", "PNKP", "ACD", "TERF2IP", "MBD4", "RFC4", "SMUG1", "RPA3", "XRCC1", "MUTYH", "POLD1", "PCNA", "POLE4", "TERF2", "POLD2", "ADPRHL2", "FEN1", "POT1")
REACTOME_BASE_EXCISION_REPAIR_AP_SITE_FORMATION	0.996595	1	0.00110387	0.17605	0.42185	17	c("NEIL1", "ACD", "TERF2IP", "MBD4", "SMUG1", "MUTYH", "TERF2", "POT1")
REACTOME_BASIGIN_INTERACTIONS	0.0563767	0.595501	0.0102493	-0.505714	-1.46613	24	c("MAG", "SLC16A8", "SLC7A11", "CAV1", "ITGA3", "SLC7A7", "SLC7A6", "PPIA")
REACTOME_BBSOME_MEDIATED_CARGO_TARGETING_TO_CILIUM	0.602367	1	0.0027879	-0.31648	-0.89857	22	MCHR1
REACTOME_BETA_CATENIN_INDEPENDENT_WNT_SIGNALING	0.0610571	0.611119	0.0133297	-0.319703	-1.27086	134	c("GNG11", "FZD7", "PRKG2", "PRKG1", "ITPR2", "FZD6", "WNT5A", "CALM1", "PSMA5", "PSMD14", "PSMB8", "PSMD5", "WNT11", "FZD5", "PSMB2", "PSMD11", "PSME3", "GNB4", "PSMC4", "VANGL2", "PSMB6", "DAAM1", "AGO2", "GNG4", "PSMD12", "PSMA4", "PSMD8", "SMURF2", "PSMA2", "GNG5", "KRAS", "PSMB3", "PSMA1", "PSME4", "FZD8", "PSME1", "PRICKLE1", "PSMB5", "CAMK2A", "GNB3", "GNB1", "AGO3", "PPP3CA", "PSMA3", "PS…
REACTOME_BETA_CATENIN_PHOSPHORYLATION_CASCADE	0.991845	1	0.00111101	0.192248	0.460663	17	c("CTNNB1", "CSNK1A1", "FRAT1", "AXIN1", "PPP2R5B")
REACTOME_BETA_DEFENSINS	0.0716461	0.666309	0.00813506	-0.735584	-1.48152	6	c("DEFB132", "DEFB1")
REACTOME_BETA_OXIDATION_OF_BUTANOYL_COA_TO_ACETYL_COA	0.974028	1	0.00133336	0.291439	0.4966	4	c("ECHS1", "ACADS")
REACTOME_BETA_OXIDATION_OF_DECANOYL_COA_TO_OCTANOYL_COA_COA	0.982008	1	0.00126827	0.251509	0.472621	6	c("ECHS1", "HADHA", "HADH", "HADHB", "MECR", "ACADM")
REACTOME_BETA_OXIDATION_OF_HEXANOYL_COA_TO_BUTANOYL_COA	0.750131	1	0.00168182	0.432594	0.777705	5	c("ECHS1", "ACADS")
REACTOME_BETA_OXIDATION_OF_LAUROYL_COA_TO_DECANOYL_COA_COA	0.964908	1	0.00131743	0.28625	0.514613	5	c("ECHS1", "HADHA", "HADH", "HADHB")
REACTOME_BETA_OXIDATION_OF_OCTANOYL_COA_TO_HEXANOYL_COA	0.919371	1	0.00138733	0.328794	0.591098	5	c("ECHS1", "HADHA", "HADH", "HADHB", "ACADM")
REACTOME_BETA_OXIDATION_OF_PRISTANOYL_COA	0.513622	1	0.00278749	-0.438427	-0.956456	8	c("SCP2", "AMACR")
REACTOME_BETA_OXIDATION_OF_VERY_LONG_CHAIN_FATTY_ACIDS	0.928959	1	0.00188019	-0.256161	-0.593684	10	c("EHHADH", "ACOX1", "ECI2")
REACTOME_BH3_ONLY_PROTEINS_ASSOCIATE_WITH_AND_INACTIVATE_ANTI_APOPTOTIC_BCL_2_MEMBERS	0.66972	1	0.00236559	-0.369164	-0.831699	9	c("BAD", "STAT3", "PMAIP1", "BID")
REACTOME_BICARBONATE_TRANSPORTERS	0.732564	1	0.00165687	0.393091	0.791342	8	c("AHCYL2", "SLC4A3", "SLC4A5", "SLC4A10", "SLC4A2", "SLC4A8")
REACTOME_FCERI_MEDIATED_NF_KB_ACTIVATION	2.78073e-36	1.24132e-33	1.56979	0.860691	2.88085	118	c("IGHV3-13", "IGLV3-1", "IGHV3-11", "IGKV3D-20", "IGLV3-19", "IGHV3-30", "IGLV3-27", "IGHV1-2", "IGLV1-51", "IGLV1-40", "IGHV2-70", "IGKV1D-33", "IGHV4-59", "IGLV7-43", "IGHV3-48", "IGHV1-69", "IGKV1D-12", "IGHE", "IGLV3-25", "IGHV4-39", "IGLV2-23", "IGKV1-12", "IGLV1-44", "IGHV1-46", "IGKV1D-16", "IGKV1-5", "IGKV1-16", "IGKV1-39", "IGKV3-11", "IGHV3-53", "IGKV3-20", "IGKV1D-39", "IGHV3-23", "IG…
REACTOME_ROLE_OF_PHOSPHOLIPIDS_IN_PHAGOCYTOSIS	4.29307e-34	8.71104e-32	1.51611	0.927802	2.85604	64	c("IGHV3-13", "IGLV3-1", "IGHV3-11", "IGKV3D-20", "IGLV3-19", "IGHV3-30", "IGLV3-27", "IGHV1-2", "IGLV1-51", "IGLV1-40", "IGHV2-70", "IGKV1D-33", "IGHV4-59", "IGLV7-43", "IGHV3-48", "IGHV1-69", "IGKV1D-12", "IGLV3-25", "IGHV4-39", "IGLV2-23", "IGKV1-12", "IGLV1-44", "IGHV1-46", "IGKV1D-16", "IGKV1-5", "IGKV1-16", "IGKV1-39", "IGKV3-11", "IGHV3-53", "IGKV3-20", "IGHG2", "IGKV1D-39", "IGHV3-23", "I…
REACTOME_BINDING_OF_TCF_LEF_CTNNB1_TO_TARGET_GENE_PROMOTERS	0.340614	1	0.00288084	0.560873	1.12911	8	c("CTNNB1", "MYC", "LEF1", "AXIN2", "RUNX3", "TCF7L2", "TCF7", "TCF7L1")
REACTOME_BIOLOGICAL_OXIDATIONS	0.00126973	0.0592531	0.104243	-0.377144	-1.56664	190	c("CYP24A1", "CYP4F22", "UGT2B17", "NAT2", "CYP3A7", "SULT1B1", "MGST1", "UGT2A3", "ADH6", "ADH1A", "UGT2B4", "ADH1B", "GSTA2", "CYP7A1", "UGT2B10", "UGT2B15", "MAOA", "ADH4", "AADAC", "MAOB", "UGT2B7", "CMBL", "ACSM1", "CHAC1", "CYP8B1", "CYP3A4", "GLYATL1", "FMO3", "GLYAT", "HPGDS", "CYP4F2", "ALDH1A1", "ACSM2B", "SLC35D1", "AKR7A3", "CYP2E1", "UGT1A1", "ADH1C", "ALDH2", "AHRR", "UGDH", "SULT2A…
REACTOME_BIOSYNTHESIS_OF_EPA_DERIVED_SPMS	0.249799	1	0.00413258	-0.645696	-1.23615	5	HPGD
REACTOME_BIOSYNTHESIS_OF_MARESINS	0.459517	1	0.00298832	-0.459862	-1.00322	8	c("CYP3A4", "CYP2E1")
REACTOME_BIOSYNTHESIS_OF_MARESIN_LIKE_SPMS	0.46799	1	0.00289287	-0.498689	-1.00439	6	c("CYP3A4", "CYP2E1")
REACTOME_BIOSYNTHESIS_OF_SPECIALIZED_PRORESOLVING_MEDIATORS_SPMS	0.504375	1	0.00300693	-0.365765	-0.959344	16	c("HPGD", "CYP3A4", "CYP2E1")
REACTOME_BIOSYNTHESIS_OF_THE_N_GLYCAN_PRECURSOR_DOLICHOL_LIPID_LINKED_OLIGOSACCHARIDE_LLO_AND_TRANSFER_TO_A_NASCENT_PROTEIN	0.926552	1	0.0026296	-0.208493	-0.759992	75	c("ST8SIA2", "ST6GALNAC3", "SLC17A5", "GNPNAT1", "ST6GAL1", "GNE", "DOLPP1")
REACTOME_BIOTIN_TRANSPORT_AND_METABOLISM	0.508261	1	0.00288624	-0.403147	-0.958289	11	c("MCCC2", "ACACA")
REACTOME_BLOOD_GROUP_SYSTEMS_BIOSYNTHESIS	0.697152	1	0.00245991	-0.312223	-0.831451	17	c("FUT9", "FUT1")
REACTOME_BMAL1_CLOCK_NPAS2_ACTIVATES_CIRCADIAN_GENE_EXPRESSION	0.998946	1	0.00104042	0.155219	0.403544	25	c("HELZ2", "SERPINE1", "KLF15", "RXRA", "BHLHE40", "NCOA6", "DBP")
REACTOME_BRANCHED_CHAIN_AMINO_ACID_CATABOLISM	0.0812664	0.692596	0.00838632	-0.502003	-1.40892	21	c("BCKDHA", "ACADSB", "ALDH6A1", "DBT", "ACAT1", "MCCC2", "SLC25A44", "DLD")
REACTOME_BUDDING_AND_MATURATION_OF_HIV_VIRION	0.890129	1	0.00119486	0.260588	0.693073	28	c("VPS37D", "VPS37B", "CHMP6", "CHMP7", "UBC", "VPS37C", "NEDD4L", "MVB12A", "CHMP2B", "UBAP1", "CHMP4A", "UBA52")
REACTOME_BUTYRATE_RESPONSE_FACTOR_1_BRF1_BINDS_AND_DESTABILIZES_MRNA	0.960492	1	0.00195485	-0.217601	-0.579473	17	c("EXOSC4", "YWHAB", "DCP2", "MAPKAPK2", "EXOSC8", "ZFP36L1", "XRN1", "DIS3", "AKT1", "EXOSC9", "EXOSC1", "EXOSC2", "DCP1A", "EXOSC3", "EXOSC6", "EXOSC7", "EXOSC5")
REACTOME_BUTYROPHILIN_BTN_FAMILY_INTERACTIONS	0.551477	1	0.00269112	-0.410383	-0.924564	9	c("BTN3A2", "BTN3A3", "BTN3A1", "PPL", "XDH", "CD209")
REACTOME_B_WICH_COMPLEX_POSITIVELY_REGULATES_RRNA_EXPRESSION	0.995857	1	0.00208032	-0.164674	-0.505966	31	c("POLR2K", "ZNRD1", "POLR1A", "POLR2F", "TAF1A", "POLR1B", "ACTB", "KAT2B", "TWISTNB", "POLR1C", "DDX21", "SMARCA5", "MYO1C", "DEK", "SF3B1", "CD3EAP", "ERCC6", "BAZ1B", "GSK3B", "TAF1B", "MYBBP1A", "TBP", "POLR1D", "EP300", "POLR2E", "POLR2H", "POLR2L", "KAT2A", "TAF1D", "POLR1E", "TAF1C")
REACTOME_CA2_ACTIVATED_K_CHANNELS	0.110597	0.808919	0.00666404	-0.623709	-1.40517	9	c("KCNMB2", "KCNN2")
REACTOME_CA2_PATHWAY	0.231323	0.9925	0.00549661	-0.32765	-1.13064	55	c("GNG11", "PRKG2", "PRKG1", "ITPR2", "FZD6", "WNT5A", "CALM1", "WNT11", "FZD5", "GNB4", "AGO2", "GNG4", "GNG5", "KRAS", "CAMK2A", "GNB3", "GNB1", "AGO3", "PPP3CA")
REACTOME_CALCINEURIN_ACTIVATES_NFAT	0.428031	1	0.00315136	-0.456676	-1.02886	9	c("CALM1", "FKBP1A", "PPIA", "PPP3CA")
REACTOME_CALCITONIN_LIKE_LIGAND_RECEPTORS	0.304027	1	0.00381597	-0.529199	-1.15448	8	c("ADM2", "RAMP3", "CALCR", "RAMP2")
REACTOME_CALNEXIN_CALRETICULIN_CYCLE	0.97404	1	0.00204373	-0.200752	-0.587365	25	c("RNF139", "DERL2", "TRIM13", "CANX", "UGGT1", "EDEM3", "CALR", "SEL1L", "PDIA3", "UBB", "RNF185", "RNF5", "EDEM2")
REACTOME_CAMK_IV_MEDIATED_PHOSPHORYLATION_OF_CREB	0.0486057	0.536441	0.0102598	-0.667502	-1.54702	10	c("CALM1", "CAMKK1", "CAMK2B", "CAMK4", "KPNA2", "CAMK2D", "CAMK2A", "CREB1", "CAMKK2", "CAMK2G")
REACTOME_CARBOXYTERMINAL_POST_TRANSLATIONAL_MODIFICATIONS_OF_TUBULIN	0.515389	1	0.00320977	-0.310781	-0.954884	31	c("TUBB3", "TUBB1", "TTLL6", "TTLL7", "TUBB6", "TUBA8", "TUBB2A")
REACTOME_CARDIAC_CONDUCTION	0.443049	1	0.00196918	0.305102	1.01153	109	c("KCNIP1", "CACNA1F", "ATP2B3", "CASQ2", "KCNK3", "SCN1A", "KCNK6", "KCND1", "KCNK2", "KCNH2", "SCN7A", "TBX5", "KCNE1", "SLC8A2", "CACNG8", "NOS1", "CACNA1D", "KCNE4", "KCNIP2", "SCN3A", "CASQ1", "ATP1A2", "CACNA2D3", "SCN8A", "ATP1A3", "DMPK", "SCN3B", "TRPC1", "ATP1B3", "FXYD2", "FXYD3", "KCNQ1", "ATP1A1")
REACTOME_CARGO_CONCENTRATION_IN_THE_ER	0.0318926	0.45901	0.0139652	-0.513015	-1.55341	29	c("MIA2", "F5", "TMED2", "TGFA", "SERPINA1", "SEC24D", "F8", "SAR1B", "CNIH2", "MIA3", "TMED10", "SEC23A", "CNIH1", "MCFD2", "SEC24B", "SEC22B", "LMAN1", "SEC24A")
REACTOME_CARGO_RECOGNITION_FOR_CLATHRIN_MEDIATED_ENDOCYTOSIS	0.082245	0.693048	0.0104502	-0.336049	-1.26987	94	c("LRP2", "EREG", "EGF", "KIAA0319", "SYT9", "APOB", "CHRM2", "SYT1", "WNT5A", "SYT11", "AGTR1", "TGFA", "COPS5", "TF", "EGFR", "CD4", "VAMP4", "TFRC", "VAMP7", "COPS8", "CBL", "COPS7A", "CD3D", "NEDD8", "REPS1", "UBQLN2", "REPS2", "CLTC", "CFTR", "VAMP3", "FCHO2")
REACTOME_CARGO_TRAFFICKING_TO_THE_PERICILIARY_MEMBRANE	0.991217	1	0.00226084	-0.177445	-0.594318	47	MCHR1
REACTOME_CARNITINE_METABOLISM	0.173666	0.908691	0.00543287	-0.504048	-1.27742	14	c("THRSP", "PRKAB2", "SLC25A20", "ACACA")
REACTOME_CASPASE_ACTIVATION_VIA_DEATH_RECEPTORS_IN_THE_PRESENCE_OF_LIGAND	0.756679	1	0.00151384	0.331426	0.78369	16	c("TICAM2", "TRADD", "TICAM1", "LY96")
REACTOME_CASPASE_ACTIVATION_VIA_DEPENDENCE_RECEPTORS_IN_THE_ABSENCE_OF_LIGAND	0.601749	1	0.00191652	0.424401	0.901062	10	c("DCC", "DAPK3")
REACTOME_CASPASE_ACTIVATION_VIA_EXTRINSIC_APOPTOTIC_SIGNALLING_PATHWAY	0.670743	1	0.00161602	0.327572	0.858346	26	c("DCC", "TICAM2", "TRADD", "TICAM1")
REACTOME_CASPASE_MEDIATED_CLEAVAGE_OF_CYTOSKELETAL_PROTEINS	0.954624	1	0.00121844	0.251061	0.556059	12	c("MAPT", "VIM", "SPTAN1")
REACTOME_CATION_COUPLED_CHLORIDE_COTRANSPORTERS	0.826651	1	0.00151722	0.373304	0.701491	6	c("SLC12A5", "SLC12A3", "SLC12A4", "SLC12A7", "SLC12A6")
REACTOME_CA_DEPENDENT_EVENTS	0.123794	0.825376	0.00711572	-0.409635	-1.28419	34	c("PLA2G4A", "CALM1", "CAMKK1", "ADCY8", "CAMK2B", "CAMK4", "ADCY1", "KPNA2", "ADCY3", "MAPK1", "PRKAR2A", "CAMK2D", "CAMK2A", "ADCY2", "CREB1", "PRKCA", "PRKAR2B", "CAMKK2", "PRKACB", "CAMK2G")
REACTOME_CD163_MEDIATING_AN_ANTI_INFLAMMATORY_RESPONSE	0.756868	1	0.00159338	0.372575	0.771382	9	c("IL6", "CD163", "MYH9")
REACTOME_CD209_DC_SIGN_SIGNALING	0.995238	1	0.00108163	0.179524	0.445532	20	c("ICAM3", "PAK3", "ICAM2", "RAF1", "EP300", "HRAS", "RPS6KA5", "PAK1", "RELB", "FYN")
REACTOME_FCGR_ACTIVATION	2.65538e-35	9.87801e-33	1.54318	0.953107	2.84698	53	c("IGHV3-13", "IGLV3-1", "IGHV3-11", "IGKV3D-20", "IGLV3-19", "IGHV3-30", "IGLV3-27", "IGHV1-2", "IGLV1-51", "IGLV1-40", "IGHV2-70", "IGKV1D-33", "IGHV4-59", "IGLV7-43", "IGHV3-48", "IGHV1-69", "IGKV1D-12", "IGLV3-25", "IGHV4-39", "IGLV2-23", "IGKV1-12", "IGLV1-44", "IGHV1-46", "IGKV1D-16", "IGKV1-5", "IGKV1-16", "IGKV1-39", "IGKV3-11", "IGHV3-53", "IGKV3-20", "IGHG2", "IGKV1D-39", "IGHV3-23", "I…
REACTOME_CD28_CO_STIMULATION	0.985746	1	0.00101431	0.199338	0.547466	33	c("MAP3K14", "PAK3", "PRR5", "MAP3K8", "CD28", "PIK3R3", "LCK")
REACTOME_CD28_DEPENDENT_PI3K_AKT_SIGNALING	0.870489	1	0.00126526	0.276153	0.699261	22	c("MAP3K14", "PRR5", "MAP3K8", "CD28", "PIK3R3", "LCK")
REACTOME_CD28_DEPENDENT_VAV1_PATHWAY	0.922348	1	0.00126862	0.274856	0.608761	12	c("PAK3", "CD28", "LCK", "PAK1", "FYN", "VAV1")
REACTOME_CDC6_ASSOCIATION_WITH_THE_ORC_ORIGIN_COMPLEX	0.147078	0.862754	0.00582228	-0.560707	-1.33281	11	c("CDC6", "ORC6", "E2F2", "E2F1", "ORC3", "E2F3")
REACTOME_CELLULAR_HEXOSE_TRANSPORT	0.0593259	0.60741	0.00971234	-0.548706	-1.48269	18	c("SLC2A2", "FGF21", "SLC2A14", "SLC5A9", "SLC2A6", "SLC2A10", "SLC50A1", "SLC2A1")
REACTOME_CELLULAR_RESPONSES_TO_EXTERNAL_STIMULI	0.999727	1	0.0062076	-0.173735	-0.7905	500	c("GPX2", "TUBB3", "SNCB", "CCNE2", "UBE2C", "BAG2", "CAPZA1", "TUBB1", "CHAC1", "AR", "MT1H", "MAP3K5", "HMGA2", "MT1E", "PRDX2", "HSPA12B", "CEBPG", "CDKN1A", "FKBP5", "NBN", "CDK6", "CBX2", "CAT", "MDM2", "TUBB6", "HIGD1A", "SOD2", "PSMA5", "PSMD14", "PSMB8", "DNAJA4", "PSMD5", "E2F2", "HSPB8", "ASF1A", "PSMB2", "MT1G", "SERPINH1", "PRDX6", "TUBA8", "TUBB2A", "CAMK2B", "PSMD11", "RPL39L", "NUP…
REACTOME_CELLULAR_RESPONSE_TO_HEAT_STRESS	0.986078	1	0.00269372	-0.184055	-0.696362	95	c("BAG2", "HSPA12B", "HSPB8", "SERPINH1", "CAMK2B", "NUP35", "HSPA4L", "TNFRSF21", "NUP133", "NDC1", "MAPK1", "SEH1L", "MTOR", "CAMK2D", "FKBP4", "HSPA5", "NUP88", "CAMK2A", "NUP188", "NUP205", "TPR", "PTGES3", "HSBP1", "ATM", "NUP43", "NUP62", "NUP98", "RPA1", "AKT1S1", "BAG3", "UBB", "CAMK2G")
REACTOME_CELLULAR_RESPONSE_TO_HYPOXIA	0.0811268	0.692596	0.00982646	-0.365312	-1.30588	67	c("HIGD1A", "PSMA5", "PSMD14", "PSMB8", "PSMD5", "PSMB2", "PSMD11", "PSME3", "EGLN1", "CITED2", "PSMC4", "PSMB6", "AJUBA", "PSMD12", "PSMA4", "PSMD8", "PSMA2", "ARNT", "PSMB3", "PSMA1", "PSME4", "PSME1", "PSMB5", "PSMA3", "PSMB9", "PSMD10", "PSMB10", "PSMD7", "PSMC6", "RBX1")
REACTOME_CELLULAR_SENESCENCE	0.999763	1	0.00290347	-0.153671	-0.60447	124	c("CCNE2", "UBE2C", "MAP3K5", "HMGA2", "CDKN1A", "NBN", "CDK6", "CBX2", "MDM2", "E2F2", "ASF1A", "RPS6KA2", "RPS6KA3", "CDKN2C", "MAP2K4", "MAPK1", "HIRA", "E2F1", "EZH2", "CDC27", "RBBP4", "STAT3", "E2F3", "NFKB1", "AGO3", "CCNA2", "MAPK14", "ANAPC1", "CDKN2B", "RNF2", "HMGA1", "RPS6KA1", "MAPKAPK3", "ANAPC16", "ATM", "AGO1", "RB1", "TINF2", "TXN", "TP53", "AGO4", "TERF1", "ANAPC7", "UBE2D1", "T…
REACTOME_CELL_CELL_COMMUNICATION	0.283968	1	0.00561473	-0.280008	-1.07282	103	c("FLNC", "CLDN1", "CDH4", "CLDN3", "CDH2", "CDH13", "CDH6", "LAMC2", "CLDN5", "CADM2", "CADM1", "FBLIM1", "CDH5", "CLDN16", "CDH17", "CDH24", "ANG", "SDK2", "LAMB3", "CLDN12", "PIK3R1")
REACTOME_CELL_CELL_JUNCTION_ORGANIZATION	0.0472874	0.536441	0.0122585	-0.423453	-1.43045	49	c("CLDN1", "CDH4", "CLDN3", "CDH2", "CDH13", "CDH6", "CLDN5", "CADM2", "CADM1", "CDH5", "CLDN16", "CDH17", "CDH24", "ANG", "SDK2", "CLDN12")
REACTOME_ROLE_OF_LAT2_NTAL_LAB_ON_CALCIUM_MOBILIZATION	7.67129e-34	1.42686e-31	1.51611	0.944166	2.84544	56	c("IGHV3-13", "IGLV3-1", "IGHV3-11", "IGKV3D-20", "IGLV3-19", "IGHV3-30", "IGLV3-27", "IGHV1-2", "IGLV1-51", "IGLV1-40", "IGHV2-70", "IGKV1D-33", "IGHV4-59", "IGLV7-43", "IGHV3-48", "IGHV1-69", "IGKV1D-12", "IGHE", "IGLV3-25", "IGHV4-39", "IGLV2-23", "IGKV1-12", "IGLV1-44", "IGHV1-46", "IGKV1D-16", "IGKV1-5", "IGKV1-16", "IGKV1-39", "IGKV3-11", "IGHV3-53", "IGKV3-20", "IGKV1D-39", "IGHV3-23", "IG…
REACTOME_CD22_MEDIATED_BCR_REGULATION	5.5933e-37	4.16141e-34	1.58293	0.967641	2.83296	47	c("IGHV3-13", "IGLV3-1", "IGHD", "IGHV3-11", "IGKV3D-20", "IGLV3-19", "IGHV3-30", "IGLV3-27", "IGHV1-2", "IGLV1-51", "IGLV1-40", "IGHV2-70", "IGKV1D-33", "IGHV4-59", "IGLV7-43", "IGHV3-48", "IGHV1-69", "IGKV1D-12", "IGLV3-25", "IGHV4-39", "IGLV2-23", "IGKV1-12", "IGLV1-44", "IGHV1-46", "IGKV1D-16", "IGKV1-5", "IGKV1-16", "IGKV1-39", "IGKV3-11", "IGHV3-53", "IGKV3-20", "IGKV1D-39", "IGHV3-23", "IG…
REACTOME_SIGNALING_BY_THE_B_CELL_RECEPTOR_BCR	4.39881e-35	1.39792e-32	1.54318	0.823665	2.83019	149	c("IGHV3-13", "IGLV3-1", "IGHD", "IGHV3-11", "IGKV3D-20", "IGLV3-19", "IGHV3-30", "IGLV3-27", "IGHV1-2", "IGLV1-51", "IGLV1-40", "IGHV2-70", "IGKV1D-33", "IGHV4-59", "IGLV7-43", "IGHV3-48", "IGHV1-69", "IGKV1D-12", "IGLV3-25", "IGHV4-39", "IGLV2-23", "IGKV1-12", "IGLV1-44", "IGHV1-46", "IGKV1D-16", "IGKV1-5", "IGKV1-16", "IGKV1-39", "IGKV3-11", "IGHV3-53", "IGKV3-20", "IGKV1D-39", "IGHV3-23", "IG…
REACTOME_CELL_DEATH_SIGNALLING_VIA_NRAGE_NRIF_AND_NADE	0.521286	1	0.00180005	0.306773	0.9669	75	c("ARHGEF37", "ARHGEF1", "ARHGEF5", "ARHGEF38", "ITGB3BP", "MCF2", "ARHGEF35", "ARHGEF33", "RASGRF2", "MCF2L", "ARHGEF40", "NGEF", "ARHGEF10L", "FGD3", "AATF", "ARHGEF19", "PLEKHG5", "UBC", "FGD1")
REACTOME_CELL_EXTRACELLULAR_MATRIX_INTERACTIONS	0.669342	1	0.00254237	-0.315161	-0.851616	18	c("FLNC", "FBLIM1")
REACTOME_CELL_JUNCTION_ORGANIZATION	0.0753536	0.684926	0.0103929	-0.359576	-1.30781	74	c("FLNC", "CLDN1", "CDH4", "CLDN3", "CDH2", "CDH13", "CDH6", "LAMC2", "CLDN5", "CADM2", "CADM1", "FBLIM1", "CDH5", "CLDN16", "CDH17", "CDH24", "ANG", "SDK2", "LAMB3", "CLDN12")
REACTOME_SCAVENGING_OF_HEME_FROM_PLASMA	2.11867e-30	3.37776e-28	1.43181	0.93322	2.79619	54	c("IGHV3-13", "IGLV3-1", "IGHV3-11", "IGKV3D-20", "IGLV3-19", "IGHV3-30", "IGLV3-27", "IGHV1-2", "IGLV1-51", "IGLV1-40", "IGHV2-70", "IGKV1D-33", "IGHV4-59", "IGLV7-43", "IGHV3-48", "IGHV1-69", "IGKV1D-12", "IGLV3-25", "IGHV4-39", "IGLV2-23", "IGKV1-12", "IGLV1-44", "IGHV1-46", "IGKV1D-16", "IGKV1-5", "IGKV1-16", "IGKV1-39", "IGKV3-11", "IGHV3-53", "IGKV3-20", "IGKV1D-39", "IGHV3-23", "IGLV2-11",…
REACTOME_CGMP_EFFECTS	0.0130997	0.258662	0.0206453	-0.660339	-1.73196	16	c("KCNMB2", "PRKG2", "PRKG1", "PDE11A", "PDE10A", "PDE2A", "KCNMA1")
REACTOME_CHAPERONE_MEDIATED_AUTOPHAGY	0.687461	1	0.00162035	0.338795	0.840799	20	c("RNASE1", "PLIN2", "UBC", "PCNT", "VIM", "HSP90AA1", "HSP90AB1", "HDAC6", "ARL13B", "UBA52", "EEF1A1")
REACTOME_CHEMOKINE_RECEPTORS_BIND_CHEMOKINES	0.119042	0.825376	0.00475518	0.442078	1.29427	47	c("CCL13", "CXCR5", "CCL17", "CXCL3", "CCR8", "CXCL2", "CCL19", "CCL20", "XCL1", "CXCR2", "CCL3", "CCL21", "CCR7", "CXCR4", "CCR4", "CCL2", "CCRL2", "CCL11", "XCL2", "XCR1", "CXCL13")
REACTOME_CHK1_CHK2_CDS1_MEDIATED_INACTIVATION_OF_CYCLIN_B_CDK1_COMPLEX	0.00969417	0.21856	0.0234631	-0.726579	-1.76876	12	c("CDK1", "YWHAZ", "CCNB1", "CHEK1", "YWHAQ", "YWHAG", "CDC25C", "YWHAB", "WEE1")
REACTOME_CHL1_INTERACTIONS	0.240987	1	0.00434917	-0.561658	-1.22529	8	c("CNTN6", "ITGA1", "ITGA2")
REACTOME_CHOLESTEROL_BIOSYNTHESIS	0.0343782	0.463517	0.013117	-0.542691	-1.55736	23	c("MSMO1", "SQLE", "SC5D", "ACAT2", "HMGCS1", "LBR", "DHCR7", "HSD17B7", "GGPS1", "HMGCR", "DHCR24")
REACTOME_CHOLINE_CATABOLISM	0.442985	1	0.00299309	-0.510568	-1.02832	6	c("BHMT", "DMGDH")
REACTOME_CHONDROITIN_SULFATE_BIOSYNTHESIS	0.52423	1	0.00203105	0.390918	0.959599	19	c("CSGALNACT1", "CHSY3", "CHPF", "CHST13", "CSPG5")
REACTOME_CHONDROITIN_SULFATE_DERMATAN_SULFATE_METABOLISM	0.969394	1	0.000971752	0.213083	0.625978	48	c("CSGALNACT1", "CHSY3", "IDUA", "B3GAT1", "CHPF", "CHST13", "GPC4", "B4GALT7", "CSPG5", "UST", "XYLT1")
REACTOME_CHREBP_ACTIVATES_METABOLIC_GENE_EXPRESSION	0.701486	1	0.00172019	0.406418	0.81817	8	c("MLXIPL", "FASN")
REACTOME_CHROMATIN_MODIFYING_ENZYMES	1	1	0.000605784	0.103462	0.36462	192	c("PADI1", "UTY", "GPS2", "NCOR2", "HDAC10", "KDM6B", "ING5", "KDM5D", "SETD1A", "BRMS1", "DOT1L", "TAF6L", "MTA1", "PRMT7", "BRD8", "BRPF1", "SMARCC2", "KAT2A", "KDM4B", "ING4", "NFKB2", "KDM2B", "TADA3", "PHF8", "MBD3", "SETDB2", "KMT2D", "SETD1B", "EED", "CHD3", "PBRM1", "SAP30", "PRDM16", "AEBP2", "RPS2", "KDM4D", "ELP5", "RUVBL2", "KMT2B", "TADA2A", "KAT5", "HMG20B", "HDAC3", "KDM5C", "MSL2"…
REACTOME_CHROMOSOME_MAINTENANCE	0.993831	1	0.00243493	-0.173576	-0.618817	66	c("TERT", "CENPA", "DNA2", "OIP5", "POLA1", "HJURP", "CENPL")
REACTOME_CHYLOMICRON_ASSEMBLY	0.18862	0.910759	0.00505767	-0.551702	-1.27863	10	c("MTTP", "APOB", "APOA2", "APOC3", "SAR1B")
REACTOME_CHYLOMICRON_CLEARANCE	0.508075	1	0.00266413	-0.547525	-0.986405	4	c("APOB", "LIPC")
REACTOME_CHYLOMICRON_REMODELING	0.385617	1	0.00338361	-0.458777	-1.06327	10	c("APOB", "APOA2", "APOC3", "APOA5")
REACTOME_CILIUM_ASSEMBLY	0.999555	1	0.00337036	-0.162548	-0.67269	184	c("MCHR1", "TUBB3", "TCTEX1D1", "NEK2", "TUBB1", "CDK1", "KIF3C", "TUBB6", "TCTEX1D2", "EXOC8", "TUBA8", "TUBB2A", "PLK4", "DYNLL1", "KIFAP3", "RAB8A", "TUBG1", "TUBA1A", "PLK1")
REACTOME_CIRCADIAN_CLOCK	0.946232	1	0.000944197	0.221671	0.687258	67	c("SIK1", "PER1", "HELZ2", "SERPINE1", "KLF15", "CSNK1D", "PPARGC1A", "NR1D1", "CRY1", "UBC", "RXRA", "BHLHE40", "PER2", "CREM", "HDAC3", "CSNK1E", "NCOA6", "CRY2", "EP300", "DBP", "CPT1A", "CRTC1", "UBA52", "SREBF1")
REACTOME_CITRIC_ACID_CYCLE_TCA_CYCLE	0.00757429	0.195905	0.0279592	-0.639181	-1.8148	22	c("SDHD", "FAHD1", "NNT", "SUCLG2", "IDH2", "SDHC", "ME3", "DLD", "FH", "CS", "SDHB", "ME2")
REACTOME_CLASS_A_1_RHODOPSIN_LIKE_RECEPTORS	0.224842	0.989835	0.00296315	0.318604	1.12498	196	c("CCL13", "ADRB1", "HCAR1", "DRD4", "POMC", "CXCR5", "NPW", "P2RY14", "CYSLTR2", "HTR1D", "RRH", "PROK2", "UTS2B", "CCL17", "HCAR3", "ADRA2B", "PTGER2", "HRH4", "CXCL3", "LPAR3", "CCR8", "CXCL2", "CHRM1", "CNR2", "FPR2", "S1PR4", "HCAR2", "PTGER3", "CCL19", "CCL20", "PTGDR2", "LHB", "GHRL", "GPR183", "TSHR", "AVPR2", "DRD1", "PTGDR", "GPR37", "NPBWR1", "XCL1", "P2RY4", "PTGER1", "LPAR6", "CXCR2"…
REACTOME_CLASS_B_2_SECRETIN_FAMILY_RECEPTORS	0.0386167	0.497697	0.014196	-0.403654	-1.43174	64	c("IHH", "GNG11", "CRHBP", "CRHR1", "WNT2", "FZD7", "PTH2R", "ADM2", "FZD6", "RAMP3", "WNT3", "CALCR", "WNT5A", "RAMP2", "VIP", "PTHLH", "WNT11", "VIPR1", "FZD5")
REACTOME_CLASS_C_3_METABOTROPIC_GLUTAMATE_PHEROMONE_RECEPTORS	0.646281	1	0.00168305	0.338859	0.873501	24	c("TAS1R3", "CASR", "GABBR2", "GRM2")
REACTOME_CLASS_I_MHC_MEDIATED_ANTIGEN_PROCESSING_PRESENTATION	0.991924	1	0.00478675	-0.183279	-0.810591	353	c("SPSB4", "RNF182", "MRC1", "UBE2C", "HECW2", "FBXO32", "TRIM36", "CDC20", "FBXL7", "ASB16", "ASB9", "ASB4", "UBE2K", "PSMA5", "PSMD14", "PSMB8", "PSMD5", "HLA-B", "PSMB2", "FCGR1A", "UBE2W", "SEC24D", "PSMD11", "ERAP2", "TAP2", "DTX3L", "KLHL5", "PSME3", "HECTD1", "SAR1B", "FBXL14", "UBE2V2", "PSMC4", "PSMB6", "CYBB", "SH3RF1", "ASB13", "KLHL42", "UBE4A", "B2M", "NEDD4", "PSMD12", "FBXO30", "UF…
REACTOME_CLASS_I_PEROXISOMAL_MEMBRANE_PROTEIN_IMPORT	0.413955	1	0.0034658	-0.368817	-1.02258	20	c("ALDH3A2", "PEX19", "PXMP2", "ABCD3", "ACBD5", "PEX11B", "PEX3", "PEX13", "SLC25A17")
REACTOME_CLATHRIN_MEDIATED_ENDOCYTOSIS	0.154628	0.878254	0.00830049	-0.289748	-1.15178	134	c("LRP2", "EREG", "EGF", "KIAA0319", "SYT9", "APOB", "CHRM2", "DNAJC6", "SYT1", "FNBP1L", "WNT5A", "SYT11", "AGTR1", "DNM3", "TGFA", "COPS5", "TF", "ACTR3", "EGFR", "PACSIN2", "CD4", "VAMP4", "BIN1", "ARPC5", "TFRC", "VAMP7", "COPS8", "CBL", "COPS7A", "ACTR2", "RAB5C", "OCRL", "CD3D", "NEDD8", "HIP1", "REPS1", "UBQLN2", "REPS2", "CLTC")
REACTOME_CLEC7A_DECTIN_1_INDUCES_NFAT_ACTIVATION	0.54608	1	0.0027585	-0.390831	-0.929013	11	c("ITPR2", "CALM1")
REACTOME_CLEC7A_DECTIN_1_SIGNALING	0.583905	1	0.00371985	-0.247586	-0.939602	97	c("ITPR2", "CALM1", "PSMA5", "PSMD14", "PSMB8", "PSMD5", "PSMB2", "PSMD11", "PSME3", "TRAF6", "PSMC4", "PSMB6", "CLEC7A", "PSMD12", "PSMA4", "PSMD8", "PSMA2", "BCL10", "PSMB3", "PSMA1", "PSME4", "PSME1", "PSMB5", "UBE2N", "NFKB1", "PPP3CA", "CASP8", "PSMA3", "PSMB9", "PSMD10", "PSMB10", "CHUK", "PSMD7", "PSMC6", "TAB2")
REACTOME_CLEC7A_INFLAMMASOME_PATHWAY	0.390234	1	0.00268404	0.580948	1.09168	6	c("IL1B", "PYCARD", "MALT1", "RELA")
REACTOME_COBALAMIN_CBL_VITAMIN_B12_TRANSPORT_AND_METABOLISM	0.67589	1	0.00170739	0.373396	0.84255	13	c("TCN1", "CUBN", "CD320", "ABCD4", "MMAB", "MMACHC", "MTRR")
REACTOME_COENZYME_A_BIOSYNTHESIS	0.732914	1	0.00165617	0.392924	0.791004	8	c("PANK2", "PANK4", "COASY", "PPCDC")
REACTOME_COHESIN_LOADING_ONTO_CHROMATIN	0.450368	1	0.00305537	-0.447896	-1.00908	9	c("PDS5A", "RAD21", "PDS5B", "STAG1", "SMC1A")
REACTOME_COLLAGEN_BIOSYNTHESIS_AND_MODIFYING_ENZYMES	0.66891	1	0.0014694	0.286872	0.880921	63	c("COL9A3", "COL11A1", "COL6A5", "COL16A1", "COL27A1", "COL6A6", "COL24A1", "COL4A6", "COL26A1", "COL11A2", "TLL1", "COL18A1", "COL20A1", "COL6A1", "BMP1", "COL8A2", "COL6A2", "COL14A1", "COL1A1", "COL7A1")
REACTOME_COLLAGEN_CHAIN_TRIMERIZATION	0.251444	1	0.00312038	0.401711	1.15792	43	c("COL9A3", "COL11A1", "COL6A5", "COL16A1", "COL27A1", "COL6A6", "COL24A1", "COL4A6", "COL26A1", "COL11A2", "COL18A1", "COL20A1", "COL6A1", "COL8A2", "COL6A2", "COL14A1", "COL1A1", "COL7A1")
REACTOME_COLLAGEN_DEGRADATION	0.10189	0.77293	0.00511621	0.433634	1.30685	56	c("MMP12", "MMP8", "COL9A3", "MMP19", "COL11A1", "COL6A5", "COL16A1", "CTSL", "COL6A6", "COL4A6", "COL26A1", "MMP1", "COL11A2", "COL18A1")
REACTOME_COLLAGEN_FORMATION	0.706728	1	0.00134127	0.271656	0.867286	82	c("COL9A3", "COL11A1", "COL6A5", "COL16A1", "COL27A1", "CTSL", "COL6A6", "CTSV", "COL24A1", "COL4A6", "COL26A1", "ITGB4", "COL11A2", "TLL1", "COL18A1", "COL20A1", "COL6A1", "BMP1")
REACTOME_COMMON_PATHWAY_OF_FIBRIN_CLOT_FORMATION	0.451743	1	0.00327206	-0.363619	-0.995546	19	c("SERPIND1", "FGB", "FGG", "SERPINA5", "F5", "F13B", "SERPINE2", "PROS1", "F8", "SERPINC1", "F2R", "FGA")
REACTOME_COMPETING_ENDOGENOUS_RNAS_CERNAS_REGULATE_PTEN_TRANSLATION	0.327246	1	0.00365798	-0.518136	-1.13035	8	c("AGO2", "AGO3", "AGO1", "AGO4")
REACTOME_CREATION_OF_C4_AND_C2_ACTIVATORS	1.39367e-28	2.07378e-26	1.38775	0.928222	2.78937	55	c("IGHV3-13", "IGLV3-1", "IGHV3-11", "IGKV3D-20", "IGLV3-19", "IGHV3-30", "IGLV3-27", "IGHV1-2", "IGLV1-51", "IGLV1-40", "IGHV2-70", "IGKV1D-33", "IGHV4-59", "IGLV7-43", "IGHV3-48", "IGHV1-69", "IGKV1D-12", "IGLV3-25", "IGHV4-39", "IGLV2-23", "IGKV1-12", "IGLV1-44", "IGHV1-46", "IGKV1D-16", "IGKV1-5", "IGKV1-16", "IGKV1-39", "IGKV3-11", "IGHV3-53", "IGKV3-20", "IGHG2", "IGKV1D-39", "IGHV3-23", "I…
REACTOME_COMPLEX_I_BIOGENESIS	0.932226	1	0.00243558	-0.211416	-0.729548	55	c("MT-ND6", "MT-ND2", "MT-ND3", "NDUFV2", "NDUFA5", "MT-ND4", "MT-ND1", "MT-ND5", "NDUFAF6", "NDUFS1", "NDUFB9", "NDUFAF4", "NDUFA6", "NDUFA9", "NDUFS5", "NDUFB3", "NDUFB1", "NDUFA12", "NDUFV3", "NDUFS2", "NDUFB2", "NDUFAF1", "NDUFA8", "NDUFA7", "NDUFC1")
REACTOME_CONDENSATION_OF_PROMETAPHASE_CHROMOSOMES	0.0126693	0.253288	0.0203876	-0.727735	-1.72984	11	c("CDK1", "NCAPG", "CCNB1", "NCAPH", "CCNB2", "SMC4")
REACTOME_CONDENSATION_OF_PROPHASE_CHROMOSOMES	0.44156	1	0.00317003	-0.4151	-1.0105	12	c("CDK1", "CCNB1", "NCAPD3", "PLK1", "SMC4")
REACTOME_CONJUGATION_OF_BENZOATE_WITH_GLYCINE	0.00319739	0.104754	0.0381706	-0.931504	-1.67817	4	c("ACSM1", "GLYATL1", "GLYAT", "ACSM2B")
REACTOME_CONSTITUTIVE_SIGNALING_BY_ABERRANT_PI3K_IN_CANCER	0.385098	1	0.00426854	-0.289772	-1.02488	63	c("FGF5", "KLB", "NRG4", "EREG", "EGF", "ERBB4")
REACTOME_CONSTITUTIVE_SIGNALING_BY_AKT1_E17K_IN_CANCER	0.996358	1	0.0010382	0.174217	0.456505	26	c("NR4A1", "PRR5", "TSC2", "RPS6KB2")
REACTOME_CONSTITUTIVE_SIGNALING_BY_EGFRVIII	0.24327	1	0.00455157	-0.459839	-1.1867	15	c("EGF", "SHC1", "NRAS", "PIK3R1", "EGFR", "KRAS", "CBL")
REACTOME_CONSTITUTIVE_SIGNALING_BY_LIGAND_RESPONSIVE_EGFR_CANCER_VARIANTS	0.33048	1	0.00392411	-0.398474	-1.09098	19	c("EGF", "SHC1", "NRAS", "PIK3R1", "EGFR", "KRAS", "CBL")
REACTOME_CONSTITUTIVE_SIGNALING_BY_OVEREXPRESSED_ERBB2	0.56413	1	0.00267719	-0.394596	-0.914523	10	c("SHC1", "NRAS", "KRAS", "PTPN12", "SOS1")
REACTOME_CONVERSION_FROM_APC_C_CDC20_TO_APC_C_CDH1_IN_LATE_ANAPHASE	0.442082	1	0.00331449	-0.366199	-1.00261	19	c("UBE2C", "CDC20")
REACTOME_COOPERATION_OF_PDCL_PHLP1_AND_TRIC_CCT_IN_G_PROTEIN_BETA_FOLDING	0.90748	1	0.00112552	0.247123	0.689629	36	c("GNAT1", "RGS9", "GNGT2", "CCT6B")
REACTOME_COOPERATION_OF_PREFOLDIN_AND_TRIC_CCT_IN_ACTIN_AND_TUBULIN_FOLDING	0.198329	0.937863	0.00541967	-0.399385	-1.19977	28	c("TUBB3", "TUBB1", "TUBB6", "TUBA8", "TUBB2A", "PFDN2", "TUBA1A")
REACTOME_COPII_MEDIATED_VESICLE_TRANSPORT	0.778839	1	0.00283081	-0.237399	-0.842039	64	c("F5", "TRAPPC9", "TMED2", "TGFA", "SERPINA1", "SEC24D", "F8", "SAR1B", "TRAPPC2", "CNIH2", "TMED10", "SEC23A", "RAB1A", "CNIH1", "MCFD2", "BET1", "SEC24B", "NAPG", "TRAPPC3", "SCFD1", "SEC22B", "LMAN1", "STX17", "PPP6C", "TFG", "SEC24A")
REACTOME_COPI_DEPENDENT_GOLGI_TO_ER_RETROGRADE_TRAFFIC	0.102157	0.77293	0.00929228	-0.329811	-1.23978	91	c("KIF1A", "TUBB3", "TUBB1", "KIF15", "KIF3C", "KIF20A", "TUBB6", "TMED2", "KIF23", "KDELR3", "KDELR2", "KIF18A", "TUBA8", "TUBB2A", "KIF11", "COPZ2", "KIFAP3", "COPA", "CENPE", "TUBA1A", "ARCN1", "ARF1", "KIF19", "KIF21A", "TMED10", "KIFC1", "RAB1A", "KIF1B", "SURF4", "RACGAP1", "TMED7")
REACTOME_COPI_INDEPENDENT_GOLGI_TO_ER_RETROGRADE_TRAFFIC	0.12425	0.825376	0.00738699	-0.380135	-1.26233	45	c("TUBB3", "CAPZA1", "PLA2G4A", "TUBB1", "BICD1", "TUBB6", "TUBA8", "TUBB2A", "DYNLL1", "TUBA1A", "PAFAH1B2", "RAB3GAP2", "DYNLL2", "CAPZA2", "DCTN5", "RAB6A", "PAFAH1B1", "DCTN4", "RAB18", "TUBA1B")
REACTOME_COPI_MEDIATED_ANTEROGRADE_TRANSPORT	0.681976	1	0.00334133	-0.239427	-0.900022	91	c("TUBB3", "CAPZA1", "TUBB1", "TUBB6", "TMED2", "KDELR3", "KDELR2", "TUBA8", "TUBB2A", "DYNLL1", "COPZ2", "COPA", "TUBA1A", "ARCN1", "ARF1", "DYNLL2", "TMED10", "RAB1A", "TMED7", "CAPZA2", "COG3", "BET1", "DCTN5", "KDELR1", "NAPG", "ARF4", "DCTN4", "TUBA1B", "COG1", "COPB1", "COG5", "COG2", "ARF3")
REACTOME_COSTIMULATION_BY_THE_CD28_FAMILY	0.99996	1	0.000849647	0.135708	0.42258	69	c("TNFRSF14", "MAP3K14", "PAK3", "CTLA4", "PRR5", "MAP3K8", "CD247", "BTLA", "CD28", "TRAV29DV5", "PDCD1", "PIK3R3")
REACTOME_CREATINE_METABOLISM	0.307724	1	0.00304671	0.558494	1.15631	9	c("CKMT1B", "SLC6A11", "CKMT1A")
REACTOME_INITIAL_TRIGGERING_OF_COMPLEMENT	2.03896e-27	2.84435e-25	1.35757	0.904338	2.77703	63	c("IGHV3-13", "IGLV3-1", "IGHV3-11", "IGKV3D-20", "IGLV3-19", "IGHV3-30", "IGLV3-27", "IGHV1-2", "IGLV1-51", "IGLV1-40", "IGHV2-70", "IGKV1D-33", "IGHV4-59", "IGLV7-43", "IGHV3-48", "IGHV1-69", "IGKV1D-12", "IGLV3-25", "IGHV4-39", "IGLV2-23", "IGKV1-12", "IGLV1-44", "IGHV1-46", "IGKV1D-16", "IGKV1-5", "IGKV1-16", "IGKV1-39", "IGKV3-11", "IGHV3-53", "IGKV3-20", "IGHG2", "IGKV1D-39", "IGHV3-23", "I…
REACTOME_CREB1_PHOSPHORYLATION_THROUGH_NMDA_RECEPTOR_MEDIATED_ACTIVATION_OF_RAS_SIGNALING	0.0205065	0.342568	0.0172496	-0.554966	-1.63875	26	c("GRIN2B", "NEFL", "CALM1", "NRAS", "GRIN2D", "CAMK2B", "RPS6KA2", "RPS6KA3", "RASGRF1", "MAPK1", "KRAS", "CAMK2D")
REACTOME_CREB1_PHOSPHORYLATION_THROUGH_THE_ACTIVATION_OF_ADENYLATE_CYCLASE	0.0966022	0.751276	0.00725944	-0.598441	-1.42251	11	c("CALM1", "ADCY8", "ADCY1", "PRKAR2A", "CREB1", "PRKAR2B", "PRKACB")
REACTOME_CREB1_PHOSPHORYLATION_THROUGH_THE_ACTIVATION_OF_CAMKII_CAMKK_CAMKIV_CASCASDE	0.0801444	0.692596	0.00781374	-0.672878	-1.46792	8	c("CALM1", "CAMKK1", "CAMK2B", "CAMK4", "KPNA2")
REACTOME_CREB3_FACTORS_ACTIVATE_GENES	0.589496	1	0.00196231	0.440435	0.911879	9	c("CREB3L1", "CREB3", "DCSTAMP", "CREB3L3", "CREBRF", "MBTPS1")
REACTOME_CREB_PHOSPHORYLATION	0.461293	1	0.0029525	-0.478465	-1.00565	7	c("RPS6KA2", "RPS6KA3", "CREB1", "RPS6KA1", "MAPKAPK2")
REACTOME_CRISTAE_FORMATION	0.751291	1	0.00226696	-0.314854	-0.78263	13	c("MT-ATP6", "IMMT", "MT-ATP8", "MTX1", "APOOL", "CHCHD3", "MTX2", "TMEM11", "CHCHD6", "DNAJC11", "APOO", "HSPA9", "SAMM50")
REACTOME_CRMPS_IN_SEMA3A_SIGNALING	0.769824	1	0.0022634	-0.300662	-0.775914	15	c("CRMP1", "DPYSL4", "PLXNA2")
REACTOME_CROSSLINKING_OF_COLLAGEN_FIBRILS	0.978434	1	0.00194017	-0.199452	-0.538951	18	c("COL1A2", "COL4A1", "LOXL2", "COL4A2", "PXDN")
REACTOME_CROSS_PRESENTATION_OF_PARTICULATE_EXOGENOUS_ANTIGENS_PHAGOSOMES	0.236084	0.99799	0.00359103	0.610261	1.22853	8	c("NCF1", "NCF4", "CYBA", "CD36", "ITGAV")
REACTOME_CROSS_PRESENTATION_OF_SOLUBLE_EXOGENOUS_ANTIGENS_ENDOSOMES	0.00127426	0.0592531	0.0748366	-0.584309	-1.95703	47	c("MRC1", "PSMA5", "PSMD14", "PSMB8", "PSMD5", "PSMB2", "FCGR1A", "PSMD11", "PSME3", "PSMC4", "PSMB6", "PSMD12", "PSMA4", "PSMD8", "PSMA2", "PSMB3", "PSMA1", "PSME4", "PSME1", "PSMB5", "PSMA3", "PSMB9", "PSMD10", "PSMB10", "PSMD7", "PSMC6")
REACTOME_CS_DS_DEGRADATION	0.994102	1	0.00183725	-0.180482	-0.448624	13	HYAL1
REACTOME_CTLA4_INHIBITORY_SIGNALING	0.92488	1	0.00206909	-0.233786	-0.656143	21	c("LYN", "AKT3", "YES1", "PPP2R5D", "PPP2R5A", "PPP2R1A", "PPP2R5C", "CD80", "PPP2R5E", "PPP2R1B")
REACTOME_CYCLIN_A_B1_B2_ASSOCIATED_EVENTS_DURING_G2_M_TRANSITION	0.255066	1	0.00464723	-0.396459	-1.14938	24	c("CDK1", "CCNB1", "PKMYT1", "FOXM1", "CCNB2", "PLK1", "CDC25C", "XPO1", "WEE1", "CCNA2", "PPP2R1A")
REACTOME_CYCLIN_A_CDK2_ASSOCIATED_EVENTS_AT_S_PHASE_ENTRY	0.00299216	0.104754	0.0538779	-0.464016	-1.72008	83	c("CCNE2", "CKS1B", "CDKN1A", "CCND1", "PSMA5", "PSMD14", "PSMB8", "PSMD5", "PSMB2", "LIN9", "PSMD11", "PSME3", "PSMC4", "PSMB6", "E2F5", "PSMD12", "PSMA4", "PSMD8", "AKT3", "PSMA2", "E2F1", "SKP2", "PSMB3", "PSMA1", "PSME1", "PSMB5", "RBBP4", "WEE1", "CCNA2", "PSMA3", "PSMB9", "PSMD10", "PSMB10", "PSMD7", "PSMC6", "LIN52", "RB1", "LIN54")
REACTOME_CYCLIN_D_ASSOCIATED_EVENTS_IN_G1	0.668999	1	0.00289333	-0.266282	-0.880339	44	c("CKS1B", "CDKN1A", "CDK6", "CCND1", "E2F2", "E2F5", "CDKN2C", "LYN", "E2F1", "SKP2", "E2F3", "CDKN2B", "PPP2R1A", "RB1", "ABL1", "TFDP1", "CDK7", "UBB", "PPP2R1B")
REACTOME_CYP2E1_REACTIONS	0.501299	1	0.00226866	0.529937	0.995828	6	c("CYP2S1", "CYP2D6", "CYP2A6")
REACTOME_CYTOCHROME_C_MEDIATED_APOPTOTIC_RESPONSE	0.939205	1	0.00192209	-0.239582	-0.595529	13	c("MAPK1", "XIAP", "CASP3", "CYCS", "CASP9", "CASP7", "APIP", "APAF1", "DIABLO", "MAPK3", "UACA", "CARD8", "AVEN")
REACTOME_CYTOCHROME_P450_ARRANGED_BY_SUBSTRATE_TYPE	0.160071	0.898639	0.00661752	-0.352526	-1.20361	52	c("CYP24A1", "CYP4F22", "CYP3A7", "CYP7A1", "CYP8B1", "CYP3A4", "CYP4F2", "CYP2E1", "AHRR", "CYP2J2", "FDX1", "NCOA2", "CYP4F11", "CYP39A1", "CYP4F3")
REACTOME_CYTOKINE_SIGNALING_IN_IMMUNE_SYSTEM	0.999614	1	0.000228889	0.186708	0.71368	740	c("RAG2", "IGHE", "IL20", "SERPINB2", "NRG3", "POMC", "FCER2", "IL5RA", "TNFRSF17", "DUSP1", "IL20RA", "S100B", "F13A1", "JUN", "RASAL1", "FOS", "FGF17", "IL17RE", "CTF1", "SHC3", "IL1R2", "GDNF", "IL12B", "IL2RA", "IL12RB2", "IL1B", "IL3RA", "FGF7", "IL20RB", "PTPN13", "CXCL2", "IL1RL2", "IFNLR1", "CNKSR1", "VWF", "OSM", "JUNB", "IL34", "IRF3", "MX2", "CCL19", "CCL20", "IL6", "NFKBIB", "SOCS3", …
REACTOME_CYTOSOLIC_IRON_SULFUR_CLUSTER_ASSEMBLY	0.948277	1	0.00123954	0.259682	0.563874	11	c("NDOR1", "NUBP2", "RTEL1", "ERCC2", "POLD1", "MMS19")
REACTOME_CYTOSOLIC_SENSORS_OF_PATHOGEN_ASSOCIATED_DNA	0.845099	1	0.0011419	0.253393	0.770053	59	c("ZBP1", "IRF3", "NFKBIB", "TICAM1", "CTNNB1", "IKBKG", "NFKBIA", "POLR2L", "POLR2H", "IKBKB", "UBC", "POLR3H", "NFKB2", "LRRFIP1", "TRIM56", "DDX41", "NKIRAS1", "POLR3G", "POLR2E", "STAT6", "EP300", "POLR1D", "DHX36", "UBA52")
REACTOME_CYTOSOLIC_SULFONATION_OF_SMALL_MOLECULES	0.730729	1	0.00242947	-0.294195	-0.815686	20	c("SULT1B1", "SULT2A1", "IMPAD1", "PAPSS2", "SULT1E1")
REACTOME_CYTOSOLIC_TRNA_AMINOACYLATION	0.568493	1	0.00255368	-0.452549	-0.911465	6	c("PPA1", "FARSB")
REACTOME_C_TYPE_LECTIN_RECEPTORS_CLRS	0.708715	1	0.00125282	0.260985	0.881015	127	c("MUC3A", "MUC6", "CLEC4C", "CCL17", "CLEC4D", "IL1B", "ICAM3", "CARD11", "MUC20", "IKBKG", "MUC1", "MAP3K14", "PAK3")
REACTOME_DAG_AND_IP3_SIGNALING	0.368484	1	0.00401596	-0.324764	-1.04249	38	c("ITPR2", "CALM1", "CAMKK1", "ADCY8", "CAMK2B", "CAMK4", "ADCY1", "KPNA2", "ADCY3", "PRKAR2A", "CAMK2D", "CAMK2A", "ADCY2", "CREB1", "PRKCA", "PRKAR2B", "CAMKK2", "PRKACB", "CAMK2G")
REACTOME_DAP12_INTERACTIONS	0.969963	1	0.00101989	0.215154	0.603453	37	c("TREM1", "CD300LB", "CD300E", "PIK3CB")
REACTOME_DAP12_SIGNALING	0.897928	1	0.0022059	-0.236054	-0.709116	28	c("SHC1", "NRAS", "PIK3R1", "B2M", "KRAS", "TREM2", "HLA-E", "SOS1", "PIK3R2", "VAV2", "LCP2", "GRB2")
REACTOME_DARPP_32_EVENTS	0.76492	1	0.00145226	0.310616	0.786527	22	c("PDE4B", "PDE4D")
REACTOME_DCC_MEDIATED_ATTRACTIVE_SIGNALING	0.247038	1	0.00339007	0.523878	1.20212	14	c("DCC", "ABLIM3")
REACTOME_DDX58_IFIH1_MEDIATED_INDUCTION_OF_INTERFERON_ALPHA_BETA	0.888502	1	0.00105717	0.241399	0.739425	62	c("S100B", "IRF3", "TNFAIP3", "NFKBIB", "IKBKG", "AGER", "NFKBIA", "UBA7", "OTUD5", "IKBKB", "UBC", "NFKB2", "HERC5")
REACTOME_DEACTIVATION_OF_THE_BETA_CATENIN_TRANSACTIVATING_COMPLEX	0.900413	1	0.0023293	-0.226829	-0.732015	39	c("SOX4", "SOX9", "YWHAZ", "RBBP5", "SOX7", "BCL9", "PYGO2", "SOX17", "XPO1", "PYGO1")
REACTOME_DEADENYLATION_DEPENDENT_MRNA_DECAY	0.994893	1	0.000911706	0.18152	0.54221	53	c("EDC4", "TNKS1BP1", "EXOSC5", "EXOSC7", "PAN2", "EXOSC6", "LSM1", "CNOT10", "LSM3", "EIF4A2", "EIF4G1", "EIF4A1", "NT5C3B", "EXOSC3", "DCP1A", "EIF4B", "WDR61")
REACTOME_DEADENYLATION_OF_MRNA	0.96616	1	0.00111187	0.22545	0.570875	22	c("TNKS1BP1", "PAN2", "CNOT10", "EIF4A2", "EIF4G1", "EIF4A1", "EIF4B", "CNOT4", "CNOT3", "PAN3", "EIF4A3")
REACTOME_DEATH_RECEPTOR_SIGNALLING	0.728878	1	0.00119536	0.256366	0.873585	138	c("OMG", "ARHGEF37", "SPPL2B", "TNFAIP3", "ARHGEF1", "TRADD", "ARHGEF5", "ARHGEF38", "IKBKG", "SMPD2", "ITGB3BP", "ARHGDIA", "USP2", "MCF2", "ARHGEF35", "ARHGEF33", "RASGRF2", "MCF2L", "BIRC3", "NFKBIA", "ARHGEF40", "NGEF", "ARHGEF10L", "FGD3", "AATF", "ARHGEF19", "RNF31", "PLEKHG5", "SMPD3", "IKBKB", "UBC", "FGD1")
REACTOME_DECTIN_1_MEDIATED_NONCANONICAL_NF_KB_SIGNALING	0.099382	0.76227	0.00864755	-0.366789	-1.2824	59	c("PSMA5", "PSMD14", "PSMB8", "PSMD5", "PSMB2", "PSMD11", "PSME3", "PSMC4", "PSMB6", "PSMD12", "PSMA4", "PSMD8", "PSMA2", "PSMB3", "PSMA1", "PSME4", "PSME1", "PSMB5", "PSMA3", "PSMB9", "PSMD10", "PSMB10", "CHUK", "PSMD7", "PSMC6")
REACTOME_DECTIN_2_FAMILY	0.0403577	0.508917	0.00891113	0.630911	1.51178	17	c("MUC3A", "MUC6", "CLEC4C", "CLEC4D", "MUC20", "MUC1", "CLEC10A")
REACTOME_DEFECTIVE_B4GALT1_CAUSES_B4GALT1_CDG_CDG_2D	0.312214	1	0.003061	0.593806	1.15808	7	c("OGN", "OMD", "PRELP", "FMOD")
REACTOME_DEFECTIVE_B4GALT7_CAUSES_EDS_PROGEROID_TYPE	0.500056	1	0.00307749	-0.351578	-0.96258	19	c("GPC5", "SDC2", "GPC6")
REACTOME_DEFECTIVE_C1GALT1C1_CAUSES_TN_POLYAGGLUTINATION_SYNDROME_TNPS	0.0453324	0.536441	0.00866367	0.723888	1.49874	9	c("MUC3A", "MUC6", "MUC20", "MUC1")
REACTOME_DEFECTIVE_CFTR_CAUSES_CYSTIC_FIBROSIS	0.0342565	0.463517	0.0148257	-0.42072	-1.46613	58	c("PSMA5", "PSMD14", "PSMB8", "PSMD5", "DERL1", "PSMB2", "PSMD11", "PSME3", "PSMC4", "DERL2", "PSMB6", "PSMD12", "PSMA4", "PSMD8", "ERLIN1", "PSMA2", "PSMB3", "PSMA1", "PSME4", "PSME1", "PSMB5", "PSMA3", "PSMB9", "PSMD10", "PSMB10", "CFTR", "PSMD7", "PSMC6", "SEL1L")
REACTOME_DEFECTIVE_CHST14_CAUSES_EDS_MUSCULOCONTRACTURAL_TYPE	0.985185	1	0.00124402	0.236691	0.461609	7	c("CSPG5", "CSPG4", "BGN", "CHST14", "DCN", "VCAN")
REACTOME_DEFECTIVE_CHST3_CAUSES_SEDCJD	0.987631	1	0.00172115	-0.220237	-0.462899	7	c("CHST3", "BCAN", "VCAN", "DCN", "BGN", "CSPG4", "CSPG5")
REACTOME_DEFECTIVE_CHST6_CAUSES_MCDC1	0.336456	1	0.00292313	0.582614	1.13625	7	c("OGN", "OMD", "PRELP", "FMOD")
REACTOME_DEFECTIVE_CHSY1_CAUSES_TPBS	0.985185	1	0.00124402	0.236691	0.461609	7	c("CSPG5", "CSPG4", "CHSY1", "BGN")
REACTOME_DEFECTIVE_CSF2RB_CAUSES_PULMONARY_SURFACTANT_METABOLISM_DYSFUNCTION_5_SMDP5	0.194225	0.92669	0.004156	0.741011	1.26265	4	c("SFTPC", "CSF2RA", "SFTPD", "CSF2RB")
REACTOME_DEFECTIVE_EXT2_CAUSES_EXOSTOSES_2	0.268073	1	0.00428816	-0.459098	-1.1635	14	c("GPC5", "SDC2", "GPC6")
REACTOME_DEFECTIVE_GALNT3_CAUSES_FAMILIAL_HYPERPHOSPHATEMIC_TUMORAL_CALCINOSIS_HFTC	0.0472055	0.536441	0.00853356	0.740425	1.49057	8	c("MUC3A", "MUC6", "MUC20", "MUC1")
REACTOME_DEFECTIVE_LFNG_CAUSES_SCDO3	0.88468	1	0.00144284	0.353842	0.636128	5	c("LFNG", "NOTCH4", "NOTCH1", "NOTCH3", "NOTCH2")
REACTOME_DEFECTIVE_ST3GAL3_CAUSES_MCT12_AND_EIEE15	0.290187	1	0.00319983	0.604115	1.17818	7	c("OGN", "OMD", "PRELP", "FMOD")
REACTOME_DEFECTS_IN_BIOTIN_BTN_METABOLISM	0.484122	1	0.00289316	-0.449991	-0.981683	8	c("MCCC2", "ACACA")
REACTOME_DEFECTS_IN_COBALAMIN_B12_METABOLISM	0.906667	1	0.00130479	0.288136	0.625659	11	c("CUBN", "CD320", "ABCD4", "MMAB", "MMACHC", "MTRR")
REACTOME_DEFECTS_IN_VITAMIN_AND_COFACTOR_METABOLISM	0.951296	1	0.00199779	-0.222055	-0.60796	19	c("MMAA", "MCCC2", "ACACA")
REACTOME_DEFENSINS	0.031081	0.450472	0.0126776	-0.73598	-1.60559	8	c("DEFB132", "ART1", "DEFB1", "CD4")
REACTOME_DEGRADATION_OF_AXIN	0.0103685	0.229133	0.026575	-0.489192	-1.67023	52	c("PSMA5", "PSMD14", "PSMB8", "PSMD5", "PSMB2", "PSMD11", "PSME3", "PSMC4", "PSMB6", "PSMD12", "PSMA4", "PSMD8", "SMURF2", "PSMA2", "PSMB3", "PSMA1", "PSME4", "PSME1", "PSMB5", "RNF146", "PSMA3", "PSMB9", "PSMD10", "PSMB10", "PSMD7", "PSMC6")
REACTOME_DEGRADATION_OF_BETA_CATENIN_BY_THE_DESTRUCTION_COMPLEX	0.406438	1	0.00436572	-0.274173	-1.01258	81	c("PSMA5", "PSMD14", "PSMB8", "PSMD5", "PSMB2", "PSMD11", "PSME3", "PSMC4", "PSMB6", "PSMD12", "PSMA4", "PSMD8", "PSMA2", "PPP2R5D", "PSMB3", "PSMA1", "PPP2R5A", "PSME4", "PSME1", "PSMB5", "PSMA3", "PSMB9", "PSMD10", "PSMB10", "PPP2R1A", "PSMD7", "FRAT2", "PSMC6", "RBX1")
REACTOME_DEGRADATION_OF_CYSTEINE_AND_HOMOCYSTEINE	0.673762	1	0.00171201	0.37409	0.844117	13	c("GADL1", "CSAD", "MPST", "CTH", "TXN2")
REACTOME_DEGRADATION_OF_DVL	0.0125007	0.253288	0.0243381	-0.475509	-1.63492	54	c("HECW1", "PSMA5", "PSMD14", "PSMB8", "PSMD5", "PSMB2", "PSMD11", "PSME3", "PSMC4", "PSMB6", "PSMD12", "PSMA4", "PSMD8", "PSMA2", "PSMB3", "PSMA1", "PSME4", "PSME1", "PSMB5", "PSMA3", "PSMB9", "PSMD10", "PSMB10", "PSMD7", "PSMC6", "RBX1")
REACTOME_DEGRADATION_OF_GLI1_BY_THE_PROTEASOME	0.00838392	0.202427	0.0299014	-0.487207	-1.68713	56	c("PSMA5", "PSMD14", "PSMB8", "PSMD5", "PSMB2", "PSMD11", "PSME3", "PSMC4", "PSMB6", "PSMD12", "PSMA4", "PSMD8", "ITCH", "PSMA2", "PSMB3", "PSMA1", "PSME4", "PSME1", "PSMB5", "PSMA3", "PSMB9", "PSMD10", "PSMB10", "PSMD7", "PSMC6", "RBX1")
REACTOME_DEGRADATION_OF_THE_EXTRACELLULAR_MATRIX	0.244987	1	0.00291947	0.335071	1.127	123	c("MMP12", "MMP8", "COL9A3", "MMP19", "ADAMTS1", "COL11A1", "CAPN9", "COL6A5", "SCUBE1", "MMP17", "COL16A1", "CTSL", "ADAM8", "COL6A6", "CTSV", "ADAMTS4", "COL4A6", "COL26A1", "ELN", "MMP1", "CAPN11", "COL11A2", "TLL1", "COL18A1", "COL6A1", "ADAMTS8", "BMP1", "ADAMTS18")
REACTOME_DEPOLYMERISATION_OF_THE_NUCLEAR_LAMINA	0.764564	1	0.00227432	-0.302193	-0.779864	15	c("CDK1", "CCNB1")
REACTOME_DEPOSITION_OF_NEW_CENPA_CONTAINING_NUCLEOSOMES_AT_THE_CENTROMERE	0.922834	1	0.00212699	-0.230393	-0.67409	25	c("CENPA", "OIP5", "HJURP", "CENPL")
REACTOME_DERMATAN_SULFATE_BIOSYNTHESIS	0.97479	1	0.0018086	-0.220267	-0.510495	10	c("DSE", "BCAN", "DSEL", "VCAN", "DCN", "CHST14", "BGN", "CSPG4", "UST", "CSPG5")
REACTOME_DETOXIFICATION_OF_REACTIVE_OXYGEN_SPECIES	0.856456	1	0.00122907	0.267343	0.729886	32	c("NOX5", "SOD3", "GPX3", "CCS", "GSTP1", "NCF1", "NCF4", "GPX7", "CYBA")
REACTOME_DEUBIQUITINATION	0.854277	1	0.00406123	-0.207499	-0.878955	227	c("UCHL1", "AR", "RNF128", "CDK1", "CLSPN", "IL33", "CDC20", "MDM2", "YOD1", "PSMA5", "PSMD14", "PSMB8", "VCPIP1", "PSMD5", "PSMB2", "PSMD11", "PSME3", "TRAF6", "PSMC4", "IDE", "PSMB6", "UCHL5", "INO80D", "PSMD12", "RAD23B", "PSMA4", "PSMD8", "SMURF2", "USP14", "TOMM20", "USP3", "PSMA2", "BARD1", "SKP2", "PSMB3", "KEAP1", "PSMA1", "PSME4", "TAF9B", "VDAC1", "PSME1", "PSMB5", "TRIM25", "ESR1", "NE…
REACTOME_DEVELOPMENTAL_BIOLOGY	1	1	0.0102698	-0.171479	-0.805455	811	c("NKX6-1", "GRIN2B", "UNC5D", "LGI1", "CNTN6", "MAG", "UNC5A", "COL9A1", "LEFTY2", "HOXD1", "EPHA8", "DKK1", "DSG1", "TUBB3", "SLC2A2", "KRT80", "KRT23", "EFNA3", "ITGB3", "DRP2", "HOXD4", "ST8SIA2", "SEMA3E", "TRPC5", "DAB1", "RELN", "EFNA4", "PKP1", "CDH4", "PKP2", "NCAM1", "TUBB1", "CDH2", "HOXA1", "SDC2", "CRMP1", "PFN2", "SCN9A", "GFRA1", "SHC1", "HNF4G", "DOK6", "TRPC3", "CACNA1H", "DPYSL4…
REACTOME_DEX_H_BOX_HELICASES_ACTIVATE_TYPE_I_IFN_AND_INFLAMMATORY_CYTOKINES_PRODUCTION	0.702729	1	0.00223768	-0.380446	-0.79963	7	c("MYD88", "NFKB1", "DHX9", "IRF7")
REACTOME_DIGESTION	0.54913	1	0.00212537	0.508029	0.95466	6	c("TREH", "MGAM", "PIR")
REACTOME_DIGESTION_AND_ABSORPTION	0.614826	1	0.00188432	0.419371	0.890381	10	c("TREH", "SLC2A5", "MGAM", "PIR")
REACTOME_DIGESTION_OF_DIETARY_CARBOHYDRATE	0.332741	1	0.00303573	0.670482	1.14247	4	c("TREH", "MGAM")
REACTOME_DIGESTION_OF_DIETARY_LIPID	0.0787293	0.692596	0.00711948	-0.960767	-1.28108	1	CEL
REACTOME_DISASSEMBLY_OF_THE_DESTRUCTION_COMPLEX_AND_RECRUITMENT_OF_AXIN_TO_THE_MEMBRANE	0.996363	1	0.0010316	0.174203	0.460039	27	c("CTNNB1", "DVL3", "DVL1", "CSNK1G2", "CSNK1A1", "FRAT1", "AXIN1", "LRP5", "PPP2R5B")
REACTOME_DISEASE	0.00763027	0.195905	0.0164962	0.313893	1.2145	1246	c("IGHV3-13", "IGLV3-1", "IGHV3-11", "IGKV3D-20", "IGLV3-19", "IGHV3-30", "IGLV3-27", "IGHV1-2", "IGLV1-51", "IGLV1-40", "IGHV2-70", "IGKV1D-33", "IGHV4-59", "IGLV7-43", "IGHV3-48", "IGHV1-69", "MUC3A", "IGKV1D-12", "IGLV3-25", "IGHV4-39", "IGLV2-23", "IGKV1-12", "IGLV1-44", "IGHV1-46", "DPEP3", "IGKV1D-16", "IGKV1-5", "IGKV1-16", "IGKV1-39", "IGKV3-11", "IGHV3-53", "IGKV3-20", "IGHG2", "IGKV1D-3…
REACTOME_DISEASES_ASSOCIATED_WITH_GLYCOSAMINOGLYCAN_METABOLISM	0.983993	1	0.000987407	0.201116	0.56962	39	c("OGN", "OMD", "PRELP", "GPC4", "B4GALT7", "CSPG5", "FMOD")
REACTOME_DISEASES_ASSOCIATED_WITH_GLYCOSYLATION_PRECURSOR_BIOSYNTHESIS	0.99839	1	0.00190982	-0.154915	-0.418607	18	c("GNE", "NUS1", "SRD5A3", "GFPT1", "PMM2", "DHDDS", "DOLK", "PGM1", "GALK1", "DPM3", "MPI", "NEU1", "CTSA", "DPM1", "GLB1", "DPM2", "GALE")
REACTOME_DISEASES_ASSOCIATED_WITH_N_GLYCOSYLATION_OF_PROTEINS	0.981859	1	0.00112608	0.211537	0.506882	17	c("MOGS", "MAN1B1", "ALG6", "ALG3", "ALG9", "ALG1", "ALG11", "DPAGT1", "RFT1", "ALG13", "ALG14", "ALG8", "ALG2", "ALG12", "MPDU1", "B4GALT1", "MGAT2")
REACTOME_DISEASES_ASSOCIATED_WITH_O_GLYCOSYLATION_OF_PROTEINS	0.213143	0.964982	0.00338457	0.393269	1.1818	55	c("MUC3A", "MUC6", "ADAMTS1", "THBS1", "SSPO", "ADAMTS4", "MUC20", "THSD7B", "MUC1", "SPON1", "ADAMTS13", "ADAMTS8", "ADAMTS18", "GALNT12")
REACTOME_DISEASES_ASSOCIATED_WITH_SURFACTANT_METABOLISM	0.111324	0.809367	0.00551976	0.728716	1.36936	6	c("SFTPC", "CSF2RA", "ABCA3", "SFTPD", "CSF2RB")
REACTOME_DISEASES_OF_BASE_EXCISION_REPAIR	0.824524	1	0.00154451	0.391436	0.703713	5	c("NEIL1", "MUTYH")
REACTOME_DISEASES_OF_CARBOHYDRATE_METABOLISM	0.982321	1	0.00211415	-0.189521	-0.586412	32	c("HYAL1", "GYS2", "PPP1R3C", "ALDOB")
REACTOME_DISEASES_OF_DNA_REPAIR	0.88252	1	0.00135731	0.306711	0.65119	10	c("NEIL1", "MUTYH")
REACTOME_DISEASES_OF_GLYCOSYLATION	0.730903	1	0.00120604	0.257497	0.870045	128	c("MUC3A", "MUC6", "OGN", "OMD", "ADAMTS1", "THBS1", "SSPO", "ADAMTS4", "MUC20", "THSD7B", "MUC1", "SPON1", "GALT", "ADAMTS13", "ADAMTS8", "ADAMTS18", "GALNT12", "PRELP", "GPC4", "MOGS")
REACTOME_DISEASES_OF_IMMUNE_SYSTEM	0.596142	1	0.00180859	0.355263	0.907795	23	c("TICAM1", "IKBKG", "NFKBIA", "TLR10", "LY96", "CD36", "IKBKB", "NFKB2", "UNC93B1", "CD14")
REACTOME_DISEASES_OF_METABOLISM	0.98491	1	0.000605304	0.199274	0.70976	216	c("MUC3A", "POMC", "MUC6", "SFTPC", "OGN", "OMD", "ADAMTS1", "CYP19A1", "THBS1", "CYP21A2", "SSPO", "ADAMTS4", "MUC20", "IDUA", "THSD7B", "CYP27B1", "MUC1", "SPON1", "KHK", "CUBN", "CYP26B1", "GALT", "CSF2RA", "ADAMTS13", "ADAMTS8", "ADAMTS18", "ABCA3", "GALNT12", "GGT1", "CD320", "PRELP", "GPC4", "MOGS")
REACTOME_DISEASES_OF_MISMATCH_REPAIR_MMR	0.554605	1	0.00255895	-0.484955	-0.928422	5	c("MSH6", "MSH2", "MSH3", "MLH1")
REACTOME_DISEASES_OF_PROGRAMMED_CELL_DEATH	0.955398	1	0.00111479	0.232459	0.599227	24	c("JUN", "CDKN2A")
REACTOME_DISEASES_OF_SIGNAL_TRANSDUCTION_BY_GROWTH_FACTOR_RECEPTORS_AND_SECOND_MESSENGERS	0.907935	1	0.00502246	-0.19957	-0.882639	353	c("FGF5", "IHH", "KLB", "DKK1", "NRG4", "EREG", "EGF", "ITGB3", "ERBB4", "HDAC9", "SHC1", "FGB", "FGG", "FZD6", "CDKN1A", "MDM2", "FN1", "CALM1", "PIK3AP1", "PSMA5", "PSMD14", "PSMB8", "PSMD5", "NRAS", "TGFA", "FZD5", "TRIM24", "PSMB2", "POLR2K", "KL", "CAMK2B", "PSMD11", "FKBP1A", "HEY2", "STAT1", "PIK3R1", "PSME3", "EGFR", "PSMC4", "DERL2", "PSMB6", "HDAC4", "PSMD12", "PSMA4", "ADAM10", "PSMD8"…
REACTOME_DISINHIBITION_OF_SNARE_FORMATION	0.969186	1	0.00134057	0.298045	0.507857	4	c("STX4", "PRKCB", "PRKCA", "STXBP3")
REACTOME_DISORDERS_OF_TRANSMEMBRANE_TRANSPORTERS	0.114379	0.819198	0.0101363	-0.29119	-1.17977	155	c("SLC34A1", "SLCO1B3", "SLC2A2", "SLCO1B1", "ABCA12", "SLC17A8", "CP", "SLC3A1", "SLC17A5", "ABCC9", "ABCB11", "SLC4A4", "SLC1A1", "SLC2A10", "PSMA5", "PSMD14", "PSMB8", "PSMD5", "DERL1", "PSMB2", "ABCB4", "PSMD11", "NUP35", "PSME3", "ABCC6", "SLC2A1", "PSMC4", "DERL2", "PSMB6", "SLC7A7", "PSMD12", "SLC40A1", "SLC24A5", "PSMA4", "PSMD8", "NUP133", "NDC1", "ERLIN1", "PSMA2", "SLC39A4", "PSMB3", "…
REACTOME_DISPLACEMENT_OF_DNA_GLYCOSYLASE_BY_APEX1	0.903889	1	0.00189923	-0.275504	-0.62069	9	c("NTHL1", "TDG", "UNG", "APEX1", "MPG", "OGG1", "MUTYH", "SMUG1", "MBD4")
REACTOME_DISSOLUTION_OF_FIBRIN_CLOT	0.433507	1	0.00238932	0.458904	1.03549	13	c("SERPINB2", "PLAUR", "SERPINE1")
REACTOME_DNA_DAMAGE_BYPASS	0.999527	1	0.00223718	-0.141779	-0.472899	46	c("DTL", "POLE2", "SPRTN", "POLH", "RFC3", "TRIM25", "POLE3", "RBX1", "REV3L", "ISG15", "USP10", "RPA1", "UBE2L6", "UBB", "RCHY1")
REACTOME_DNA_DAMAGE_RECOGNITION_IN_GG_NER	0.998056	1	0.00215442	-0.15537	-0.498736	38	c("COPS5", "INO80D", "RAD23B", "COPS8", "COPS7A", "NFRKB", "PARP2", "PARP1", "RBX1", "ACTB", "TFPT", "UBB", "CUL4A", "COPS7B", "INO80", "COPS4", "COPS2", "YY1", "CETN2", "CUL4B", "MCRS1", "DDB2", "RPS27A", "COPS3", "ACTR8", "RUVBL1", "ACTL6A", "COPS6", "RAD23A", "UBA52", "INO80C", "ACTR5", "INO80B", "UBC", "GPS1", "XPC", "DDB1", "INO80E")
REACTOME_DNA_DAMAGE_REVERSAL	0.975048	1	0.00124294	0.245635	0.494493	8	c("MGMT", "ALKBH2", "ALKBH3")
REACTOME_DNA_DAMAGE_TELOMERE_STRESS_INDUCED_SENESCENCE	0.142326	0.8609	0.00640989	-0.432585	-1.27737	26	c("CCNE2", "HMGA2", "CDKN1A", "NBN", "ASF1A", "HIRA", "CCNA2", "HMGA1", "ATM", "RB1", "TINF2", "TP53", "TERF1")
REACTOME_DNA_DOUBLE_STRAND_BREAK_REPAIR	0.990301	1	0.00292072	-0.18076	-0.711027	124	c("EYA4", "CLSPN", "DNA2", "POLE2", "NBN", "CHEK1", "PRKDC", "EXO1", "BRIP1", "RAD51AP1", "UBE2V2", "POLH", "KPNA2", "RFC3", "TIMELESS", "PPP5C", "BARD1", "UBE2N", "SUMO1", "POLE3", "SPIDR", "CCNA2", "PARP2", "XRCC5", "PARP1", "SUMO2", "BRCC3", "RBBP8", "HERC2", "ATM", "BABAM1", "RNF4", "ABL1", "XRCC6", "TP53", "RPA1", "RMI2")
REACTOME_DNA_DOUBLE_STRAND_BREAK_RESPONSE	0.850721	1	0.00240953	-0.239842	-0.769889	38	c("EYA4", "NBN", "UBE2V2", "KPNA2", "PPP5C", "BARD1", "UBE2N", "SUMO1", "BRCC3", "HERC2", "ATM", "BABAM1", "ABL1", "TP53")
REACTOME_DNA_METHYLATION	0.672388	1	0.00224423	-0.429086	-0.821463	5	c("DNMT3A", "DNMT1", "DNMT3B", "DNMT3L", "UHRF1")
REACTOME_DNA_REPAIR	1	1	0.00406927	-0.12712	-0.548125	270	c("EYA4", "DTL", "CLSPN", "DNA2", "POLE2", "NEIL3", "NBN", "CHEK1", "PRKDC", "EXO1", "UBE2T", "POLR2K", "NTHL1", "COPS5", "SPRTN", "BRIP1", "RAD51AP1", "TCEA1", "UBE2V2", "FANCF", "POLH", "KPNA2", "INO80D", "ASCC3", "RAD23B", "SUMO3", "RFC3", "TIMELESS", "PPP5C", "CHD1L", "BARD1", "FANCI", "COPS8", "COPS7A", "POLR2F", "UBE2N", "SUMO1", "TRIM25", "POLE3", "SPIDR", "PIAS3", "FANCC", "ERCC8", "CCNA2…
REACTOME_DNA_REPLICATION	0.0046365	0.134398	0.0475036	-0.399647	-1.5701	123	c("CCNE2", "UBE2C", "MCM10", "DNA2", "CDC6", "CDC45", "POLE2", "MCM4", "CDT1", "POLA1", "ORC6", "PSMA5", "PSMD14", "PSMB8", "PSMD5", "E2F2", "PSMB2", "PSMD11", "GMNN", "PSME3", "PSMC4", "PSMB6", "GINS1", "PSMD12", "PSMA4", "PSMD8", "RFC3", "PSMA2", "E2F1", "PRIM2", "SKP2", "PSMB3", "PSMA1", "PSME4", "ORC3", "PSME1", "PSMB5", "CDC27", "PRIM1", "MCM3", "E2F3", "POLE3", "CCNA2", "ANAPC1", "PSMA3", "…
REACTOME_DNA_REPLICATION_INITIATION	0.14051	0.854545	0.00582495	-0.623151	-1.35944	8	c("POLE2", "POLA1", "PRIM2", "PRIM1", "POLE3")
REACTOME_DNA_REPLICATION_PRE_INITIATION	0.00201634	0.0789556	0.0654598	-0.477021	-1.76516	82	c("MCM10", "CDC6", "CDC45", "POLE2", "MCM4", "CDT1", "POLA1", "ORC6", "PSMA5", "PSMD14", "PSMB8", "PSMD5", "E2F2", "PSMB2", "PSMD11", "GMNN", "PSME3", "PSMC4", "PSMB6", "PSMD12", "PSMA4", "PSMD8", "PSMA2", "E2F1", "PRIM2", "PSMB3", "PSMA1", "PSME4", "ORC3", "PSME1", "PSMB5", "PRIM1", "MCM3", "E2F3", "POLE3", "PSMA3", "PSMB9", "PSMD10", "PSMB10", "PSMD7", "PSMC6")
REACTOME_DNA_STRAND_ELONGATION	0.728772	1	0.00259785	-0.270357	-0.836531	32	c("DNA2", "CDC45", "MCM4", "POLA1", "GINS1", "RFC3", "PRIM2", "PRIM1", "MCM3")
REACTOME_DOPAMINE_NEUROTRANSMITTER_RELEASE_CYCLE	0.124198	0.825376	0.00673049	-0.471605	-1.32361	21	c("CPLX1", "LIN7A", "SYN3", "SYT1", "SLC18A2", "STXBP1", "SYN2")
REACTOME_DOPAMINE_RECEPTORS	0.121463	0.825376	0.00555422	0.880884	1.28745	2	c("DRD4", "DRD1")
REACTOME_DOWNREGULATION_OF_ERBB2_ERBB3_SIGNALING	0.959751	1	0.00119891	0.243643	0.549768	13	c("NRG1", "ERBB3", "UBC", "UBA52", "AKT2", "NRG2", "ERBB2", "USP8")
REACTOME_DOWNREGULATION_OF_ERBB2_SIGNALING	0.28008	1	0.00449353	-0.37252	-1.11906	28	c("NRG4", "EREG", "EGF", "ERBB4")
REACTOME_DOWNREGULATION_OF_ERBB4_SIGNALING	0.206664	0.951722	0.00477475	-0.559613	-1.26077	9	c("ERBB4", "NEDD4", "ITCH", "WWP1")
REACTOME_DOWNREGULATION_OF_SMAD2_3_SMAD4_TRANSCRIPTIONAL_ACTIVITY	0.995455	1	0.00106017	0.177796	0.454318	23	c("NCOR2", "UBC", "TGIF2", "NEDD4L", "UBA52", "TGIF1", "RPS27A", "RNF111", "SKIL", "HDAC1", "USP9X", "SMAD3", "UBE2D3", "SMAD2", "NCOR1", "TRIM33", "UBB", "UBE2D1", "SMAD4", "SKI", "PARP1", "PPM1A")
REACTOME_DOWNREGULATION_OF_TGF_BETA_RECEPTOR_SIGNALING	0.772123	1	0.002424	-0.271157	-0.800696	26	c("PMEPA1", "MTMR4", "UCHL5", "SMURF2", "XPO1", "BAMBI", "TGFBR2", "PPP1CB", "TGFBR1", "UBB", "USP15", "SMAD2", "SMAD3")
REACTOME_DOWNSTREAM_SIGNALING_EVENTS_OF_B_CELL_RECEPTOR_BCR	0.0861284	0.709545	0.0098108	-0.348902	-1.28031	78	c("CALM1", "PSMA5", "PSMD14", "PSMB8", "PSMD5", "NRAS", "PSMB2", "PSMD11", "FKBP1A", "PSME3", "PSMC4", "PSMB6", "PSMD12", "PSMA4", "PSMD8", "PSMA2", "PPIA", "BCL10", "KRAS", "PSMB3", "PSMA1", "PSME4", "PSME1", "PSMB5", "NFKB1", "PPP3CA", "PSMA3", "PSMB9", "PSMD10", "PSMB10", "CHUK", "PSMD7", "PSMC6")
REACTOME_DOWNSTREAM_SIGNALING_OF_ACTIVATED_FGFR1	0.259341	1	0.00460506	-0.395109	-1.14547	24	c("FGF5", "FLRT2", "SHC1", "FLRT3", "NRAS", "KL", "PIK3R1")
REACTOME_DOWNSTREAM_SIGNALING_OF_ACTIVATED_FGFR2	0.725087	1	0.00245648	-0.292675	-0.821423	21	c("FGF5", "SHC1", "NRAS", "PIK3R1")
REACTOME_DOWNSTREAM_SIGNALING_OF_ACTIVATED_FGFR3	0.52975	1	0.00297041	-0.344312	-0.942687	19	c("FGF5", "SHC1", "NRAS", "PIK3R1")
REACTOME_DOWNSTREAM_SIGNALING_OF_ACTIVATED_FGFR4	0.730885	1	0.00241297	-0.296967	-0.813061	19	c("KLB", "SHC1", "NRAS", "PIK3R1")
REACTOME_DOWNSTREAM_SIGNAL_TRANSDUCTION	0.998904	1	0.00205221	-0.147653	-0.447093	29	c("NRAS", "STAT1", "PIK3R1", "CRK", "KRAS", "STAT3", "SOS1", "PIK3R2", "NCK2", "PDGFA", "PDGFB", "GRB2", "STAT5B")
REACTOME_DSCAM_INTERACTIONS	0.162178	0.898639	0.00436722	0.600922	1.30484	11	c("DCC", "MAPK13", "MAPK11")
REACTOME_DUAL_INCISION_IN_GG_NER	0.999324	1	0.000953872	0.153018	0.437352	41	c("POLD4", "DDB1", "GTF2H2", "XPA", "UBC", "RFC4", "GTF2H4", "ERCC5", "ERCC2", "RPA3", "POLD1", "PCNA", "POLE4", "UBA52", "POLK", "POLD2")
REACTOME_DUAL_INCISION_IN_TC_NER	0.999897	1	0.000862155	0.141842	0.437723	65	c("POLD4", "DDB1", "GTF2H2", "XAB2", "UVSSA", "XPA", "POLR2L", "POLR2H", "UBC", "RFC4", "GTF2H4", "CCNH", "ERCC5", "POLR2E", "ERCC2", "EP300", "RPA3", "POLD1", "PCNA", "POLE4", "UBA52", "MNAT1", "ISY1", "PPIE", "POLK", "POLD2")
REACTOME_E2F_ENABLED_INHIBITION_OF_PRE_REPLICATION_COMPLEX_FORMATION	0.161768	0.898639	0.00545007	-0.587255	-1.32304	9	c("CDK1", "CCNB1", "ORC6")
REACTOME_E2F_MEDIATED_REGULATION_OF_DNA_REPLICATION	0.528187	1	0.00302594	-0.332535	-0.944155	22	c("CDK1", "CCNB1", "POLA1", "ORC6", "E2F1", "PRIM2", "ORC3", "PRIM1")
REACTOME_E3_UBIQUITIN_LIGASES_UBIQUITINATE_TARGET_PROTEINS	0.733696	1	0.00271809	-0.257272	-0.846626	43	c("PRKDC", "DERL1", "RNF152", "UBE2V2", "CDC73", "BCL10", "RNF144A", "PEX13", "RNF181", "UBE2N", "HLA-A", "UBE2L3")
REACTOME_EARLY_PHASE_OF_HIV_LIFE_CYCLE	0.997712	1	0.00184894	-0.164866	-0.417823	14	c("CD4", "PPIA", "KPNA1", "XRCC5", "HMGA1", "XRCC6", "CCR5", "PSIP1", "LIG4", "FEN1", "XRCC4", "BANF1", "LIG1", "CXCR4")
REACTOME_ECM_PROTEOGLYCANS	0.572973	1	0.00346788	-0.260517	-0.936189	69	c("COL9A1", "ITGB3", "TGFB2", "LRP4", "NCAM1", "MUSK", "COL1A2", "COL4A1", "FN1", "COL5A3")
REACTOME_EFFECTS_OF_PIP2_HYDROLYSIS	0.969388	1	0.00108579	0.220267	0.572657	25	c("DGKB", "DGKA", "DGKQ", "PRKCH", "RASGRP2", "DGKD", "PRKCQ", "ABHD12", "ITPR3", "PRKCD", "ITPR1", "MGLL", "PRKCE", "DGKE")
REACTOME_EGFR_DOWNREGULATION	0.299649	1	0.00432865	-0.367028	-1.10257	28	c("EREG", "EGF", "TGFA", "PTPRK", "CDC42", "EGFR", "PTPN3", "CBL")
REACTOME_EGFR_INTERACTS_WITH_PHOSPHOLIPASE_C_GAMMA	0.0644179	0.630991	0.00867458	-0.714264	-1.50126	7	c("EREG", "EGF", "TGFA", "EGFR")
REACTOME_EGFR_TRANSACTIVATION_BY_GASTRIN	0.584624	1	0.00256391	-0.411509	-0.897732	8	c("NRAS", "EGFR", "KRAS", "SOS1", "PRKCA", "GRB2")
REACTOME_EGR2_AND_SOX10_MEDIATED_INITIATION_OF_SCHWANN_CELL_MYELINATION	0.639326	1	0.00275874	-0.296161	-0.882119	27	c("MAG", "DRP2")
REACTOME_EICOSANOIDS	0.0248168	0.390706	0.014428	-0.708317	-1.64161	10	c("CYP4F22", "CYP8B1", "CYP4F2", "CYP4F11", "CYP4F3")
REACTOME_EICOSANOID_LIGAND_BINDING_RECEPTORS	0.344289	1	0.00276737	0.483826	1.11022	14	c("CYSLTR2", "PTGER2", "PTGER3", "PTGDR2", "PTGDR", "PTGER1", "LTB4R")
REACTOME_ELASTIC_FIBRE_FORMATION	0.22736	0.9925	0.00535496	-0.346239	-1.14468	44	c("BMP7", "FBN3", "ITGB3", "TGFB2", "ITGB8", "FBN2", "EMILIN3", "BMP10", "FN1")
REACTOME_ELECTRIC_TRANSMISSION_ACROSS_GAP_JUNCTIONS	0.459266	1	0.00278519	-0.628994	-1.05109	3	GJC1
REACTOME_ELEVATION_OF_CYTOSOLIC_CA2_LEVELS	0.534607	1	0.00205807	0.422557	0.95348	13	c("P2RX1", "P2RX5", "P2RX7")
REACTOME_ENDOGENOUS_STEROLS	0.792488	1	0.00138783	0.298191	0.768667	24	c("POMC", "CYP19A1", "CYP21A2")
REACTOME_ENDOSOMAL_SORTING_COMPLEX_REQUIRED_FOR_TRANSPORT_ESCRT	0.839581	1	0.00126385	0.27358	0.742346	31	c("VPS37D", "VPS37B", "CHMP6", "CHMP7", "UBC", "SNF8", "HGS", "VPS37C", "MVB12A", "STAM", "CHMP2B", "UBAP1", "CHMP4A", "UBA52")
REACTOME_ENDOSOMAL_VACUOLAR_PATHWAY	0.761775	1	0.00155634	0.354503	0.769769	11	c("CTSL", "CTSV", "HLA-F", "HLA-G")
REACTOME_ENERGY_DEPENDENT_REGULATION_OF_MTOR_BY_LKB1_AMPK	0.790278	1	0.00241089	-0.263793	-0.792446	28	c("PRKAB2", "STRADB", "LAMTOR2", "CAB39L", "PRKAA2", "MTOR", "PRKAB1", "PPM1A", "PRKAA1", "LAMTOR5", "SLC38A9")
REACTOME_ENOS_ACTIVATION	0.08615	0.709545	0.00770363	-0.6077	-1.44452	11	c("DDAH1", "LYPLA1", "CALM1", "CAV1", "NOS3")
REACTOME_EPHA_MEDIATED_GROWTH_CONE_COLLAPSE	0.326096	1	0.00412902	-0.359859	-1.08103	28	c("EPHA8", "EFNA3", "EFNA4", "EFNA1", "LYN", "MYL12B", "YES1", "EFNA2")
REACTOME_EPHB_MEDIATED_FORWARD_SIGNALING	0.138007	0.852182	0.00689763	-0.383242	-1.24911	41	c("GRIN2B", "SDC2", "ARHGEF28", "EPHB2", "EFNB2", "ACTR3", "CDC42", "LYN", "PTK2", "ARPC5", "YES1")
REACTOME_EPHRIN_SIGNALING	0.688643	1	0.00162585	0.341921	0.839322	19	c("EPHB1", "EPHB6", "PAK3", "EPHB4")
REACTOME_EPH_EPHRIN_MEDIATED_REPULSION_OF_CELLS	0.646192	1	0.00301118	-0.265036	-0.895306	49	c("EPHA8", "EFNA3", "EFNA4", "EPHB2", "EFNB2", "MMP2", "EFNA1", "LYN", "ADAM10", "YES1", "EFNA2")
REACTOME_EPH_EPHRIN_SIGNALING	0.18694	0.910759	0.00676511	-0.305908	-1.14612	89	c("GRIN2B", "EPHA8", "EFNA3", "EFNA4", "SDC2", "ARHGEF28", "SDCBP", "EPHB2", "EFNB2", "MMP2", "ACTR3", "CDC42", "EFNA1", "LYN", "MYL12B", "PTK2", "ADAM10", "ARPC5", "YES1", "EFNA2")
REACTOME_EPIGENETIC_REGULATION_OF_GENE_EXPRESSION	0.999898	1	0.00079716	0.149844	0.483127	88	c("JARID2", "GTF2H2", "TAF1C", "PHF1", "POLR1E", "TAF1D", "MTA1", "KAT2A", "UBTF", "POLR2L", "POLR2H", "MBD3", "GTF2H4", "CCNH", "EED", "SIN3B", "CHD3", "SAP30", "AEBP2", "BAZ2A", "SAP30BP", "POLR2E", "ERCC2", "EP300", "MTA3", "POLR1D", "MNAT1", "TBP", "MYBBP1A", "SIRT1")
REACTOME_ERBB2_ACTIVATES_PTK6_SIGNALING	0.181331	0.910759	0.00527586	-0.511544	-1.27154	13	c("NRG4", "EREG", "EGF", "ERBB4")
REACTOME_ERBB2_REGULATES_CELL_MOTILITY	0.181187	0.910759	0.00534121	-0.489028	-1.26202	15	c("NRG4", "EREG", "EGF", "ERBB4")
REACTOME_ERCC6_CSB_AND_EHMT2_G9A_POSITIVELY_REGULATE_RRNA_EXPRESSION	0.967666	1	0.00192775	-0.212849	-0.55827	16	c("GATAD2B", "RBBP4", "CBX3", "ERCC6", "HDAC1", "MTA2", "HDAC2", "CHD4", "GATAD2A", "TTF1", "RBBP7", "EHMT2", "MTA3", "CHD3", "MBD3", "MTA1")
REACTOME_ERKS_ARE_INACTIVATED	0.917524	1	0.00195728	-0.251938	-0.62624	13	c("MAPK1", "PPP2R5D", "PPP2R1A", "DUSP3", "PPP2R1B", "DUSP7", "VRK3", "MAPK7", "MAPK3", "PPP2CA", "PPP2CB", "DUSP6", "DUSP4")
REACTOME_ERK_MAPK_TARGETS	0.492919	1	0.003156	-0.340481	-0.966715	22	c("RPS6KA2", "RPS6KA3", "MAPK1", "PPP2R5D", "MEF2C", "MAPK14", "PPP2R1A", "MEF2A", "RPS6KA1", "ELK1", "DUSP3", "PPP2R1B", "DUSP7")
REACTOME_ERYTHROCYTES_TAKE_UP_CARBON_DIOXIDE_AND_RELEASE_OXYGEN	0.0487423	0.536441	0.010169	-0.68724	-1.5483	9	c("HBA1", "HBA2", "CA2", "HBB")
REACTOME_ERYTHROCYTES_TAKE_UP_OXYGEN_AND_RELEASE_CARBON_DIOXIDE	0.00643847	0.173141	0.0272286	-0.883845	-1.69208	5	c("HBA1", "HBA2", "CA2", "HBB")
REACTOME_ERYTHROPOIETIN_ACTIVATES_PHOSPHOINOSITIDE_3_KINASE_PI3K	0.695787	1	0.00168799	0.379438	0.823912	11	c("PIK3CB", "GAB1", "PIK3CD", "EPOR", "PIK3CG", "PIK3R5", "IRS2", "PIK3CA")
REACTOME_ERYTHROPOIETIN_ACTIVATES_PHOSPHOLIPASE_C_GAMMA_PLCG	0.935906	1	0.00177316	-0.279659	-0.563253	6	c("LYN", "JAK2", "PLCG1", "IRS2", "EPOR", "PLCG2")
REACTOME_ERYTHROPOIETIN_ACTIVATES_RAS	0.450332	1	0.00315668	-0.403235	-1.00232	13	c("SHC1", "NRAS", "LYN", "KRAS")
REACTOME_ERYTHROPOIETIN_ACTIVATES_STAT5	0.920826	1	0.00179713	-0.289504	-0.583081	6	c("LYN", "STAT5B", "JAK2", "STAT5A", "IRS2", "EPOR")
REACTOME_ER_QUALITY_CONTROL_COMPARTMENT_ERQC	0.958152	1	0.00200184	-0.216315	-0.599756	20	c("RNF139", "DERL2", "TRIM13", "UGGT1", "EDEM3", "SEL1L", "UBB", "RNF185", "RNF5", "EDEM2")
REACTOME_ER_TO_GOLGI_ANTEROGRADE_TRANSPORT	0.379839	1	0.00525729	-0.255269	-1.02192	141	c("MIA2", "TUBB3", "CAPZA1", "TUBB1", "F5", "TUBB6", "TRAPPC9", "TMED2", "TGFA", "KDELR3", "KDELR2", "SERPINA1", "TUBA8", "TUBB2A", "SEC24D", "F8", "DYNLL1", "SAR1B", "COPZ2", "TRAPPC2", "COPA", "TUBA1A", "ARCN1", "CNIH2", "MIA3", "ARF1", "DYNLL2", "TMED10", "SEC23A", "RAB1A", "CNIH1", "TMED7", "CAPZA2", "MCFD2", "COG3", "BET1", "DCTN5", "SEC24B", "KDELR1", "NAPG", "ARF4", "TRAPPC3", "SCFD1", "DC…
REACTOME_ESR_MEDIATED_SIGNALING	0.048752	0.536441	0.0154569	-0.318337	-1.28446	150	c("GNG11", "EREG", "EGF", "ERBB4", "FOXA1", "SHC1", "FKBP5", "UHMK1", "SPHK1", "CCND1", "CALM1", "CAV1", "GNAI1", "NCOA2", "NRAS", "S1PR3", "CAV2", "TGFA", "POLR2K", "MMP2", "GPAM", "NR5A2", "CITED1", "PIK3R1", "GNB4", "NOS3", "EGFR", "KPNA2", "AGO2", "GNG4", "PTK2", "RAD21", "AKT3", "MAPK1", "POU2F1", "PPP5C", "USF1", "GNG5", "KRAS", "FKBP4", "MMP7", "POLR2F", "XPO1", "CXCL12", "ESR2", "GNB3", "…
REACTOME_ESTABLISHMENT_OF_SISTER_CHROMATID_COHESION	0.187056	0.910759	0.00508049	-0.552597	-1.28071	10	c("PDS5A", "ESCO2", "RAD21", "PDS5B", "STAG1", "CDCA5", "SMC1A")
REACTOME_ESTROGEN_BIOSYNTHESIS	0.489677	1	0.00233239	0.562966	1.01209	5	c("CYP19A1", "HSD17B1", "HSD17B14")
REACTOME_ESTROGEN_DEPENDENT_GENE_EXPRESSION	0.999128	1	0.000798472	0.166673	0.537386	88	c("JUN", "JUND", "FOS")
REACTOME_ESTROGEN_DEPENDENT_NUCLEAR_EVENTS_DOWNSTREAM_OF_ESR_MEMBRANE_SIGNALING	0.124163	0.825376	0.00676194	-0.465	-1.32026	22	c("EREG", "EGF", "UHMK1", "CCND1", "TGFA", "EGFR", "PTK2", "AKT3", "MAPK1")
REACTOME_ESTROGEN_STIMULATED_SIGNALING_THROUGH_PRKCZ	0.60323	1	0.00245477	-0.437577	-0.88131	6	c("NRAS", "MAPK1", "KRAS")
REACTOME_ETHANOL_OXIDATION	0.00353153	0.109477	0.0386901	-0.791434	-1.88126	11	c("ADH6", "ADH1A", "ADH1B", "ADH4", "ALDH1A1", "ADH1C", "ALDH2")
REACTOME_EUKARYOTIC_TRANSLATION_ELONGATION	0.307681	1	0.00259288	0.337997	1.09306	90	c("RPS9", "RPL18", "RPL13", "RPS28", "RPSA", "RPS15", "RPLP2", "RPS4Y1", "EEF2", "RPL18A", "EEF1G", "RPL41", "RPL36", "RPL14", "RPS19", "RPL3", "RPL7A", "RPL27A", "RPL24", "RPS16", "RPS12", "RPL15", "RPL28", "RPL10A", "RPS8", "FAU", "RPS2", "RPL11", "RPS3", "RPL32", "RPL13A", "RPL35", "RPL37", "RPL26L1", "RPS26", "RPL19", "RPL35A", "RPS24", "RPS5", "RPS6", "RPS21", "RPS10", "UBA52", "RPS18", "RPL…
REACTOME_EUKARYOTIC_TRANSLATION_INITIATION	0.398315	1	0.00211918	0.31009	1.03579	116	c("RPS9", "EIF3C", "RPL18", "RPL13", "RPS28", "RPSA", "RPS15", "RPLP2", "RPS4Y1", "EIF3B", "EIF3G", "RPL18A", "RPL41", "RPL36", "RPL14", "RPS19", "RPL3", "RPL7A", "RPL27A", "EIF5B", "EIF3K", "EIF3A", "EIF2B5", "RPL24", "RPS16", "EIF4A2", "RPS12", "RPL15", "RPL28", "RPL10A", "RPS8", "FAU", "RPS2", "EIF4G1", "EIF4A1", "RPL11", "RPS3", "RPL32", "RPL13A", "RPL35", "RPL37", "RPL26L1", "RPS26", "RPL19"…
REACTOME_EXPORT_OF_VIRAL_RIBONUCLEOPROTEINS_FROM_NUCLEUS	0.780416	1	0.00246922	-0.261886	-0.804651	31	c("NUP35", "NUP133", "NDC1", "SEH1L", "XPO1", "NUP88", "NUP188", "NUP205", "TPR", "NUP43", "NUP62", "NUP98")
REACTOME_EXTENSION_OF_TELOMERES	0.997872	1	0.00219839	-0.157858	-0.517005	42	c("TERT", "DNA2", "POLA1")
REACTOME_EXTRACELLULAR_MATRIX_ORGANIZATION	0.408836	1	0.00190975	0.283135	1.02714	271	c("MFAP5", "MMP12", "CEACAM6", "NRXN1", "MMP8", "COL9A3", "MMP19", "MADCAM1", "ADAMTS1", "COL11A1", "CAPN9", "DMD", "COL6A5", "SCUBE1", "MMP17", "COL16A1", "COL27A1", "CTSL", "ADAM8", "COL6A6", "CTSV", "THBS1", "VWF", "COL24A1", "ICAM4", "ADAMTS4", "FBLN1", "COL4A6", "COL26A1", "ICAM3", "ITGB4", "ELN", "TNXB", "ITGA7", "LTBP4", "MMP1", "CAPN11", "SERPINE1", "COL11A2", "TLL1", "FBLN2", "ADAM19", "…
REACTOME_EXTRA_NUCLEAR_ESTROGEN_SIGNALING	0.0127098	0.253288	0.0249873	-0.447923	-1.59689	66	c("GNG11", "EREG", "EGF", "SHC1", "UHMK1", "SPHK1", "CCND1", "CALM1", "CAV1", "GNAI1", "NRAS", "S1PR3", "CAV2", "TGFA", "MMP2", "PIK3R1", "GNB4", "NOS3", "EGFR", "GNG4", "PTK2", "AKT3", "MAPK1", "GNG5", "KRAS", "MMP7", "XPO1", "ESR2", "GNB3", "GNB1", "ESR1")
REACTOME_EXTRINSIC_PATHWAY_OF_FIBRIN_CLOT_FORMATION	0.395127	1	0.00316722	-0.56702	-1.08553	5	c("F9", "TFPI")
REACTOME_FACTORS_INVOLVED_IN_MEGAKARYOCYTE_DEVELOPMENT_AND_PLATELET_PRODUCTION	0.535702	1	0.00417815	-0.244901	-0.962148	123	c("KIF1A", "TUBB3", "CAPZA1", "TUBB1", "EHD3", "KIF15", "KIF3C", "KIF20A", "TUBB6", "KIF23", "DOCK4", "HBB", "KIF18A", "TUBA8", "TUBB2A", "KIF11", "CDC42", "KIFAP3", "CENPE", "TUBA1A", "KIF19", "KIF21A", "VPS45", "KIFC1", "KIF1B", "PRKAR2A", "RACGAP1", "EHD2", "CAPZA2")
REACTOME_FANCONI_ANEMIA_PATHWAY	0.999932	1	0.00208669	-0.120192	-0.371893	32	c("UBE2T", "FANCF", "FANCI", "FANCC", "FAN1", "RPA1", "UBB", "FANCA", "DCLRE1B", "FANCM", "DCLRE1A", "ATR", "FANCD2", "FANCB", "USP1", "FANCE", "RPS27A", "ERCC4", "ATRIP", "ERCC1", "RPA2", "POLN", "WDR48", "UBA52", "RPA3", "FANCL", "SLX4", "EME1", "MUS81", "UBC", "FANCG", "EME2")
REACTOME_FASL_CD95L_SIGNALING	0.545794	1	0.00258603	-0.489245	-0.936636	5	c("FASLG", "CASP8", "FADD")
REACTOME_FATTY_ACIDS	0.111958	0.811335	0.00662149	-0.622584	-1.40264	9	c("CYP4F22", "CYP4F2", "CYP2J2", "CYP4F11", "CYP4F3")
REACTOME_FATTY_ACIDS_BOUND_TO_GPR40_FFAR1_REGULATE_INSULIN_SECRETION	0.401177	1	0.0026135	0.553326	1.07913	7	c("GNA15", "PLCB2", "GNA14", "GNA11")
REACTOME_FATTY_ACID_METABOLISM	0.00301518	0.104754	0.0626796	-0.385385	-1.55749	152	c("CYP4F22", "THRSP", "GPX2", "HPGD", "ELOVL2", "PHYH", "PTGES", "PLA2G4A", "FAAH2", "FADS1", "CYP8B1", "PON1", "ACAA2", "PRKAB2", "EHHADH", "PECR", "HPGDS", "SCP2", "ELOVL6", "CYP4F2", "ALDH3A2", "ACSL1", "HAO2", "ACSL6", "AKR1C3", "SLC27A2", "ACSM3", "SCD", "DECR1", "MMAA", "CYP2J2", "ACSL5", "SLC25A20", "CYP4F11", "ACACA", "PTGS1", "CYP4F3", "ACOX1", "AMACR", "ACOT1", "NUDT19", "ACBD5", "FADS2…
REACTOME_FATTY_ACYL_COA_BIOSYNTHESIS	0.284115	1	0.0044582	-0.371337	-1.11551	28	c("ELOVL2", "ELOVL6", "ACSL1", "ACSL6", "SCD", "ACSL5", "ACACA")
REACTOME_FBXW7_MUTANTS_AND_NOTCH1_IN_CANCER	0.913468	1	0.00139663	0.333317	0.599228	5	c("FBXW7", "SKP1", "NOTCH1")
REACTOME_BINDING_AND_UPTAKE_OF_LIGANDS_BY_SCAVENGER_RECEPTORS	1.31739e-25	1.63356e-23	1.31101	0.867513	2.76961	82	c("IGHV3-13", "IGLV3-1", "IGHV3-11", "IGKV3D-20", "IGLV3-19", "IGHV3-30", "IGLV3-27", "IGHV1-2", "IGLV1-51", "IGLV1-40", "IGHV2-70", "IGKV1D-33", "IGHV4-59", "IGLV7-43", "IGHV3-48", "IGHV1-69", "IGKV1D-12", "IGLV3-25", "IGHV4-39", "IGLV2-23", "IGKV1-12", "IGLV1-44", "IGHV1-46", "IGKV1D-16", "IGKV1-5", "IGKV1-16", "IGKV1-39", "IGKV3-11", "IGHV3-53", "IGKV3-20", "IGKV1D-39", "IGHV3-23", "IGLV2-11",…
REACTOME_FC_EPSILON_RECEPTOR_FCERI_SIGNALING	1.04871e-32	1.80055e-30	1.48854	0.792177	2.756	168	c("IGHV3-13", "IGLV3-1", "IGHV3-11", "IGKV3D-20", "IGLV3-19", "IGHV3-30", "IGLV3-27", "IGHV1-2", "IGLV1-51", "IGLV1-40", "IGHV2-70", "IGKV1D-33", "IGHV4-59", "IGLV7-43", "IGHV3-48", "IGHV1-69", "IGKV1D-12", "IGHE", "IGLV3-25", "IGHV4-39", "IGLV2-23", "IGKV1-12", "IGLV1-44", "IGHV1-46", "IGKV1D-16", "IGKV1-5", "IGKV1-16", "IGKV1-39", "IGKV3-11", "IGHV3-53", "IGKV3-20", "IGKV1D-39", "IGHV3-23", "IG…
REACTOME_COMPLEMENT_CASCADE	1.14973e-20	1.222e-18	1.17789	0.807428	2.63722	97	c("IGHV3-13", "IGLV3-1", "IGHV3-11", "IGKV3D-20", "IGLV3-19", "IGHV3-30", "IGLV3-27", "IGHV1-2", "IGLV1-51", "IGLV1-40", "IGHV2-70", "IGKV1D-33", "IGHV4-59", "IGLV7-43", "IGHV3-48", "IGHV1-69", "IGKV1D-12", "IGLV3-25", "IGHV4-39", "IGLV2-23", "IGKV1-12", "IGLV1-44", "IGHV1-46", "IGKV1D-16", "IGKV1-5", "IGKV1-16", "IGKV1-39", "IGKV3-11", "CR2", "IGHV3-53", "IGKV3-20", "IGHG2", "IGKV1D-39", "IGHV3-…
REACTOME_CELL_SURFACE_INTERACTIONS_AT_THE_VASCULAR_WALL	8.62676e-26	1.13264e-23	1.31889	0.762793	2.63554	157	c("IGHV3-13", "IGLV3-1", "IGHV3-11", "IGKV3D-20", "IGLV3-19", "IGHV3-30", "IGLV3-27", "IGHV1-2", "IGLV1-51", "IGLV1-40", "IGHV2-70", "IGKV1D-33", "VPREB3", "IGHV4-59", "IGLV7-43", "IGHV3-48", "PSG4", "IGHV1-69", "IGKV1D-12", "IGLV3-25", "IGHV4-39", "IGLV2-23", "IGKV1-12", "IGLV1-44", "IGHV1-46", "IGKV1D-16", "IGKV1-5", "IGKV1-16", "IGKV1-39", "IGKV3-11", "CEACAM6", "CD177", "IGHV3-53", "IGKV3-20"…
REACTOME_ANTI_INFLAMMATORY_RESPONSE_FAVOURING_LEISHMANIA_PARASITE_INFECTION	1.14107e-23	1.34046e-21	1.26274	0.74869	2.59023	159	c("IGHV3-13", "IGLV3-1", "IGHV3-11", "IGKV3D-20", "IGLV3-19", "IGHV3-30", "IGLV3-27", "IGHV1-2", "IGLV1-51", "IGLV1-40", "IGHV2-70", "IGKV1D-33", "IGHV4-59", "IGLV7-43", "IGHV3-48", "IGHV1-69", "IGKV1D-12", "IGLV3-25", "IGHV4-39", "IGLV2-23", "IGKV1-12", "IGLV1-44", "IGHV1-46", "DPEP3", "IGKV1D-16", "IGKV1-5", "IGKV1-16", "IGKV1-39", "IGKV3-11", "IGHV3-53", "IGKV3-20", "IGHG2", "IGKV1D-39", "IGHV…
REACTOME_IMMUNOREGULATORY_INTERACTIONS_BETWEEN_A_LYMPHOID_AND_A_NON_LYMPHOID_CELL	1.5143e-19	1.53633e-17	1.14219	0.727181	2.50912	155	c("IGHV3-13", "IGLV3-1", "IGHV3-11", "IGKV3D-20", "IGLV3-19", "IGHV3-30", "IGLV3-27", "IGHV1-2", "IGLV1-51", "IGLV1-40", "IGHV2-70", "IGKV1D-33", "IGHV4-59", "IGLV7-43", "IGHV3-48", "IGHV1-69", "IGKV1D-12", "IGLV3-25", "IGHV4-39", "IGLV2-23", "IGKV1-12", "IGLV1-44", "IGHV1-46", "IGKV1D-16", "IGKV1-5", "IGKV1-16", "IGKV1-39", "IGKV3-11", "IGHV3-53", "IGKV3-20", "IGKV1D-39", "IGHV3-23", "IGLV2-11",…
REACTOME_LEISHMANIA_INFECTION	4.16365e-23	4.64663e-21	1.24623	0.680343	2.44297	238	c("IGHV3-13", "IGLV3-1", "IGHV3-11", "IGKV3D-20", "IGLV3-19", "IGHV3-30", "IGLV3-27", "IGHV1-2", "IGLV1-51", "IGLV1-40", "IGHV2-70", "IGKV1D-33", "IGHV4-59", "IGLV7-43", "IGHV3-48", "IGHV1-69", "IGKV1D-12", "IGLV3-25", "IGHV4-39", "IGLV2-23", "IGKV1-12", "IGLV1-44", "IGHV1-46", "DPEP3", "IGKV1D-16", "IGKV1-5", "IGKV1-16", "IGKV1-39", "IGKV3-11", "IGHV3-53", "IGKV3-20", "IGHG2", "IGKV1D-39", "IGHV…
REACTOME_FERTILIZATION	0.169304	0.904037	0.00419494	0.552058	1.28649	15	c("CATSPERD", "ADAM21", "ACR", "CATSPER3")
REACTOME_FGFR1B_LIGAND_BINDING_AND_ACTIVATION	0.88528	1	0.0014713	0.374399	0.637961	4	c("FGFR1", "FGF22", "FGF2")
REACTOME_FGFR1C_LIGAND_BINDING_AND_ACTIVATION	0.434722	1	0.00302795	-0.514476	-1.03619	6	FGF5
REACTOME_FGFR1_LIGAND_BINDING_AND_ACTIVATION	0.500699	1	0.00283273	-0.443465	-0.967447	8	FGF5
REACTOME_FGFR1_MUTANT_RECEPTOR_ACTIVATION	0.6722	1	0.0026568	-0.291773	-0.861573	26	c("FGF5", "TRIM24", "STAT1", "PIK3R1")
REACTOME_FGFR2B_LIGAND_BINDING_AND_ACTIVATION	0.787973	1	0.00156711	0.379259	0.739654	7	c("FGF7", "FGF22", "FGFBP2")
REACTOME_FGFR2C_LIGAND_BINDING_AND_ACTIVATION	0.356901	1	0.00340902	-0.553403	-1.11459	6	FGF5
REACTOME_FGFR2_ALTERNATIVE_SPLICING	0.999759	1	0.00202891	-0.132482	-0.394598	27	c("POLR2K", "TIA1", "POLR2F", "POLR2D", "POLR2J", "RBFOX2", "HNRNPF", "POLR2G", "NCBP1", "POLR2I", "TIAL1", "ESRP2", "POLR2C", "FGFR2", "POLR2B", "HNRNPH1", "HNRNPA1", "POLR2A", "NCBP2", "PTBP1", "POLR2E", "HNRNPM", "GTF2F1", "POLR2H", "POLR2L", "GTF2F2", "ESRP1")
REACTOME_FGFR2_LIGAND_BINDING_AND_ACTIVATION	0.585635	1	0.00261299	-0.387552	-0.898197	10	FGF5
REACTOME_FGFR2_MUTANT_RECEPTOR_ACTIVATION	0.800823	1	0.00233671	-0.26798	-0.776906	24	FGF5
REACTOME_FGFR3B_LIGAND_BINDING_AND_ACTIVATION	0.410383	1	0.00266051	0.634396	1.08098	4	c("FGF17", "FGFR3")
REACTOME_FGFR3_LIGAND_BINDING_AND_ACTIVATION	0.359825	1	0.00342964	-0.525217	-1.10391	7	FGF5
REACTOME_FGFRL1_MODULATION_OF_FGFR1_SIGNALING	0.439038	1	0.00304379	-0.488308	-1.02634	7	FGF5
REACTOME_FIBRONECTIN_MATRIX_FORMATION	0.0812994	0.692596	0.0065743	0.78097	1.40401	5	c("CEACAM6", "CEACAM1")
REACTOME_FICOLINS_BIND_TO_REPETITIVE_CARBOHYDRATE_STRUCTURES_ON_THE_TARGET_CELL_SURFACE	0.575659	1	0.00249652	-0.474666	-0.908724	5	c("FCN3", "FCN2", "MASP1")
REACTOME_FLT3_SIGNALING	0.250272	1	0.00802206	-0.250577	-1.06725	239	c("GRIN2B", "NEFL", "FGF5", "KLB", "NRG4", "EREG", "EGF", "ITGB3", "ERBB4", "NCAM1", "TEK", "GFRA1", "SHC1", "FGB", "FGG", "NRTN", "ANGPT1", "FN1", "CALM1", "PSMA5", "PSMD14", "PSMB8", "PSMD5", "NRAS", "PEA15", "TGFA", "GRIN2D", "PSMB2", "KL", "CAMK2B", "PSMD11", "RASGRP4", "PIK3R1", "PSME3", "EGFR", "PSMC4", "LAMTOR2", "PSMB6", "RASAL2", "PSMD12", "RASGRF1", "PTK2", "PSMA4", "PSMD8", "MAPK1", "P…
REACTOME_FOLDING_OF_ACTIN_BY_CCT_TRIC	0.894864	1	0.00133723	0.30004	0.637026	10	c("CCT6B", "TCP1", "CCT5", "CCT8", "CCT6A", "CCT7", "CCT2", "CCT4", "CCT3", "ACTB")
REACTOME_FORMATION_OF_ATP_BY_CHEMIOSMOTIC_COUPLING	0.337698	1	0.00328151	-0.756254	-1.14519	2	c("MT-ATP6", "MT-ATP8")
REACTOME_FORMATION_OF_FIBRIN_CLOT_CLOTTING_CASCADE	0.210262	0.9599	0.00538097	-0.374827	-1.17507	34	c("F9", "KNG1", "SERPIND1", "FGB", "FGG", "TFPI", "SERPINA5", "A2M", "F5", "F13B", "SERPINE2", "PROS1", "SERPING1", "F11", "F8", "SERPINC1", "F2R", "KLKB1", "FGA")
REACTOME_FORMATION_OF_INCISION_COMPLEX_IN_GG_NER	0.998154	1	0.00220888	-0.155999	-0.513358	43	c("UBE2V2", "RAD23B", "SUMO3", "CHD1L", "UBE2N", "SUMO1", "PIAS3", "PARP2", "PARP1", "SUMO2", "RBX1", "RPA1", "CDK7", "UBB", "CUL4A", "GTF2H3", "RNF111", "ERCC3", "CETN2", "CUL4B", "DDB2", "RPS27A", "USP45", "ERCC4", "ERCC1", "GTF2H1", "RPA2", "GTF2H5", "RAD23A", "PIAS1", "MNAT1", "UBA52", "RPA3", "UBE2I", "ERCC2", "ERCC5", "CCNH", "GTF2H4", "UBC", "XPA", "XPC", "GTF2H2", "DDB1")
REACTOME_FORMATION_OF_RNA_POL_II_ELONGATION_COMPLEX	0.651239	1	0.00153572	0.296106	0.887219	54	c("EAF2", "MLLT1", "NELFB", "GTF2H2", "ELL", "GTF2F2", "SUPT5H", "NELFCD", "NELFA", "CTDP1", "POLR2L", "POLR2H", "NELFE", "CDK9", "GTF2F1", "GTF2H4", "CCNH")
REACTOME_FORMATION_OF_SENESCENCE_ASSOCIATED_HETEROCHROMATIN_FOCI_SAHF	0.133837	0.848033	0.00612035	-0.569789	-1.3544	11	c("HMGA2", "CDKN1A", "ASF1A", "HIRA", "HMGA1", "RB1", "TP53")
REACTOME_FORMATION_OF_TC_NER_PRE_INCISION_COMPLEX	0.998619	1	0.00230585	-0.15607	-0.534734	53	c("POLR2K", "COPS5", "TCEA1", "COPS8", "COPS7A", "POLR2F", "ERCC8", "POLR2D", "POLR2J", "RBX1", "USP7", "PRPF19", "CDK7", "UBB", "POLR2G", "AQR", "POLR2I", "CUL4A", "GTF2H3", "COPS7B", "ERCC6", "POLR2C", "COPS4", "ERCC3", "COPS2", "CUL4B", "RPS27A", "COPS3", "POLR2B", "HMGN1", "GTF2H1", "GTF2H5", "POLR2A", "ZNF830", "COPS6", "PPIE", "ISY1", "MNAT1", "UBA52", "EP300", "ERCC2", "POLR2E", "CCNH", "G…
REACTOME_FORMATION_OF_THE_BETA_CATENIN_TCF_TRANSACTIVATING_COMPLEX	0.989997	1	0.00208942	-0.179367	-0.551111	31	c("TERT", "RBBP5", "BCL9", "PYGO2", "CDC73")
REACTOME_FORMATION_OF_THE_CORNIFIED_ENVELOPE	0.117525	0.823978	0.00489107	0.476403	1.31574	34	c("FLG", "CDSN", "KLK13", "KRT14", "LIPJ")
REACTOME_FORMATION_OF_THE_EARLY_ELONGATION_COMPLEX	0.460829	1	0.00213812	0.365249	1.00313	33	c("NELFB", "GTF2H2", "GTF2F2", "SUPT5H", "NELFCD", "NELFA", "CTDP1", "POLR2L", "POLR2H", "NELFE", "GTF2F1", "GTF2H4", "CCNH")
REACTOME_FORMATION_OF_TUBULIN_FOLDING_INTERMEDIATES_BY_CCT_TRIC	0.162858	0.898639	0.0058354	-0.450561	-1.26455	21	c("TUBB3", "TUBB1", "TUBB6", "TUBA8", "TUBB2A", "TUBA1A")
REACTOME_FORMATION_OF_XYLULOSE_5_PHOSPHATE	0.875855	1	0.0018393	-0.329491	-0.630793	5	c("SORD", "XYLB")
REACTOME_FORMYL_PEPTIDE_RECEPTORS_BIND_FORMYL_PEPTIDES_AND_MANY_OTHER_LIGANDS	0.872338	1	0.00142022	0.335214	0.653755	7	c("FPR2", "FPR1")
REACTOME_FOXO_MEDIATED_TRANSCRIPTION	0.688855	1	0.00143589	0.284782	0.867888	60	c("POMC", "IGFBP1", "PCK1", "GCK", "KLF4")
REACTOME_FOXO_MEDIATED_TRANSCRIPTION_OF_CELL_CYCLE_GENES	0.967768	1	0.00192759	-0.212755	-0.558023	16	c("CDKN1A", "CAV1")
REACTOME_FOXO_MEDIATED_TRANSCRIPTION_OF_CELL_DEATH_GENES	0.92313	1	0.00199898	-0.242318	-0.63556	16	c("FASLG", "CITED2", "NFYA")
REACTOME_FOXO_MEDIATED_TRANSCRIPTION_OF_OXIDATIVE_STRESS_METABOLIC_AND_NEURONAL_GENES	0.129738	0.834513	0.00470965	0.501289	1.31354	26	c("POMC", "IGFBP1", "PCK1", "GCK")
REACTOME_FREE_FATTY_ACIDS_REGULATE_INSULIN_SECRETION	0.460262	1	0.00233281	0.479553	1.01816	10	c("GNA15", "PLCB2", "GNA14", "CD36", "GNA11")
REACTOME_FREE_FATTY_ACID_RECEPTORS	0.0784516	0.692596	0.00745091	-0.846929	-1.41527	3	c("FFAR3", "FFAR4", "FFAR2")
REACTOME_FRS_MEDIATED_FGFR1_SIGNALING	0.618309	1	0.00264424	-0.336359	-0.882216	16	c("FGF5", "NRAS", "KL")
REACTOME_FRS_MEDIATED_FGFR2_SIGNALING	0.706896	1	0.0024197	-0.313929	-0.823385	16	FGF5
REACTOME_FRS_MEDIATED_FGFR3_SIGNALING	0.557915	1	0.00278462	-0.363656	-0.921621	14	FGF5
REACTOME_FRS_MEDIATED_FGFR4_SIGNALING	0.823289	1	0.00214098	-0.287711	-0.729153	14	c("KLB", "NRAS", "KRAS", "FGF1", "SOS1", "FGF9", "FRS2")
REACTOME_FRUCTOSE_CATABOLISM	0.801545	1	0.0019331	-0.389603	-0.701897	4	c("ALDH1A1", "ALDOB")
REACTOME_FRUCTOSE_METABOLISM	0.636448	1	0.00236701	-0.423456	-0.85287	6	c("ALDH1A1", "ALDOB", "SORD", "AKR1B1")
REACTOME_G0_AND_EARLY_G1	0.0471528	0.536441	0.0113234	-0.505345	-1.49223	26	c("CCNE2", "CDK1", "CDC6", "TOP2A", "LIN9", "E2F5", "E2F1", "RBBP4", "CCNA2")
REACTOME_G1_S_DNA_DAMAGE_CHECKPOINTS	0.00786183	0.197273	0.0315055	-0.473588	-1.675	63	c("CCNE2", "CDKN1A", "MDM2", "CHEK1", "PSMA5", "PSMD14", "PSMB8", "PSMD5", "PSMB2", "PSMD11", "PSME3", "PSMC4", "PSMB6", "PSMD12", "PSMA4", "PSMD8", "PSMA2", "PSMB3", "PSMA1", "PSME4", "PSME1", "PSMB5", "CCNA2", "PSMA3", "PSMB9", "PSMD10", "PSMB10", "PSMD7", "PSMC6")
REACTOME_G1_S_SPECIFIC_TRANSCRIPTION	0.0109487	0.232738	0.0238278	-0.579508	-1.74086	28	c("CDK1", "CDC6", "CDC45", "RRM2", "CDT1", "POLA1", "TYMS", "LIN9", "E2F5", "E2F1", "FBXO5", "RBBP4")
KEGG_PRIMARY_IMMUNODEFICIENCY	9.49697e-05	0.00706575	0.181038	0.743982	2.01876	31	c("RAG2", "CD19", "CD79A")
REACTOME_G2_M_DNA_DAMAGE_CHECKPOINT	0.148319	0.862754	0.00696891	-0.350357	-1.21324	56	c("CDK1", "DNA2", "YWHAZ", "CCNB1", "NBN", "CHEK1", "EXO1", "BRIP1", "YWHAQ", "UBE2V2", "RFC3", "YWHAG", "BARD1", "CDC25C", "UBE2N", "YWHAB", "SUMO1", "WEE1", "BRCC3", "RBBP8", "HERC2", "ATM", "BABAM1", "TP53", "RPA1", "RMI2")
REACTOME_G2_M_DNA_REPLICATION_CHECKPOINT	0.0647388	0.630991	0.00847632	-0.775847	-1.48532	5	c("CDK1", "CCNB1", "PKMYT1", "CCNB2")
REACTOME_G2_PHASE	0.206625	0.951722	0.00452649	-0.711863	-1.28247	4	c("E2F1", "E2F3", "CCNA2")
REACTOME_GAB1_SIGNALOSOME	0.154482	0.878254	0.0058155	-0.504064	-1.30083	15	c("EREG", "EGF", "TGFA", "PIK3R1", "EGFR")
REACTOME_GABA_B_RECEPTOR_ACTIVATION	0.114712	0.819198	0.00742971	-0.410985	-1.29651	35	c("KCNJ6", "GNG11", "KCNJ10", "KCNJ3", "GNAI1", "ADCY8", "KCNJ2", "GNB4", "ADCY1", "ADCY3", "GNG4", "GNG5", "KCNJ12", "GNB3", "GNB1", "GABBR1", "ADCY2", "GNG2")
REACTOME_GABA_RECEPTOR_ACTIVATION	0.138357	0.852182	0.00700804	-0.37204	-1.24093	46	c("KCNJ6", "GNG11", "GABRA3", "KCNJ10", "KCNJ3", "GNAI1", "ADCY8", "KCNJ2", "GNB4", "ADCY1", "GABRA5", "ADCY3", "GNG4")
REACTOME_GABA_SYNTHESIS_RELEASE_REUPTAKE_AND_DEGRADATION	0.506904	1	0.00301719	-0.359856	-0.958296	17	c("CPLX1", "GAD1", "SYT1", "STXBP1", "ALDH5A1", "SLC6A1")
REACTOME_GALACTOSE_CATABOLISM	0.71662	1	0.00174875	0.45051	0.809914	5	c("GALT", "GALE")
REACTOME_GAMMA_CARBOXYLATION_HYPUSINE_FORMATION_AND_ARYLSULFATASE_ACTIVATION	0.811441	1	0.00128452	0.27509	0.771559	37	c("FN3K", "PROZ", "ARSA", "DOHH", "DPH1", "FN3KRP", "EEF2", "ARSK", "GAS6", "DPH7")
REACTOME_GAMMA_CARBOXYLATION_TRANSPORT_AND_AMINO_TERMINAL_CLEAVAGE_OF_PROTEINS	0.813576	1	0.00210312	-0.304624	-0.724097	11	c("F9", "PROS1")
REACTOME_GAP_FILLING_DNA_REPAIR_SYNTHESIS_AND_LIGATION_IN_GG_NER	0.995889	1	0.00104508	0.176219	0.458142	25	c("POLD4", "LIG1", "UBC", "RFC4", "RPA3", "XRCC1", "POLD1", "PCNA", "POLE4", "UBA52", "POLK", "POLD2")
REACTOME_GAP_JUNCTION_ASSEMBLY	0.696921	1	0.00158019	0.327589	0.83708	23	c("GJB6", "GJC2", "GJD3")
REACTOME_GAP_JUNCTION_DEGRADATION	0.996045	1	0.00181554	-0.17636	-0.429324	12	c("MYO6", "GJA1", "CLTC", "ACTB", "ACTG1", "DNM1")
REACTOME_GAP_JUNCTION_TRAFFICKING_AND_REGULATION	0.847874	1	0.00122563	0.266252	0.74301	36	c("GJB6", "GJC2", "GJD3")
REACTOME_GASTRIN_CREB_SIGNALLING_PATHWAY_VIA_PKC_AND_MAPK	0.17505	0.910759	0.00544074	-0.492388	-1.2707	15	c("NRAS", "RPS6KA2", "EGFR", "RPS6KA3", "MAPK1", "KRAS", "SOS1", "CREB1", "RPS6KA1", "PRKCA", "GRB2")
REACTOME_GDP_FUCOSE_BIOSYNTHESIS	0.505446	1	0.00228153	0.555535	0.998726	5	c("FUOM", "GMDS", "FPGT", "TSTA3")
REACTOME_GENERATION_OF_SECOND_MESSENGER_MOLECULES	0.994438	1	0.00210632	-0.169662	-0.528421	33	c("HLA-DRB5", "HLA-DQB2", "ENAH", "HLA-DRA", "CD4", "HLA-DPA1")
REACTOME_GENE_AND_PROTEIN_EXPRESSION_BY_JAK_STAT_SIGNALING_AFTER_INTERLEUKIN_12_STIMULATION	0.632031	1	0.00288358	-0.282996	-0.892748	35	c("IFNG", "GSTA2", "CAPZA1")
REACTOME_GENE_SILENCING_BY_RNA	0.993398	1	0.00248731	-0.174536	-0.631865	72	c("PIWIL1", "POLR2K", "NUP35", "PIWIL4", "AGO2", "NUP133", "NDC1", "PLD6", "MYBL1", "SEH1L", "TDRKH", "XPO5", "POLR2F", "PRKRA", "NUP88", "NUP188", "AGO3", "NUP205", "TPR", "TSNAX", "DICER1", "POLR2D", "BCDIN3D", "POLR2J", "TSN", "AGO1", "NUP43", "NUP62", "IPO8", "AGO4", "NUP98")
REACTOME_GLI_PROTEINS_BIND_PROMOTERS_OF_HH_RESPONSIVE_GENES_TO_PROMOTE_TRANSCRIPTION	0.783206	1	0.00206853	-0.347785	-0.730983	7	c("HHIP", "GLI2")
REACTOME_GLOBAL_GENOME_NUCLEOTIDE_EXCISION_REPAIR_GG_NER	0.999895	1	0.00257837	-0.140328	-0.521212	84	c("POLE2", "COPS5", "UBE2V2", "INO80D", "RAD23B", "SUMO3", "RFC3", "CHD1L", "COPS8", "COPS7A", "UBE2N", "SUMO1", "POLE3", "PIAS3", "NFRKB", "PARP2", "PARP1", "SUMO2", "RBX1", "ACTB", "RPA1", "TFPT", "CDK7", "UBB", "RFC1", "RFC5", "CUL4A", "GTF2H3", "COPS7B", "INO80", "RNF111", "COPS4", "ERCC3", "COPS2", "YY1", "CETN2", "CUL4B", "MCRS1", "LIG3", "DDB2", "RPS27A", "COPS3", "ACTR8", "USP45", "RFC2",…
REACTOME_GLUCAGON_LIKE_PEPTIDE_1_GLP1_REGULATES_INSULIN_SECRETION	0.964217	1	0.00104315	0.220238	0.608259	34	c("GLP1R", "GNGT2", "RAPGEF3", "RAPGEF4", "KCNS3", "KCNB1", "ADCY6", "ADCY5", "GNAS", "AKAP5", "ITPR3")
REACTOME_GLUCAGON_SIGNALING_IN_METABOLIC_REGULATION	0.640959	1	0.0027661	-0.293611	-0.882019	28	c("GNG11", "ADCY8", "GNB4", "ADCY1", "ADCY3", "GNG4", "GNG5", "PRKAR2A", "GNB3", "GNB1", "ADCY2", "GNG2")
REACTOME_GLUCAGON_TYPE_LIGAND_RECEPTORS	0.279846	1	0.00304421	0.446848	1.15187	24	c("ADCYAP1", "GLP1R", "CYSLTR2", "GIPR", "GNGT2")
REACTOME_GLUCOCORTICOID_BIOSYNTHESIS	0.416695	1	0.00259949	0.596671	1.07268	5	c("POMC", "CYP21A2")
REACTOME_GLUCONEOGENESIS	0.857045	1	0.00231642	-0.244687	-0.751806	31	c("ENO2", "ALDOC", "ALDOB", "PGAM1", "SLC25A13", "G6PC3", "TPI1", "GAPDH", "ENO1")
REACTOME_GLUCOSE_METABOLISM	0.999907	1	0.00259427	-0.141801	-0.528582	86	c("ENO2", "ALDOC", "ALDOB", "NUP35", "PGAM1", "SLC25A13", "PFKFB2", "G6PC3", "NUP133", "NDC1", "TPI1", "PPP2R5D", "SEH1L", "GAPDH", "ENO1", "NUP88", "PFKFB1", "NUP188", "NUP205", "PKM", "TPR", "PPP2R1A", "HK1", "GPI", "PFKFB4", "PGK1", "NUP43", "NUP62", "NUP98", "G6PC2", "GNPDA2", "PRKACB", "PPP2R1B", "SLC25A12", "NUP160")
REACTOME_GLUCURONIDATION	0.00315467	0.104754	0.0425646	-0.72023	-1.94618	18	c("UGT2B17", "UGT2A3", "UGT2B4", "UGT2B10", "UGT2B15", "UGT2B7", "SLC35D1", "UGT1A1", "UGDH", "UGT1A7", "UGT3A1")
REACTOME_GLUTAMATE_AND_GLUTAMINE_METABOLISM	0.770495	1	0.0022069	-0.31399	-0.764364	12	c("GLUD1", "GLUL", "PYCR1")
REACTOME_GLUTAMATE_NEUROTRANSMITTER_RELEASE_CYCLE	0.0576476	0.601259	0.00999995	-0.525133	-1.47384	21	c("CPLX1", "SLC1A7", "SYT1", "STXBP1", "SLC1A1", "SLC1A2")
REACTOME_GLUTATHIONE_CONJUGATION	0.563437	1	0.00183303	0.339817	0.933284	33	c("GSTM5", "GSTT2", "GSTM3", "GSTM2", "GSTO2", "GSTA3", "GSTP1", "GGT6", "GGT1")
REACTOME_GLUTATHIONE_SYNTHESIS_AND_RECYCLING	0.501282	1	0.00293323	-0.39572	-0.963326	12	c("CHAC1", "GCLM", "GCLC", "OPLAH", "CHAC2", "CNDP2")
REACTOME_GLYCEROPHOSPHOLIPID_BIOSYNTHESIS	0.882133	1	0.00295582	-0.213136	-0.816608	103	c("CPNE6", "BCHE", "PLA2G2A", "PLA2G4A", "GPAT2", "SLC44A5", "MFSD2A", "PNPLA3", "DGAT2", "ETNPPL", "LPCAT2", "PITPNM2", "PTDSS1", "CPNE3", "GPAM", "ABHD3", "AGPAT4", "STARD7")
REACTOME_GLYCEROPHOSPHOLIPID_CATABOLISM	0.166133	0.900023	0.00444178	0.693212	1.30265	6	c("PNPLA7", "GDPD1", "GDPD3", "GDPD5", "PNPLA6")
REACTOME_GLYCOGEN_BREAKDOWN_GLYCOGENOLYSIS	0.350699	1	0.00272376	0.473091	1.10247	15	c("PHKA1", "PYGM", "PYGL")
REACTOME_GLYCOGEN_METABOLISM	0.887244	1	0.0012046	0.262638	0.693578	27	c("PHKA1", "PYGM", "PYGL")
REACTOME_GLYCOGEN_STORAGE_DISEASES	0.51193	1	0.0029795	-0.363752	-0.954064	16	c("GYS2", "PPP1R3C", "G6PC3")
REACTOME_GLYCOGEN_SYNTHESIS	0.571703	1	0.00278059	-0.348157	-0.913159	16	c("GYS2", "PPP1R3C", "UGP2", "GBE1", "UBB", "PGM2", "NHLRC1", "PGM2L1", "PGM1")
REACTOME_GLYCOLYSIS	0.911695	1	0.00258765	-0.213843	-0.764425	67	c("ENO2", "ALDOC", "ALDOB", "NUP35", "PGAM1", "PFKFB2", "NUP133", "NDC1", "TPI1", "PPP2R5D", "SEH1L", "GAPDH", "ENO1", "NUP88", "PFKFB1", "NUP188", "NUP205", "PKM", "TPR", "PPP2R1A", "HK1", "GPI", "PFKFB4", "PGK1", "NUP43", "NUP62", "NUP98", "GNPDA2", "PRKACB", "PPP2R1B", "NUP160")
REACTOME_GLYCOSAMINOGLYCAN_METABOLISM	0.846507	1	0.00101097	0.24053	0.800965	113	c("HPSE2", "HAS1", "OGN", "OMD", "CSGALNACT1", "CHSY3", "IDUA", "B3GAT1", "ST3GAL6", "CHPF", "CHST13", "HAS3", "PRELP", "GPC4", "GLB1L", "HS3ST2", "NAGLU", "B4GALT7", "CSPG5", "GALNS", "UST", "FMOD", "XYLT1", "HS3ST1", "CHST1", "SGSH")
REACTOME_GLYCOSPHINGOLIPID_METABOLISM	0.144345	0.86097	0.00673771	-0.380492	-1.24015	41	c("B4GALNT1", "ENPP7", "UGT8", "ARSF")
REACTOME_GLYOXYLATE_METABOLISM_AND_GLYCINE_DEGRADATION	0.0307016	0.450472	0.0142895	-0.510369	-1.55687	30	c("DDO", "BCKDHA", "DAO", "GLDC", "DHTKD1", "DBT", "GNMT", "HAO1", "DLAT", "PXMP2", "AGXT2", "DLD")
REACTOME_GOLGI_ASSOCIATED_VESICLE_BIOGENESIS	0.539206	1	0.00344238	-0.273846	-0.948292	56	c("DNAJC6", "TPD52", "AP1M2", "SORT1", "ACBD3", "BLOC1S4", "BLOC1S1", "ARF1", "AP1M1", "BLOC1S3", "SNAPIN", "TFRC", "VAMP7", "TPD52L1", "RAB5C", "OCRL", "PUM1", "CLTC", "YIPF6", "CPD", "AP1S3")
REACTOME_GOLGI_CISTERNAE_PERICENTRIOLAR_STACK_REORGANIZATION	0.0244607	0.390706	0.0149085	-0.648639	-1.64386	14	c("CDK1", "CCNB1", "RAB2A", "CCNB2", "PLK1", "MAPK1", "RAB1A", "BLZF1")
REACTOME_GOLGI_TO_ER_RETROGRADE_TRANSPORT	0.0792251	0.692596	0.0114267	-0.31703	-1.24705	124	c("KIF1A", "TUBB3", "CAPZA1", "PLA2G4A", "TUBB1", "KIF15", "KIF3C", "BICD1", "KIF20A", "TUBB6", "TMED2", "KIF23", "KDELR3", "KDELR2", "KIF18A", "TUBA8", "TUBB2A", "DYNLL1", "KIF11", "COPZ2", "KIFAP3", "COPA", "CENPE", "TUBA1A", "PAFAH1B2", "ARCN1", "RAB3GAP2", "ARF1", "DYNLL2", "KIF19", "KIF21A", "TMED10", "KIFC1", "RAB1A", "KIF1B", "SURF4", "RACGAP1", "TMED7", "CAPZA2", "DCTN5", "KDELR1", "NAPG"…
REACTOME_GP1B_IX_V_ACTIVATION_SIGNALLING	0.920769	1	0.00129588	0.284409	0.603839	10	c("GP1BA", "VWF", "COL1A1", "GP5", "RAF1")
REACTOME_GPCR_LIGAND_BINDING	0.554195	1	0.00145676	0.266269	0.969095	283	c("CCL13", "ADRB1", "HCAR1", "DRD4", "ADCYAP1", "POMC", "GLP1R", "CXCR5", "TAS1R3", "NPW", "CASR", "P2RY14", "CYSLTR2", "HTR1D", "RAMP1", "RRH", "PROK2", "UTS2B", "CCL17", "HCAR3", "ADRA2B", "PTGER2", "HRH4", "CXCL3", "LPAR3", "CCR8", "CXCL2", "CHRM1", "CNR2", "FPR2", "S1PR4", "HCAR2", "PTGER3", "GABBR2", "CCL19", "CCL20", "PTGDR2", "GIPR", "LHB", "GNGT2", "GRM2", "GHRL", "GPR183", "TSHR", "AVPR2…
REACTOME_GPVI_MEDIATED_ACTIVATION_CASCADE	0.949492	1	0.00216706	-0.212902	-0.658756	32	c("CLEC1B", "COL1A2", "FCER1G", "PIK3R1", "CDC42", "LYN")
REACTOME_GRB2_EVENTS_IN_ERBB2_SIGNALING	0.215387	0.971199	0.00489546	-0.463189	-1.21487	16	c("NRG4", "EREG", "EGF", "ERBB4")
REACTOME_GRB2_SOS_PROVIDES_LINKAGE_TO_MAPK_SIGNALING_FOR_INTEGRINS	0.161474	0.898639	0.00568027	-0.500065	-1.29051	15	c("ITGB3", "FGB", "FGG", "FN1")
REACTOME_GRB7_EVENTS_IN_ERBB2_SIGNALING	0.376029	1	0.00277727	0.615477	1.10649	5	c("GRB7", "NRG1", "ERBB3", "NRG2", "ERBB2")
REACTOME_GROWTH_HORMONE_RECEPTOR_SIGNALING	0.769129	1	0.002346	-0.284898	-0.78991	20	c("GHR", "PRLR", "STAT1", "LYN", "MAPK1")
REACTOME_G_ALPHA_12_13_SIGNALLING_EVENTS	0.92801	1	0.000955326	0.227156	0.714595	74	c("ARHGEF37", "ARHGEF1", "GNGT2", "ARHGEF5", "ARHGEF38", "MCF2", "ARHGEF35", "ARHGEF33", "RASGRF2", "MCF2L", "ARHGEF40", "NGEF", "ARHGEF10L", "FGD3", "PLXNB1", "ARHGEF19", "PLEKHG5")
REACTOME_G_ALPHA_I_SIGNALLING_EVENTS	0.503725	1	0.00158514	0.27072	0.989328	300	c("CCL13", "GNAT1", "HCAR1", "DRD4", "POMC", "RLBP1", "PCP2", "RGS22", "CXCR5", "TAS1R3", "NPW", "CASR", "PLCB4", "RGS1", "P2RY14", "PDE4B", "HTR1D", "RRH", "HCAR3", "ADRA2B", "HRH4", "CXCL3", "LPAR3", "RGS9", "CCR8", "GUCA1B", "CXCL2", "CNR2", "FPR2", "S1PR4", "STRA6", "HCAR2", "PTGER3", "GABBR2", "CCL19", "CCL20", "PTGDR2", "PDE6B", "RDH5", "PDE4D", "GNGT2", "RDH12", "GRM2", "APOE", "GPR183", "…
REACTOME_G_ALPHA_Q_SIGNALLING_EVENTS	0.518102	1	0.00454869	-0.240733	-0.972181	151	c("MCHR1", "GNG11", "EDN2", "GPR39", "FFAR3", "GRM5", "RGS4", "RGS5", "NTS", "KNG1", "FFAR4", "ITPR2", "TRPC3", "ABHD6", "AGT", "GRM1", "SAA1", "AGTR1", "P2RY2", "PTGFR", "NRAS", "EDNRA", "TBXA2R", "F2RL1", "DGKH", "LPAR5", "PIK3R1", "GNB4", "RPS6KA2", "EGFR", "FFAR2", "DGKI", "RPS6KA3", "RGS3", "NMB", "GNG4")
REACTOME_G_ALPHA_S_SIGNALLING_EVENTS	0.364759	1	0.00225584	0.315271	1.05415	117	c("OR7D2", "ADRB1", "ADCYAP1", "POMC", "OR6A2", "PDE3A", "GLP1R", "GPR15", "CYSLTR2", "RAMP1", "OR2W3", "PTGER2", "GIPR", "OR2D2", "PDE4D", "LHB", "GNGT2", "OR2AE1", "TSHR", "AVPR2", "DRD1", "OR9A2", "PTGDR")
REACTOME_G_ALPHA_Z_SIGNALLING_EVENTS	0.571481	1	0.00314811	-0.28463	-0.927702	41	c("GNG11", "RGS4", "ADRA2A", "GNAI1", "ADCY8", "GNB4", "ADCY1", "ADCY3", "GNG4", "GNAZ", "GNG5", "RGS16", "GNB3", "GNB1")
REACTOME_G_BETA_GAMMA_SIGNALLING_THROUGH_CDC42	0.269745	1	0.00432627	-0.440308	-1.15486	16	c("GNG11", "GNB4", "CDC42", "GNG4", "GNG5", "GNB3", "GNB1", "GNG2", "GNB5")
REACTOME_G_BETA_GAMMA_SIGNALLING_THROUGH_PI3KGAMMA	0.641731	1	0.00266241	-0.31122	-0.873471	21	c("GNG11", "GNB4", "GNG4", "AKT3", "GNG5", "GNB3", "GNB1")
REACTOME_G_PROTEIN_ACTIVATION	0.313539	1	0.00287035	0.45423	1.12728	20	c("GNAT1", "POMC", "GNGT2")
REACTOME_G_PROTEIN_BETA_GAMMA_SIGNALLING	0.787815	1	0.002416	-0.264323	-0.794035	28	c("GNG11", "GNB4", "CDC42", "GNG4", "AKT3", "GNG5", "GNB3", "GNB1")
REACTOME_G_PROTEIN_MEDIATED_EVENTS	0.886582	1	0.00110766	0.247359	0.726669	48	c("GNAT1", "PLCB4")
REACTOME_HATS_ACETYLATE_HISTONES	0.993107	1	0.00252238	-0.176124	-0.643361	76	c("TADA1", "NCOA2", "DR1", "JADE3", "TAF5L", "CLOCK", "ENY2", "MEAF6", "VPS72", "KANSL1", "KAT7", "MBIP", "SUPT20H", "ELP6", "ACTB", "KANSL2", "TAF12", "KAT2B", "SUPT3H", "ATF2", "ATXN7L3", "PHF20", "MORF4L2", "BRPF3", "ELP4", "TADA2B", "TRRAP", "KAT6B", "SAP130", "MORF4L1", "WDR5", "SUPT7L", "EPC1", "NCOA1", "CREBBP", "ING3", "MSL3", "EP400", "ELP3", "MCRS1", "MRGBP", "YEATS2", "HAT1", "USP22", …
REACTOME_HCMV_EARLY_EVENTS	0.631071	1	0.00325562	-0.254793	-0.91081	67	c("TUBB3", "TUBB1", "TUBB6", "TUBA8", "TUBB2A", "NUP35", "DYNLL1", "EGFR", "TUBA1A", "NUP133", "NDC1", "DYNLL2", "SEH1L", "EZH2", "NUP88", "RBBP4", "NFKB1", "NUP188", "NUP205", "TPR", "CBX1", "CREB1", "TUBA1B", "ITGB1", "NUP43", "NUP62", "NUP98", "ELK1")
REACTOME_HCMV_INFECTION	0.999227	1	0.00263798	-0.157007	-0.590197	91	c("TUBB3", "TUBB1", "TUBB6", "TUBA8", "TUBB2A", "NUP35", "DYNLL1", "EGFR", "TUBA1A", "NUP133", "NDC1", "DYNLL2", "SEH1L", "CHMP3", "EZH2", "NUP88", "RBBP4", "NFKB1", "NUP188", "VPS25", "NUP205", "TPR")
REACTOME_HCMV_LATE_EVENTS	0.999637	1	0.000907972	0.150634	0.448529	52	c("VPS37D", "VPS37B", "CHMP1A", "CHMP6", "CHMP7", "NUP85", "SNF8", "AAAS", "NUP93", "VPS37C", "CEBPD", "MVB12A", "CHMP2B", "SEC13", "NUP37", "UBAP1", "CHMP4A")
REACTOME_HDACS_DEACETYLATE_HISTONES	0.726643	1	0.00146708	0.302141	0.824889	32	c("GPS2", "NCOR2", "HDAC10", "BRMS1", "MTA1", "MBD3", "CHD3", "SAP30", "HMG20B", "HDAC3", "PHF21A", "MTA3")
REACTOME_HDL_ASSEMBLY	0.741499	1	0.00165535	0.401076	0.782202	7	c("BMP1", "APOA1", "ZDHHC8", "ABCA1")
REACTOME_HDL_CLEARANCE	0.417995	1	0.00262897	0.630867	1.07497	4	c("CUBN", "APOA1", "SCARB1")
REACTOME_HDL_REMODELING	0.598199	1	0.00257693	-0.383473	-0.888743	10	c("LIPG", "APOC3", "ALB", "CETP")
REACTOME_HDMS_DEMETHYLATE_HISTONES	0.41356	1	0.00238102	0.411369	1.04165	22	c("UTY", "KDM6B", "KDM5D", "KDM4B", "KDM2B", "PHF8", "KDM4D", "KDM5C", "KDM4C", "PHF2", "KDM3B", "KDM6A")
REACTOME_HDR_THROUGH_HOMOLOGOUS_RECOMBINATION_HRR	0.99864	1	0.00240657	-0.156639	-0.55559	64	c("DNA2", "POLE2", "NBN", "CHEK1", "EXO1", "BRIP1", "RAD51AP1", "POLH")
REACTOME_HDR_THROUGH_MMEJ_ALT_NHEJ	0.336819	1	0.003631	-0.495063	-1.11534	9	c("NBN", "PARP2", "PARP1", "RBBP8")
REACTOME_HDR_THROUGH_SINGLE_STRAND_ANNEALING_SSA	0.898076	1	0.00229708	-0.229326	-0.728072	36	c("DNA2", "NBN", "EXO1", "BRIP1", "RFC3", "BARD1", "RBBP8", "ATM", "ABL1", "RPA1", "RMI2", "TOP3A", "HUS1", "RHNO1", "RAD51", "RMI1", "BLM")
REACTOME_HEDGEHOG_LIGAND_BIOGENESIS	0.0169433	0.31254	0.0213735	-0.444291	-1.56693	62	c("IHH", "GPC5", "PSMA5", "PSMD14", "PSMB8", "PSMD5", "PSMB2", "PSMD11", "PSME3", "DISP2", "PSMC4", "DERL2", "PSMB6", "PSMD12", "PSMA4", "PSMD8", "PSMA2", "DHH", "PSMB3", "PSMA1", "PSME4", "PSME1", "PSMB5", "PSMA3", "PSMB9", "PSMD10", "PSMB10", "PSMD7", "PSMC6", "SEL1L")
REACTOME_HEDGEHOG_OFF_STATE	0.136613	0.852182	0.00831878	-0.307294	-1.18359	107	c("TUBB3", "TUBB1", "GLI2", "TUBB6", "PSMA5", "PSMD14", "PSMB8", "PSMD5", "PSMB2", "TUBB2A", "ADCY8", "PSMD11", "PSME3", "GLI3", "PSMC4", "PSMB6", "ADCY1", "TUBA1A", "ADCY3", "PSMD12", "PSMA4", "PSMD8", "ITCH", "PSMA2", "GPR161", "PSMB3", "PRKAR2A", "PSMA1", "PSME4", "PSME1", "PSMB5", "PSMA3", "PSMB9", "PSMD10", "PSMB10", "ADCY2", "PSMD7", "PSMC6", "TUBA1B", "RBX1")
REACTOME_HEDGEHOG_ON_STATE	0.032287	0.45901	0.01625	-0.386432	-1.42718	81	c("IHH", "HHIP", "GLI2", "PSMA5", "PSMD14", "PSMB8", "PSMD5", "PSMB2", "PSMD11", "PSME3", "GLI3", "PSMC4", "PSMB6", "EVC", "PSMD12", "CDC73", "CDON", "PSMA4", "PSMD8", "SMURF2", "ITCH", "PSMA2", "DHH", "GPR161", "PSMB3", "PSMA1", "PSME4", "EVC2", "PSME1", "PSMB5", "PSMA3", "PSMB9", "PSMD10", "PSMB10", "PSMD7", "PSMC6", "SPOPL", "RBX1")
REACTOME_HEME_BIOSYNTHESIS	0.823773	1	0.00212221	-0.291346	-0.724198	13	c("ABCG2", "ALB", "FLVCR1", "HMBS", "COX10", "ALAD")
REACTOME_HEME_DEGRADATION	0.0334271	0.463517	0.0127312	-0.630003	-1.59663	14	c("SLCO1B3", "SLCO1B1", "FABP1", "ABCG2", "ALB")
REACTOME_INTERLEUKIN_7_SIGNALING	0.000545167	0.0289717	0.076719	0.757895	1.91911	22	c("RAG2", "IL7R")
REACTOME_HEPARAN_SULFATE_HEPARIN_HS_GAG_METABOLISM	0.864353	1	0.00114542	0.253646	0.745141	48	c("HPSE2", "IDUA", "B3GAT1", "GPC4", "GLB1L", "HS3ST2", "NAGLU", "B4GALT7", "CSPG5", "XYLT1", "HS3ST1", "SGSH")
REACTOME_HIGHLY_CALCIUM_PERMEABLE_NICOTINIC_ACETYLCHOLINE_RECEPTORS	0.0919217	0.724979	0.00721875	-0.68705	-1.44406	7	c("CHRNA1", "CHRNB4", "CHRNA6", "CHRNA4")
REACTOME_HIGHLY_CALCIUM_PERMEABLE_POSTSYNAPTIC_NICOTINIC_ACETYLCHOLINE_RECEPTORS	0.100337	0.766957	0.00695331	-0.654334	-1.42747	8	c("CHRNA1", "CHRNB4", "CHRNA6", "CHRNA4")
REACTOME_HIGHLY_SODIUM_PERMEABLE_POSTSYNAPTIC_ACETYLCHOLINE_NICOTINIC_RECEPTORS	0.630692	1	0.00234673	-0.4484	-0.858439	5	c("CHRNB4", "CHRNA4")
REACTOME_HISTIDINE_CATABOLISM	0.609109	1	0.00194632	0.46057	0.89823	7	c("HAL", "FTCD", "UROC1")
REACTOME_HIV_ELONGATION_ARREST_AND_RECOVERY	0.559036	1	0.00186676	0.349179	0.935185	29	c("NELFB", "ELL", "GTF2F2", "SUPT5H", "NELFCD", "NELFA", "CTDP1", "POLR2L", "POLR2H", "NELFE", "CDK9", "GTF2F1")
REACTOME_HIV_INFECTION	0.999329	1	0.00366692	-0.16528	-0.698039	221	c("PSMA5", "PSMD14", "PSMB8", "PSMD5", "PSMB2", "POLR2K", "AP1M2", "PSMD11", "VTA1", "NUP35", "PSME3", "TCEA1", "PSMC4", "PSMB6", "TAF5", "CD4", "ELMO1", "TAF2", "B2M", "PSMD12", "PSMA4", "PSMD8", "ARF1", "NUP133", "NDC1", "PSMA2", "PPIA", "AP1M1", "PSMB3", "SEH1L", "CHMP3", "PSMA1", "PSME4", "TAF9B", "RCC1", "PSME1", "APOBEC3G", "PSMB5", "POLR2F", "XPO1", "CUL5", "NUP88", "RNGTT", "NUP188", "HLA…
REACTOME_HIV_LIFE_CYCLE	1	1	0.00304292	-0.124834	-0.500215	142	c("POLR2K", "VTA1", "NUP35", "TCEA1", "TAF5", "CD4", "TAF2", "NUP133", "NDC1", "PPIA", "SEH1L", "CHMP3", "TAF9B", "RCC1", "POLR2F", "XPO1", "NUP88", "RNGTT", "NUP188", "NUP205", "TPR", "KPNA1", "XRCC5", "POLR2D", "HMGA1", "TAF4", "CCNT1", "GTF2A2", "POLR2J", "VPS4B", "GTF2A1", "RNMT", "TAF12", "FURIN", "XRCC6", "SUPT16H", "NUP43", "NUP62", "NUP98", "CDK7", "UBB", "POLR2G", "TAF13", "CHMP5", "NUP1…
REACTOME_HIV_TRANSCRIPTION_ELONGATION	0.564368	1	0.00180207	0.329986	0.934617	39	c("NELFB", "GTF2H2", "ELL", "GTF2F2", "SUPT5H", "NELFCD", "NELFA", "CTDP1", "POLR2L", "POLR2H", "NELFE", "CDK9", "GTF2F1", "GTF2H4", "CCNH")
REACTOME_HIV_TRANSCRIPTION_INITIATION	0.99771	1	0.00224006	-0.159308	-0.531366	46	c("POLR2K", "TAF5", "TAF2", "TAF9B", "POLR2F", "POLR2D", "TAF4", "GTF2A2", "POLR2J", "GTF2A1", "TAF12", "CDK7", "POLR2G", "TAF13", "POLR2I", "TAF1", "GTF2H3", "TAF7L", "POLR2C", "ERCC3", "POLR2B", "TAF15", "TAF4B", "GTF2H1", "TAF6", "TAF9", "GTF2H5", "POLR2A", "TAF7", "GTF2E1", "TBP", "MNAT1", "TAF10", "ERCC2", "POLR2E", "GTF2B", "GTF2E2", "CCNH", "GTF2H4", "GTF2F1", "POLR2H", "TAF11", "POLR2L", …
REACTOME_HOMOLOGOUS_DNA_PAIRING_AND_STRAND_EXCHANGE	0.812274	1	0.00252104	-0.245331	-0.799613	41	c("DNA2", "NBN", "CHEK1", "EXO1", "BRIP1", "RAD51AP1", "RFC3", "BARD1")
REACTOME_HOMOLOGY_DIRECTED_REPAIR	0.99728	1	0.00269053	-0.168559	-0.639692	97	c("CLSPN", "DNA2", "POLE2", "NBN", "CHEK1", "EXO1", "BRIP1", "RAD51AP1", "UBE2V2", "POLH", "RFC3", "TIMELESS", "BARD1", "UBE2N", "SUMO1", "POLE3", "SPIDR", "CCNA2", "PARP2", "PARP1", "SUMO2", "BRCC3", "RBBP8", "HERC2", "ATM", "BABAM1", "RNF4", "ABL1", "RPA1", "RMI2")
REACTOME_HORMONE_LIGAND_BINDING_RECEPTORS	0.263591	1	0.00348989	0.70437	1.20022	4	c("LHB", "TSHR", "GNRH2", "GNRH1")
REACTOME_HOST_INTERACTIONS_OF_HIV_FACTORS	0.0487892	0.536441	0.0146057	-0.332689	-1.30865	124	c("PSMA5", "PSMD14", "PSMB8", "PSMD5", "PSMB2", "AP1M2", "PSMD11", "NUP35", "PSME3", "PSMC4", "PSMB6", "CD4", "ELMO1", "B2M", "PSMD12", "PSMA4", "PSMD8", "ARF1", "NUP133", "NDC1", "PSMA2", "PPIA", "AP1M1", "PSMB3", "SEH1L", "PSMA1", "PSME4", "RCC1", "PSME1", "APOBEC3G", "PSMB5", "XPO1", "CUL5", "NUP88", "NUP188", "HLA-A", "NUP205", "TPR", "KPNA1", "PSMA3", "PSMB9", "PSMD10", "PSMB10", "HMGA1", "C…
REACTOME_HSF1_ACTIVATION	0.989557	1	0.00103688	0.193797	0.515432	28	c("COL4A6", "HSPA6", "HSPB1", "HSPA1L", "HSP90AA1", "HSP90AB1", "RPA3", "HDAC6", "HSPA1A", "EEF1A1")
REACTOME_HSF1_DEPENDENT_TRANSACTIVATION	0.998668	1	0.00212091	-0.150261	-0.474017	35	c("HSPB8", "SERPINH1", "CAMK2B", "TNFRSF21", "MTOR", "CAMK2D", "FKBP4", "CAMK2A", "PTGES3", "HSBP1")
REACTOME_HSP90_CHAPERONE_CYCLE_FOR_STEROID_HORMONE_RECEPTORS_SHR	0.126418	0.826695	0.00740984	-0.370736	-1.25236	49	c("TUBB3", "CAPZA1", "TUBB1", "AR", "FKBP5", "TUBB6", "DNAJA4", "TUBA8", "TUBB2A", "DYNLL1", "TUBA1A", "DYNLL2")
REACTOME_HS_GAG_BIOSYNTHESIS	0.0429818	0.525193	0.0118687	-0.510916	-1.50868	26	c("HS6ST2", "GPC5", "SDC2", "NDST3", "HS3ST3B1", "GPC6")
REACTOME_HS_GAG_DEGRADATION	0.528917	1	0.00199471	0.377196	0.955118	22	c("HPSE2", "IDUA", "GPC4", "GLB1L", "NAGLU", "SGSH", "SDC4", "GPC1", "GLB1", "IDS")
REACTOME_HUR_ELAVL1_BINDS_AND_STABILIZES_MRNA	0.987765	1	0.00122401	0.225033	0.45302	8	c("TNFSF13", "PRKCD", "NUP214", "ELAVL1", "ANP32A", "SET", "PRKCA", "XPO1")
REACTOME_HYALURONAN_BIOSYNTHESIS_AND_EXPORT	0.254362	1	0.00356325	0.709095	1.20827	4	c("HAS1", "HAS3", "HAS2")
REACTOME_HYALURONAN_METABOLISM	0.756107	1	0.00151493	0.331619	0.784147	16	c("HAS1", "HAS3")
REACTOME_HYALURONAN_UPTAKE_AND_DEGRADATION	0.0487565	0.536441	0.0103817	-0.633127	-1.54126	12	c("STAB2", "HYAL1", "LYVE1", "CHP1", "HMMR")
REACTOME_HYDROLYSIS_OF_LPC	0.622406	1	0.00240335	-0.429413	-0.864868	6	PLA2G4A
REACTOME_IKBA_VARIANT_LEADS_TO_EDA_ID	0.427779	1	0.00250523	0.541342	1.05576	7	c("IKBKG", "NFKBIA", "IKBKB", "NFKB2")
REACTOME_IKK_COMPLEX_RECRUITMENT_MEDIATED_BY_RIP1	0.478543	1	0.00214156	0.388256	0.9921	23	c("TICAM2", "TICAM1", "IKBKG", "BIRC3", "LY96", "IKBKB", "UBC", "CD14", "UBE2V1")
REACTOME_IL_6_TYPE_CYTOKINE_RECEPTOR_LIGAND_INTERACTIONS	0.408372	1	0.00341415	-0.393138	-1.03114	16	c("IL31RA", "CNTF", "IL11", "LIFR", "CLCF1")
REACTOME_INFECTIOUS_DISEASE	3.54863e-12	3.44372e-10	0.898671	0.466433	1.77496	646	c("IGHV3-13", "IGLV3-1", "IGHV3-11", "IGKV3D-20", "IGLV3-19", "IGHV3-30", "IGLV3-27", "IGHV1-2", "IGLV1-51", "IGLV1-40", "IGHV2-70", "IGKV1D-33", "IGHV4-59", "IGLV7-43", "IGHV3-48", "IGHV1-69", "IGKV1D-12", "IGLV3-25", "IGHV4-39", "IGLV2-23", "IGKV1-12", "IGLV1-44", "IGHV1-46", "DPEP3", "IGKV1D-16", "IGKV1-5", "IGKV1-16", "IGKV1-39", "IGKV3-11", "IGHV3-53", "IGKV3-20", "IGHG2", "IGKV1D-39", "IGHV…
REACTOME_INACTIVATION_OF_CDC42_AND_RAC1	0.933163	1	0.00182783	-0.264273	-0.576529	8	c("SRGAP2", "CDC42")
REACTOME_INCRETIN_SYNTHESIS_SECRETION_AND_INACTIVATION	0.416476	1	0.00330815	-0.414296	-1.02981	13	c("PCSK1", "FFAR4")
REACTOME_INFECTION_WITH_MYCOBACTERIUM_TUBERCULOSIS	0.974526	1	0.00205502	-0.199642	-0.58952	26	MRC1
REACTOME_HEMOSTASIS	2.01599e-08	1.79988e-06	0.733762	0.437899	1.65828	570	c("IGHV3-13", "IGLV3-1", "IGHV3-11", "IGKV3D-20", "IGLV3-19", "IGHV3-30", "IGLV3-27", "IGHV1-2", "IGLV1-51", "IGLV1-40", "IGHV2-70", "IGKV1D-33", "VPREB3", "IGHV4-59", "IGLV7-43", "IGHV3-48", "PSG4", "IGHV1-69", "IGKV1D-12", "IGLV3-25", "IGHV4-39", "IGLV2-23", "IGKV1-12", "IGLV1-44", "IGHV1-46", "IGKV1D-16", "IGKV1-5", "IGKV1-16", "IGKV1-39", "SERPINB2", "IGKV3-11", "CEACAM6", "CD177", "IGHV3-53"…
REACTOME_INFLAMMASOMES	0.699026	1	0.00159614	0.335408	0.832393	20	c("NLRP3", "P2RX7", "PSTPIP1", "NFKB2", "NLRP1", "BCL2L1", "TXNIP", "CASP1", "HSP90AB1")
REACTOME_INFLUENZA_INFECTION	0.99145	1	0.000687344	0.192357	0.660959	149	c("RPS9", "SLC25A6", "CLTA", "RPL18", "RPL13", "RPS28", "GTF2F2", "RPSA", "RPS15", "RPLP2", "RPS4Y1", "RPL18A", "POLR2L", "RPL41", "RPL36", "POLR2H", "TGFB1", "RPL14", "RPS19", "RPL3", "NUP85", "RPL7A", "RPL27A", "GTF2F1", "AAAS", "NUP93", "HSP90AA1", "RPL24", "RPS16", "RPS12", "RPL15", "RPL28", "RPL10A", "RPS8", "FAU", "RPS2", "RPL11", "RPS3", "RPL32", "RPL13A", "RPL35", "RPL37", "RPL26L1", "SEC…
REACTOME_INHIBITION_OF_REPLICATION_INITIATION_OF_DAMAGED_DNA_BY_RB1_E2F1	0.943832	1	0.00122341	0.256832	0.579528	13	c("PPP2R3B", "POLA2", "PPP2CB", "TFDP2")
REACTOME_INHIBITION_OF_THE_PROTEOLYTIC_ACTIVITY_OF_APC_C_REQUIRED_FOR_THE_ONSET_OF_ANAPHASE_BY_MITOTIC_SPINDLE_CHECKPOINT_COMPONENTS	0.16193	0.898639	0.00582634	-0.457913	-1.26961	20	c("UBE2C", "CDC20", "BUB1B", "CDC27", "ANAPC1", "MAD2L1", "BUB3", "ANAPC16", "ANAPC7", "UBE2D1", "ANAPC4")
REACTOME_VESICLE_MEDIATED_TRANSPORT	4.20865e-09	3.91405e-07	0.761461	0.432718	1.64814	663	c("IGHV3-13", "IGLV3-1", "IGHV3-11", "IGKV3D-20", "IGLV3-19", "IGHV3-30", "IGLV3-27", "IGHV1-2", "IGLV1-51", "IGLV1-40", "IGHV2-70", "IGKV1D-33", "IGHV4-59", "IGLV7-43", "IGHV3-48", "IGHV1-69", "IGKV1D-12", "IGLV3-25", "IGHV4-39", "IGLV2-23", "IGKV1-12", "IGLV1-44", "IGHV1-46", "GJB6", "IGKV1D-16", "IGKV1-5", "IGKV1-16", "IGKV1-39", "IGKV3-11", "IGHV3-53", "IGKV3-20", "IGKV1D-39", "IGHV3-23", "IG…
REACTOME_INITIATION_OF_NUCLEAR_ENVELOPE_NE_REFORMATION	0.361599	1	0.00372751	-0.388846	-1.06461	19	c("CDK1", "CCNB1", "LBR", "CCNB2")
REACTOME_INLA_MEDIATED_ENTRY_OF_LISTERIA_MONOCYTOGENES_INTO_HOST_CELLS	0.738645	1	0.00162876	0.380155	0.787074	9	c("CTNNB1", "UBC", "UBA52", "CDH1", "CTNND1")
REACTOME_INLB_MEDIATED_ENTRY_OF_LISTERIA_MONOCYTOGENES_INTO_HOST_CELL	0.908603	1	0.00198946	-0.253727	-0.643026	14	c("MET", "CBL", "STAM2", "UBB", "GRB2", "SH3KBP1", "SH3GL1", "RPS27A", "SH3GL2", "UBA52", "EPS15", "STAM", "HGS", "UBC")
REACTOME_ADAPTIVE_IMMUNE_SYSTEM	1.60824e-07	1.38061e-05	0.690132	0.406286	1.55347	747	c("IGHV3-13", "IGLV3-1", "IGHD", "ASB3", "IGHV3-11", "IGKV3D-20", "IGLV3-19", "IGHV3-30", "IGLV3-27", "IGHV1-2", "IGLV1-51", "IGLV1-40", "IGHV2-70", "IGKV1D-33", "IGHV4-59", "IGLV7-43", "IGHV3-48", "IGHV1-69", "IGKV1D-12", "IGLV3-25", "IGHV4-39", "IGLV2-23", "IGKV1-12", "IGLV1-44", "IGHV1-46", "IGKV1D-16", "IGKV1-5", "IGKV1-16", "IGKV1-39", "IGKV3-11", "IGHV3-53", "IGKV3-20", "IGKV1D-39", "IGHV3-…
REACTOME_INOSITOL_PHOSPHATE_METABOLISM	0.890464	1	0.0011124	0.247485	0.719127	45	c("ITPKA", "PLCB4", "PLCH2", "PLCB2", "PLCD1", "PLCD4", "PLCD3", "INPP1")
REACTOME_INSERTION_OF_TAIL_ANCHORED_PROTEINS_INTO_THE_ENDOPLASMIC_RETICULUM_MEMBRANE	0.418372	1	0.00344427	-0.367637	-1.01931	20	c("OTOF", "ALDH3A2", "CYB5A", "UBL4A", "SEC61B", "SERP1")
REACTOME_INSULIN_PROCESSING	0.743388	1	0.00149347	0.316911	0.802468	22	c("PCSK2", "MYO5A", "KIF5A", "RAB27A")
REACTOME_INSULIN_RECEPTOR_RECYCLING	0.575066	1	0.00185505	0.357989	0.922814	24	c("ATP6V0A4", "TCIRG1", "ATP6V1E2")
REACTOME_INSULIN_RECEPTOR_SIGNALLING_CASCADE	0.569167	1	0.00316873	-0.283642	-0.928963	42	c("FGF5", "KLB", "SHC1", "NRAS", "KL", "PIK3R1", "GRB10", "MAPK1", "KRAS")
REACTOME_INTEGRATION_OF_ENERGY_METABOLISM	0.930531	1	0.0028037	-0.205069	-0.777109	96	c("GNG11", "SLC2A2", "ADRA2A", "PRKAB2", "ITPR2", "CACNA1E", "CACNB2", "STXBP1", "CACNB3", "GNAI1", "ACACA", "ADCY8", "GNB4", "SLC2A1", "ADIPOQ", "ADCY1", "ADCY3", "GNG4", "PRKAA2", "PPP2R5D", "GNG5", "PRKAR2A", "SNAP25", "ADIPOR1", "IQGAP1", "ACSL3", "PFKFB1", "GNB3", "GNB1", "GNAQ")
REACTOME_INTEGRATION_OF_PROVIRUS	0.665202	1	0.00237659	-0.370689	-0.835136	9	c("PPIA", "KPNA1", "XRCC5", "HMGA1", "XRCC6")
REACTOME_INTEGRIN_CELL_SURFACE_INTERACTIONS	0.747649	1	0.00125691	0.264195	0.844939	83	c("COL9A3", "MADCAM1", "COL6A5", "COL16A1", "COL6A6", "THBS1", "VWF", "ICAM4", "COL4A6", "ICAM3", "ITGA7", "COL18A1", "ITGA8", "ITGB7", "COL6A1", "ITGAM", "COL8A2", "ITGA11", "COL6A2", "COMP", "ITGA9", "ITGAV", "COL1A1", "COL7A1", "ITGB2")
REACTOME_INTEGRIN_SIGNALING	0.388894	1	0.00372181	-0.347594	-1.03531	27	c("ITGB3", "SHC1", "FGB", "FGG", "FN1")
REACTOME_INTERACTIONS_OF_REV_WITH_HOST_CELLULAR_PROTEINS	0.862002	1	0.00235402	-0.239719	-0.756225	35	c("NUP35", "NUP133", "NDC1", "SEH1L", "RCC1", "XPO1", "NUP88", "NUP188", "NUP205", "TPR", "KPNB1", "NUP43", "NUP62", "NUP98")
REACTOME_INTERACTIONS_OF_VPR_WITH_HOST_CELLULAR_PROTEINS	0.946836	1	0.00220419	-0.213125	-0.672332	35	c("NUP35", "NUP133", "NDC1", "SEH1L", "NUP88", "NUP188", "NUP205", "TPR", "KPNA1", "HMGA1", "SLC25A4", "NUP43", "NUP62", "NUP98")
REACTOME_INTERACTION_BETWEEN_L1_AND_ANKYRINS	0.568652	1	0.00184702	0.349057	0.92837	28	c("SCN1A", "SCN7A", "ANK1", "SPTA1", "SCN3A", "SCN8A", "SCN3B", "SPTBN5", "SPTBN2", "ANK3", "NFASC", "SPTBN1")
REACTOME_INTERACTION_WITH_CUMULUS_CELLS_AND_THE_ZONA_PELLUCIDA	0.753883	1	0.00167454	0.430546	0.774024	5	c("ADAM21", "ADAM20")
REACTOME_INTERCONVERSION_OF_NUCLEOTIDE_DI_AND_TRIPHOSPHATES	0.026326	0.410906	0.0152742	-0.534978	-1.59344	27	c("AK4", "RRM2B", "CMPK1", "RRM2", "TYMS", "AK7", "AK5", "CTPS1", "GLRX", "NME1", "TXNRD1", "DCTPP1", "RRM1")
REACTOME_INTERFERON_ALPHA_BETA_SIGNALING	0.955875	1	0.00239453	-0.20305	-0.700678	55	c("IRF6", "IFI27", "PSMB8", "IFI6", "HLA-B", "BST2", "STAT1", "GBP2", "ADAR", "IFIT2", "ABCE1", "RNASEL", "IFITM3", "IFITM2", "IFIT3", "HLA-E", "IRF1", "HLA-A", "HLA-C", "OAS1", "IRF7", "ISG15", "IRF2", "XAF1", "IFIT1")
REACTOME_INTERFERON_GAMMA_SIGNALING	0.090633	0.719904	0.00980489	-0.337091	-1.26106	88	c("IFNG", "NCAM1", "TRIM10", "IRF6", "TRIM29", "HLA-DRB5", "GBP7", "HLA-DQB2", "GBP4", "HLA-B", "TRIM5", "FCGR1A", "CAMK2B", "STAT1", "HLA-DRA", "GBP2", "HLA-DPA1", "B2M", "TRIM22", "ICAM1", "GBP1", "TRIM2", "CAMK2D", "HLA-DPB1", "SUMO1", "TRIM25", "CAMK2A", "HLA-E", "GBP3", "IRF1", "TRIM34", "HLA-A", "HLA-C", "PTPN2")
REACTOME_INTERFERON_SIGNALING	0.0632465	0.627406	0.014342	-0.299505	-1.23452	178	c("IFNG", "NCAM1", "TRIM10", "IRF6", "TRIM29", "HLA-DRB5", "GBP7", "HLA-DQB2", "GBP4", "IFI27", "PSMB8", "IFI6", "HLA-B", "TRIM5", "FCGR1A", "CAMK2B", "NUP35", "BST2", "STAT1", "HLA-DRA", "GBP2", "ADAR", "KPNA2", "HLA-DPA1", "B2M", "KPNA3", "NEDD4", "IFIT2", "TRIM22", "ICAM1", "ABCE1", "NUP133", "NDC1", "RNASEL", "GBP1", "TRIM2", "SEH1L", "IFITM3", "CAMK2D", "PDE12", "EIF4E2", "HLA-DPB1", "FLNA",…
REACTOME_INTERLEUKIN_10_SIGNALING	0.182424	0.910759	0.00378853	0.431101	1.22667	40	c("FCER2", "IL1R2", "IL12B", "IL1B", "CXCL2", "CCL19", "CCL20", "IL6", "CCL3", "CCL2")
REACTOME_INTERLEUKIN_12_FAMILY_SIGNALING	0.913505	1	0.00104437	0.23693	0.707723	53	c("SERPINB2", "IL12B", "IL12RB2")
REACTOME_INTERLEUKIN_12_SIGNALING	0.700287	1	0.0014664	0.294359	0.85193	44	c("SERPINB2", "IL12B", "IL12RB2")
REACTOME_INTERLEUKIN_15_SIGNALING	0.976865	1	0.00188041	-0.207157	-0.525002	14	c("SHC1", "STAT3", "SOS1", "IL15", "JAK1", "GRB2", "STAT5B", "IL2RB")
REACTOME_INTERLEUKIN_17_SIGNALING	0.792358	1	0.00121196	0.261403	0.810442	67	c("JUN", "FOS", "IL17RE", "IL17RC", "IKBKG", "MAP3K8", "IRAK2", "MAPK11", "MAP2K7", "IKBKB", "DUSP4", "UBC")
REACTOME_INTERLEUKIN_18_SIGNALING	0.607932	1	0.00199423	0.506269	0.910157	5	c("IL18BP", "ALOX5", "IL18RAP", "IL18")
REACTOME_INTERLEUKIN_1_FAMILY_SIGNALING	0.999044	1	0.00288971	-0.162063	-0.635915	122	c("IL33", "SAA1", "PSMA5", "PSMD14", "PSMB8", "PSMD5", "PSMB2", "PSMD11", "PSME3", "TRAF6", "PSMC4", "IL1RAP", "PSMB6", "PSMD12", "MYD88", "PSMA4", "PSMD8", "MAP2K4", "PSMA2", "PTPN14", "PSMB3", "PSMA1", "PSME4", "PSME1", "PTPN4", "PSMB5", "UBE2N", "STAT3", "NFKB1", "IRAK1", "TBK1", "IL1R1", "PTPN12", "PSMA3", "PSMB9", "PTPN2", "PSMD10", "PSMB10", "CHUK", "PSMD7", "PSMC6", "PELI1", "TAB2", "RBX1")
REACTOME_INTERLEUKIN_1_PROCESSING	0.533429	1	0.00217059	0.515224	0.96818	6	c("IL1B", "NFKB2", "CASP1")
REACTOME_INTERLEUKIN_1_SIGNALING	0.892697	1	0.00287786	-0.212322	-0.804597	96	c("SAA1", "PSMA5", "PSMD14", "PSMB8", "PSMD5", "PSMB2", "PSMD11", "PSME3", "TRAF6", "PSMC4", "IL1RAP", "PSMB6", "PSMD12", "MYD88", "PSMA4", "PSMD8", "MAP2K4", "PSMA2", "PSMB3", "PSMA1", "PSME4", "PSME1", "PSMB5", "UBE2N", "NFKB1", "IRAK1", "IL1R1", "PSMA3", "PSMB9", "PSMD10", "PSMB10", "CHUK", "PSMD7", "PSMC6", "PELI1", "TAB2", "RBX1")
REACTOME_INTERLEUKIN_20_FAMILY_SIGNALING	0.034424	0.463517	0.00964228	0.630755	1.53044	18	c("IL20", "IL20RA", "IL20RB", "IFNLR1", "SOCS3", "STAT4", "IL22RA1", "JAK3")
REACTOME_INTERLEUKIN_21_SIGNALING	0.993454	1	0.00175904	-0.195369	-0.440152	9	c("STAT1", "STAT3", "JAK1", "STAT5B", "IL21R", "STAT5A", "IL2RG", "JAK3", "STAT4")
REACTOME_INTERLEUKIN_23_SIGNALING	0.325711	1	0.00296213	0.567731	1.14291	8	c("IL12B", "IL23R", "STAT4", "TYK2")
REACTOME_INTERLEUKIN_27_SIGNALING	0.999926	1	0.0017919	-0.14339	-0.340841	11	c("STAT1", "STAT3", "CANX", "IL6ST", "JAK1", "EBI3")
REACTOME_INTERLEUKIN_2_FAMILY_SIGNALING	0.342941	1	0.0025976	0.38772	1.08746	37	c("IL5RA", "IL2RA", "IL3RA", "PIK3CB", "CSF2RA", "PIK3CD", "IL15RA", "STAT4", "JAK3", "PTK2B", "PIK3R3", "CSF2RB", "LCK")
REACTOME_INTERLEUKIN_2_SIGNALING	0.880697	1	0.00134687	0.302481	0.656809	11	c("IL2RA", "JAK3", "PTK2B", "LCK", "IL2RG")
REACTOME_INTERLEUKIN_35_SIGNALLING	0.957677	1	0.00121377	0.248384	0.550129	12	c("IL12RB2", "STAT4", "TYK2", "IL12A", "IL27RA")
REACTOME_INTERLEUKIN_36_PATHWAY	0.649798	1	0.00201845	0.620717	0.907206	2	IL1RL2
REACTOME_INTERLEUKIN_37_SIGNALING	0.971039	1	0.00113504	0.224272	0.544164	18	c("PTPN13", "SIGIRR", "IL18BP", "PTPN7", "PTPN23", "CASP1")
REACTOME_INTERLEUKIN_3_INTERLEUKIN_5_AND_GM_CSF_SIGNALING	0.801173	1	0.00127179	0.271759	0.786522	44	c("IL5RA", "IL2RA", "IL3RA", "PIK3CB", "CSF2RA", "PIK3CD", "JAK3", "PIK3R3", "UBC", "CSF2RB", "TEC")
REACTOME_INTERLEUKIN_4_AND_INTERLEUKIN_13_SIGNALING	0.565114	1	0.00163231	0.289861	0.946742	97	c("IGHE", "POMC", "FCER2", "F13A1", "FOS", "IL12B", "IL1B", "OSM", "JUNB", "IL6", "SOCS3", "MUC1", "MMP1", "VEGFA", "NDN", "NANOG", "IL23R", "CCL2", "ITGAM", "CCL11", "LCN2", "SOCS1", "PTGS2", "NOS2", "JAK3", "IRF4", "CD36", "MYC", "IL4R", "RORC", "ITGB2", "TGFB1")
REACTOME_INTERLEUKIN_6_FAMILY_SIGNALING	0.629501	1	0.00272547	-0.307632	-0.88281	23	c("IL31RA", "CNTF", "IL11", "LIFR", "CLCF1", "IL6R", "STAT1")
REACTOME_INTERLEUKIN_6_SIGNALING	0.857585	1	0.0013853	0.313989	0.681796	11	c("IL6", "SOCS3")
REACTOME_INNATE_IMMUNE_SYSTEM	7.39756e-05	0.00569357	0.169428	0.358892	1.38069	935	c("IGHV3-13", "IGLV3-1", "IGHV3-11", "IGKV3D-20", "IGLV3-19", "IGHV3-30", "IGLV3-27", "IGHV1-2", "IGLV1-51", "IGLV1-40", "IGHV2-70", "IGKV1D-33", "IGHV4-59", "IGLV7-43", "IGHV3-48", "IGHV1-69", "MUC3A", "IGKV1D-12", "IGHE", "IGLV3-25", "IGHV4-39", "IGLV2-23", "IGKV1-12", "IGLV1-44", "IGHV1-46", "IGKV1D-16", "IGKV1-5", "IGKV1-16", "IGKV1-39", "IGKV3-11", "CEACAM6", "CD177", "CR2", "IGHV3-53", "IGK…
REACTOME_INTERLEUKIN_9_SIGNALING	0.988357	1	0.00172007	-0.21904	-0.460383	7	c("STAT1", "STAT3", "JAK1", "STAT5B")
REACTOME_INTERLEUKIN_RECEPTOR_SHC_SIGNALING	0.302052	1	0.00291243	0.443511	1.13329	23	c("IL5RA", "IL2RA", "IL3RA", "PIK3CB", "CSF2RA", "PIK3CD", "JAK3", "PIK3R3", "CSF2RB")
REACTOME_INTESTINAL_ABSORPTION	0.753494	1	0.0020268	-0.414717	-0.747143	4	SLC2A2
REACTOME_INTRACELLULAR_SIGNALING_BY_SECOND_MESSENGERS	0.907768	1	0.00439161	-0.200601	-0.86857	281	c("FGF5", "KLB", "NRG4", "EREG", "EGF", "ERBB4", "ITPR2", "IL33", "CDKN1A", "CBX2", "MDM2", "CALM1", "PIK3AP1", "PSMA5", "PSMD14", "PSMB8", "PSMD5", "TGFA", "CAMKK1", "PSMB2", "KL", "ADCY8", "CAMK2B", "PSMD11", "PREX2", "PIK3R1", "PSME3", "TRAF6", "EGFR", "PSMC4", "IL1RAP", "LAMTOR2", "PSMB6", "CAMK4", "ADCY1", "KPNA2", "AGO2", "ADCY3", "NEDD4", "PSMD12", "MYD88", "PSMA4", "GATAD2B", "PSMD8", "AK…
REACTOME_INTRAFLAGELLAR_TRANSPORT	0.245917	1	0.00521667	-0.33259	-1.12351	49	c("TUBB3", "TCTEX1D1", "TUBB1", "KIF3C", "TUBB6", "TCTEX1D2", "TUBB2A", "DYNLL1", "KIFAP3", "TUBA1A", "DYNLL2", "IFT46")
REACTOME_INTRA_GOLGI_AND_RETROGRADE_GOLGI_TO_ER_TRAFFIC	0.221006	0.980687	0.0077589	-0.262093	-1.08873	190	c("KIF1A", "TUBB3", "CAPZA1", "PLA2G4A", "TUBB1", "KIF15", "KIF3C", "BICD1", "KIF20A", "TUBB6", "TMED2", "KIF23", "KDELR3", "KDELR2", "RAB33B", "KIF18A", "TUBA8", "TUBB2A", "MAN1A1", "DYNLL1", "KIF11", "RAB36", "COPZ2", "KIFAP3", "MAN1A2", "COPA", "CENPE", "TUBA1A", "PAFAH1B2", "ARCN1", "VAMP4", "RAB3GAP2", "ARF1", "DYNLL2", "KIF19", "KIF21A", "VPS45", "MAN2A1", "TMED10", "KIFC1", "RAB1A", "KIF1B…
REACTOME_INTRA_GOLGI_TRAFFIC	0.428891	1	0.00372794	-0.308061	-1.00407	41	c("RAB33B", "MAN1A1", "RAB36", "MAN1A2", "ARF1", "VPS45", "MAN2A1", "GOLGA5", "COG3", "CUX1", "MAN1C1", "NAPG", "COG1", "STX6", "COG5", "COG2")
REACTOME_INTRINSIC_PATHWAY_FOR_APOPTOSIS	0.966326	1	0.00233831	-0.198859	-0.676608	51	c("YWHAZ", "DYNLL1", "YWHAQ", "AKT3", "MAPK1", "DYNLL2", "BAD", "E2F1", "YWHAG", "TP53BP2", "BAK1", "YWHAB", "STAT3", "PMAIP1", "CASP8", "XIAP", "BAX", "CASP3")
REACTOME_INTRINSIC_PATHWAY_OF_FIBRIN_CLOT_FORMATION	0.0470652	0.536441	0.0110884	-0.538359	-1.51096	21	c("F9", "KNG1", "SERPIND1", "SERPINA5", "A2M", "SERPINE2", "PROS1", "SERPING1", "F11", "F8", "SERPINC1", "KLKB1")
REACTOME_INWARDLY_RECTIFYING_K_CHANNELS	0.0728988	0.672356	0.009106	-0.472722	-1.40801	27	c("KCNJ6", "GNG11", "KCNJ10", "ABCC9", "KCNJ3", "KCNJ2", "GNB4", "GNG4", "KCNJ8", "GNG5", "KCNJ12", "GNB3", "GNB1", "KCNJ11", "GABBR1")
REACTOME_IONOTROPIC_ACTIVITY_OF_KAINATE_RECEPTORS	0.57907	1	0.00198934	0.444641	0.920586	9	c("GRIK3", "GRIK5", "GRIK2", "DLG1", "NCALD", "DLG4", "GRIK4")
REACTOME_ION_CHANNEL_TRANSPORT	0.485949	1	0.0017611	0.287281	0.991257	155	c("ANO2", "UNC80", "ATP6V0A4", "ATP2B3", "CASQ2", "ASIC4", "ATP10B", "ASIC3", "MCOLN2", "SLC9C1", "TTYH1", "BEST4", "MCOLN3", "CLCN4", "BEST1", "TCIRG1", "ANO8", "ATP6V1E2", "SCNN1A", "TRPM1", "WNK3", "TRPA1", "OSTM1", "TSC22D3", "CASQ1", "ATP1A2", "CLCN7", "ATP1A3", "TPCN2", "ASIC1", "TRPC1", "UNC79", "TRPM3", "CLCNKB", "ATP1B3", "FXYD2", "FXYD3", "ATP1A1", "CLCN6", "ATP13A1")
REACTOME_ION_HOMEOSTASIS	0.755102	1	0.00271303	-0.250729	-0.839766	47	c("PLN", "FXYD6", "ITPR2", "ABCC9", "CALM1", "SLC8A1", "ORAI1", "CAMK2B", "CLIC2", "RYR3")
REACTOME_ION_TRANSPORT_BY_P_TYPE_ATPASES	0.668387	1	0.00291818	-0.264546	-0.882385	46	c("PLN", "FXYD6", "CALM1", "ATP11A", "ATP8B3", "ATP8A2", "CAMK2B", "ATP10A", "ATP11C", "ATP2A2", "CAMK2D", "ATP1B1", "ATP10D", "ATP7B", "CAMK2A")
REACTOME_IRAK1_RECRUITS_IKK_COMPLEX	0.998648	1	0.0011298	0.165338	0.379394	14	c("IKBKG", "IKBKB", "UBC", "UBE2V1")
REACTOME_IRAK2_MEDIATED_ACTIVATION_OF_TAK1_COMPLEX	0.989467	1	0.00178652	-0.200301	-0.464221	10	c("TRAF6", "TAB2", "UBB", "TAB1", "TAB3", "RPS27A", "MAP3K7", "UBA52", "UBC", "IRAK2")
REACTOME_IRAK4_DEFICIENCY_TLR2_4	0.996022	1	0.00118117	0.192617	0.408953	10	c("LY96", "CD36", "CD14", "TLR4")
REACTOME_IRE1ALPHA_ACTIVATES_CHAPERONES	0.99949	1	0.000927167	0.153215	0.448568	47	c("EXTL1", "PLA2G4B", "CXXC1", "TSPYL2", "ARFGAP1", "ACADVL", "ZBTB17", "DDX11", "TATDN2", "DCTN1", "TPP1", "ERN1", "PPP2R5B", "EXTL3")
REACTOME_IRF3_MEDIATED_ACTIVATION_OF_TYPE_1_IFN	0.173794	0.908691	0.00442127	0.752453	1.28215	4	c("ZBP1", "IRF3")
REACTOME_IRF3_MEDIATED_INDUCTION_OF_TYPE_I_IFN	0.899836	1	0.00192792	-0.272471	-0.631484	10	c("PRKDC", "TBK1", "XRCC5", "DTX4", "NLRC3", "XRCC6")
REACTOME_IRON_UPTAKE_AND_TRANSPORT	0.998423	1	0.00233289	-0.157719	-0.546159	56	c("CP", "ABCG2", "FLVCR1", "TF", "ATP6V0E2", "ATP6V1G2", "SLC40A1", "TFRC", "FBXL5", "ACO1", "HFE", "NEDD8", "ATP6V0B", "IREB2", "ATP6V1C2", "ATP6V1G1", "ATP6V0A2", "ATP6V1F", "SLC46A1", "STEAP3")
REACTOME_IRS_ACTIVATION	0.618167	1	0.00233728	-0.485188	-0.8741	4	c("GRB10", "IRS1", "INSR")
REACTOME_IRS_MEDIATED_SIGNALLING	0.555204	1	0.00314833	-0.292805	-0.934848	37	c("FGF5", "KLB")
REACTOME_JNK_C_JUN_KINASES_PHOSPHORYLATION_AND_ACTIVATION_MEDIATED_BY_ACTIVATED_HUMAN_TAK1	0.990752	1	0.0010742	0.192369	0.487108	22	c("IKBKG", "IRAK2", "MAP2K7", "UBC", "UBE2V1")
REACTOME_JOSEPHIN_DOMAIN_DUBS	0.849574	1	0.00141225	0.323514	0.686864	10	c("JOSD2", "UBC", "UBA52", "RAD23A")
REACTOME_KERATAN_SULFATE_BIOSYNTHESIS	0.786353	1	0.00139206	0.298048	0.774877	25	c("OGN", "OMD", "ST3GAL6", "PRELP", "FMOD", "CHST1")
REACTOME_KERATAN_SULFATE_DEGRADATION	0.27999	1	0.0031744	0.530233	1.17438	12	c("OGN", "OMD", "PRELP", "GLB1L", "GALNS", "FMOD", "GNS", "GLB1", "HEXA", "HEXB", "LUM")
REACTOME_KERATAN_SULFATE_KERATIN_METABOLISM	0.83211	1	0.00127685	0.275774	0.7483	31	c("OGN", "OMD", "ST3GAL6", "PRELP", "GLB1L", "GALNS", "FMOD", "CHST1", "GNS", "B4GALT4", "GLB1", "ST3GAL3", "HEXA", "ST3GAL2", "HEXB", "LUM", "B3GNT2", "B3GNT7")
REACTOME_KERATINIZATION	0.0411112	0.512627	0.0084864	0.529089	1.4691	35	c("FLG", "CDSN", "KRTAP5-2", "KLK13", "KRT14")
REACTOME_KETONE_BODY_METABOLISM	0.863632	1	0.00196779	-0.295256	-0.66519	9	c("ACAT1", "HMGCS2", "BDH2", "ACSS3", "HMGCL", "OXCT1")
REACTOME_KILLING_MECHANISMS	0.438111	1	0.00239777	0.476751	1.03522	11	c("JUN", "NOXA1", "NOXO1", "DVL3", "CYBA", "DVL1")
REACTOME_KINESINS	0.149187	0.862754	0.00686572	-0.356454	-1.21702	52	c("KIF1A", "TUBB3", "TUBB1", "KIF15", "KIF3C", "KIF20A", "TUBB6", "KIF23", "KIF18A", "TUBA8", "TUBB2A", "KIF11", "KIFAP3", "CENPE", "TUBA1A", "KIF19", "KIF21A", "KIFC1", "KIF1B", "RACGAP1")
REACTOME_KSRP_KHSRP_BINDS_AND_DESTABILIZES_MRNA	0.963804	1	0.00194966	-0.215048	-0.572672	17	c("YWHAZ", "EXOSC4", "MAPK14", "DCP2", "PARN", "EXOSC8", "DIS3", "AKT1", "EXOSC9", "EXOSC1", "EXOSC2", "KHSRP", "EXOSC3", "EXOSC6", "EXOSC7", "EXOSC5", "MAPK11")
REACTOME_L1CAM_INTERACTIONS	0.12005	0.825376	0.00881978	-0.313978	-1.20465	104	c("CNTN6", "TUBB3", "ITGB3", "NCAM1", "TUBB1", "SCN9A", "ALCAM", "ITGA1", "TUBB6", "RDX", "SDCBP", "DNM3", "NRCAM", "SCN1B", "TUBA8", "TUBB2A", "EPHB2", "KCNQ3", "RPS6KA2", "EGFR", "KCNQ2", "SCN5A", "ITGA2", "TUBA1A", "RPS6KA3", "CNTNAP1")
REACTOME_LAGGING_STRAND_SYNTHESIS	0.94256	1	0.00202684	-0.225976	-0.626542	20	c("DNA2", "POLA1", "RFC3", "PRIM2", "PRIM1")
REACTOME_LAMININ_INTERACTIONS	0.931316	1	0.00217213	-0.222423	-0.678496	30	c("LAMC2", "ITGA1", "COL4A1", "LAMB3", "ITGA3", "ITGA2", "NID1", "LAMA1", "COL4A2")
REACTOME_LATE_ENDOSOMAL_MICROAUTOPHAGY	0.438378	1	0.00221637	0.370977	1.01886	33	c("RNASE1", "VPS37D", "VPS37B", "PLIN2", "CHMP6", "CHMP7", "UBC", "PCNT", "VIM", "VPS37C", "MVB12A", "CHMP2B", "UBAP1", "CHMP4A", "HDAC6", "ARL13B", "UBA52")
REACTOME_LDL_CLEARANCE	0.84848	1	0.0021586	-0.267601	-0.723101	18	c("PCSK9", "APOB", "SOAT1")
REACTOME_LECTIN_PATHWAY_OF_COMPLEMENT_ACTIVATION	0.103132	0.777674	0.0068543	-0.652014	-1.42241	8	c("MBL2", "FCN3", "COLEC10")
REACTOME_METABOLISM_OF_LIPIDS	0.000152709	0.0100392	0.518848	-0.287982	-1.33359	647	c("CYP24A1", "CPNE6", "B4GALNT1", "LRP2", "CYP4F22", "ENPP7", "THRSP", "GPX2", "SLCO1B3", "HPGD", "BCHE", "UGT8", "ELOVL2", "BAAT", "AGMO", "PHYH", "PTGES", "AKR1D1", "MOGAT3", "PLA2G2A", "CYP7A1", "ANKRD1", "FABP3", "SLC10A1", "PIK3C2G", "PLA2G4A", "FABP7", "GPAT2", "OSBPL6", "SRD5A2", "SLCO1B1", "FAAH2", "ARSF", "MSMO1", "FADS1", "CYP8B1", "CYP3A4", "HSD17B13", "SLC44A5", "PON1", "SQLE", "AKR1C…
REACTOME_LEUKOTRIENE_RECEPTORS	0.353328	1	0.00292531	0.660851	1.12606	4	c("CYSLTR2", "LTB4R", "CYSLTR1")
REACTOME_LGI_ADAM_INTERACTIONS	0.607362	1	0.00257518	-0.371476	-0.883006	11	LGI1
REACTOME_LIGAND_RECEPTOR_INTERACTIONS	0.369111	1	0.00340985	-0.498779	-1.08812	8	c("IHH", "HHIP")
REACTOME_LINOLEIC_ACID_LA_METABOLISM	0.029045	0.44101	0.0130165	-0.764081	-1.60596	7	c("ELOVL2", "FADS1", "ACSL1", "FADS2", "ELOVL1")
REACTOME_LIPID_PARTICLE_ORGANIZATION	0.308525	1	0.00366487	-0.613281	-1.1741	5	HSD17B13
REACTOME_LIPOPHAGY	0.821683	1	0.00201907	-0.321455	-0.701274	8	c("PRKAB2", "PRKAA2", "PRKAB1")
REACTOME_LISTERIA_MONOCYTOGENES_ENTRY_INTO_HOST_CELLS	0.994316	1	0.00109128	0.183829	0.45125	19	c("CTNNB1", "UBC", "HGS", "STAM", "EPS15", "UBA52")
REACTOME_LONG_TERM_POTENTIATION	0.0209825	0.344728	0.0165303	-0.603778	-1.65307	19	c("GRIN2B", "NEFL", "ERBB4", "CALM1", "GRIN2D", "CAMK2B")
REACTOME_LOSS_OF_FUNCTION_OF_MECP2_IN_RETT_SYNDROME	0.777481	1	0.00150409	0.337058	0.760556	13	c("GPS2", "NCOR2", "BDNF")
REACTOME_LOSS_OF_FUNCTION_OF_SMAD2_3_IN_CANCER	0.881929	1	0.00188861	-0.302033	-0.63482	7	c("TGFBR2", "SMAD4", "TGFBR1", "SMAD2", "SMAD3")
REACTOME_LOSS_OF_MECP2_BINDING_ABILITY_TO_THE_NCOR_SMRT_COMPLEX	0.336622	1	0.00292223	0.582531	1.13609	7	c("GPS2", "NCOR2", "HDAC3", "TBL1X")
REACTOME_LRR_FLII_INTERACTING_PROTEIN_1_LRRFIP1_ACTIVATES_TYPE_I_IFN_PRODUCTION	0.312593	1	0.00311463	0.645575	1.1606	5	c("IRF3", "CTNNB1", "LRRFIP1", "EP300")
REACTOME_LTC4_CYSLTR_MEDIATED_IL4_PRODUCTION	0.110356	0.808919	0.00550597	0.704814	1.37457	7	c("DPEP3", "CYSLTR2", "DPEP1", "GGT1", "DPEP2", "CYSLTR1", "GGT5")
REACTOME_LYSINE_CATABOLISM	0.381318	1	0.00261649	0.488443	1.08182	12	c("SLC25A21", "GCDH", "CRYM", "PHYKPL")
REACTOME_LYSOSOME_VESICLE_BIOGENESIS	0.997509	1	0.00210155	-0.157652	-0.491015	33	c("DNAJC6", "AP1M2", "BLOC1S1", "ARF1", "AP1M1", "VAMP7")
REACTOME_LYSOSPHINGOLIPID_AND_LPA_RECEPTORS	0.671989	1	0.00176705	0.407331	0.843341	9	c("LPAR3", "S1PR4", "LPAR1", "S1PR2")
REACTOME_MAP2K_AND_MAPK_ACTIVATION	0.4934	1	0.0034228	-0.298401	-0.967871	40	c("ITGB3", "FGB", "FGG", "FN1", "NRAS", "LAMTOR2", "MAPK1", "PEBP1", "KRAS", "FGA", "CNKSR2", "VCL", "IQGAP1", "YWHAB")
REACTOME_MAP3K8_TPL2_DEPENDENT_MAPK1_3_ACTIVATION	0.671676	1	0.00168675	0.35904	0.848985	16	c("IKBKG", "MAP3K8", "IKBKB", "UBC")
REACTOME_MAPK1_ERK2_ACTIVATION	0.956514	1	0.0012548	0.261231	0.540855	9	c("IL6", "MAP2K2", "TYK2")
REACTOME_MAPK3_ERK1_ACTIVATION	0.591519	1	0.00259598	-0.385662	-0.893818	10	c("CDK1", "IL6R")
REACTOME_MAPK6_MAPK4_SIGNALING	0.00218897	0.0842378	0.035311	0.52016	1.66632	84	c("RAG2", "JUN", "MAPK4")
REACTOME_MAPK_FAMILY_SIGNALING_CASCADES	0.693113	1	0.00114357	0.251683	0.911439	265	c("RAG2", "NRG3", "IL5RA", "DUSP1", "JUN", "RASAL1", "MAPK4", "FGF17", "SHC3", "GDNF", "IL2RA", "IL3RA", "FGF7", "CNKSR1", "VWF")
REACTOME_MAPK_TARGETS_NUCLEAR_EVENTS_MEDIATED_BY_MAP_KINASES	0.589289	1	0.00177758	0.337586	0.916023	31	c("JUN", "FOS", "MAPK11", "DUSP4")
REACTOME_MASTL_FACILITATES_MITOTIC_PROGRESSION	0.458007	1	0.00305128	-0.431428	-0.999886	10	c("CDK1", "CCNB1", "ARPP19", "PPP2R1A", "ENSA")
REACTOME_MECP2_REGULATES_NEURONAL_RECEPTORS_AND_CHANNELS	0.00763608	0.195905	0.0270691	-0.691391	-1.81341	16	c("GRIN2B", "OPRK1", "TRPC3", "FKBP5")
REACTOME_MECP2_REGULATES_TRANSCRIPTION_FACTORS	0.979095	1	0.00163762	-0.26824	-0.483254	4	c("MEF2C", "CREB1", "MECP2", "PPARG")
REACTOME_MECP2_REGULATES_TRANSCRIPTION_OF_NEURONAL_LIGANDS	0.368034	1	0.00278642	0.591156	1.11087	6	c("DLL1", "BDNF")
REACTOME_MEIOSIS	0.184053	0.910759	0.00614932	-0.344658	-1.17675	52	c("SMC1B", "SYCE3", "TEX15", "SYNE2", "TEX12", "DMC1", "NBN", "STAG3", "MND1", "PSMC3IP")
REACTOME_MEIOTIC_RECOMBINATION	0.257671	1	0.00459901	-0.400413	-1.14906	23	c("TEX15", "DMC1", "NBN", "MND1", "PSMC3IP")
REACTOME_MEIOTIC_SYNAPSIS	0.255324	1	0.00476661	-0.372903	-1.13753	30	c("SMC1B", "SYCE3", "SYNE2", "TEX12")
REACTOME_MELANIN_BIOSYNTHESIS	0.218511	0.975346	0.00384369	0.692887	1.24565	5	c("DCT", "TYR", "SLC45A2")
REACTOME_MEMBRANE_TRAFFICKING	0.781417	1	0.00813479	-0.204759	-0.942019	584	c("LRP2", "KIF1A", "MIA2", "TUBB3", "GJA3", "EREG", "EGF", "KIAA0319", "CAPZA1", "PLA2G4A", "TUBB1", "RAB33A", "SYT9", "RAB27B", "APOB", "PRKAB2", "CHRM2", "DNAJC6", "GJC1", "RAB31", "SYT1", "KIF15", "YWHAZ", "KIF3C", "FNBP1L", "BICD1", "KIF20A", "F5", "WNT5A", "SYT11", "TBC1D4", "TUBB6", "CALM1", "AGTR1", "TRAPPC9", "TMED2", "DNM3", "KIF23", "DENND1B", "TGFA", "KDELR3", "KDELR2", "TPD52", "RIN1"…
REACTOME_METABOLIC_DISORDERS_OF_BIOLOGICAL_OXIDATION_ENZYMES	0.231191	0.9925	0.00503086	-0.380483	-1.16065	30	c("CYP24A1", "CYP4F22", "MAOA", "FMO3", "SLC35D1", "UGT1A1", "FDX1", "GCLM")
REACTOME_METABOLISM_OF_AMINE_DERIVED_HORMONES	0.62733	1	0.00249711	-0.37416	-0.86716	10	c("DIO1", "IYD", "DDC", "ASMT")
REACTOME_METABOLISM_OF_AMINO_ACIDS_AND_DERIVATIVES	0.915069	1	0.00486368	-0.199021	-0.87667	338	c("DDO", "BBOX1", "BCKDHA", "GATM", "BHMT", "DIO1", "OTC", "DAO", "SERINC4", "IYD", "CDO1", "DDC", "ACADSB", "PSAT1", "NQO1", "ASMT", "GLUD1", "SERINC2", "AZIN1", "CKB", "ACMSD", "GLDC", "KMO", "KYNU", "ADI1", "ALDH6A1", "DHTKD1", "CPS1", "SEPSECS", "ARG1", "PSTK", "PSMA5", "PSMD14", "PSMB8", "DBT", "ACAT1", "GNMT", "PSMD5", "HAO1", "PAPSS2", "HNMT", "MCCC2", "PSMB2", "DLAT", "PXMP2", "AGXT2", "F…
REACTOME_METABOLISM_OF_ANGIOTENSINOGEN_TO_ANGIOTENSINS	0.19377	0.92669	0.00509059	-0.504843	-1.25489	13	c("MME", "CPB2", "AGT", "ACE2", "ANPEP")
REACTOME_METABOLISM_OF_CARBOHYDRATES	0.99961	1	0.000514703	0.175612	0.636516	268	c("HPSE2", "HAS1", "FUT3", "OGN", "PHKA1", "OMD", "PCK1", "CSGALNACT1", "GCK", "B3GALT5", "CHSY3", "PYGM", "SHPK", "RBKS", "PGAM2", "SLC37A1", "IDUA", "HK3", "PYGL", "KHK", "B3GAT1", "GALT", "FBP1", "GLYCTK", "ST3GAL6", "CHPF", "MAN2C1", "CHST13", "HAS3", "PRELP", "GPC4", "GLB1L", "HS3ST2", "NAGLU", "FUT7", "B4GALT7", "CSPG5", "PFKFB3", "GALNS", "GOT1", "DCXR", "UST", "FMOD", "XYLT1", "HS3ST1", "…
REACTOME_METABOLISM_OF_COFACTORS	0.0155842	0.297299	0.0191998	-0.62117	-1.70069	19	c("PRKG2", "GCH1", "CALM1", "IDH1", "NOS3", "COQ2", "COQ9", "COQ3", "PDSS1")
REACTOME_METABOLISM_OF_FAT_SOLUBLE_VITAMINS	0.00192937	0.0780846	0.0600168	-0.587338	-1.9328	43	c("LRP2", "TTPA", "AKR1B10", "LRP8", "GPC5", "SDC2", "AKR1C4", "APOB", "APOA2", "RDH11", "APOM", "AKR1C3", "LRP12", "APOC3", "GPC6", "RBP4", "TTR")
REACTOME_METABOLISM_OF_FOLATE_AND_PTERINES	0.977555	1	0.00114176	0.21868	0.517092	16	c("ALDH1L2", "FPGS", "MTHFD1L", "MTHFR", "ALDH1L1", "SLC19A1", "FOLR2")
REACTOME_METABOLISM_OF_INGESTED_SEMET_SEC_MESEC_INTO_H2SE	0.764774	1	0.00159434	0.378709	0.762389	8	c("NNMT", "CBS", "CTH")
REACTOME_CELL_CYCLE	0.000108584	0.00781803	0.538434	-0.302685	-1.39137	578	c("SMC1B", "SYCE3", "TUBB3", "NEK2", "CCNE2", "UBE2C", "TERT", "TEX15", "CENPF", "SPC25", "SYNE2", "ERCC6L", "TUBB1", "BIRC5", "MCM10", "CDK1", "TEX12", "CDCA8", "CKS1B", "CLSPN", "CENPA", "DNA2", "NUF2", "BUB1", "CDC6", "CDC45", "POLE2", "CDC20", "TOP2A", "NCAPG", "DMC1", "RRM2", "FBXL7", "MCM4", "CDKN1A", "YWHAZ", "CCNB1", "CDT1", "KIF20A", "NBN", "CDK6", "OIP5", "MDM2", "CHEK1", "POLA1", "CCND…
REACTOME_METABOLISM_OF_NITRIC_OXIDE_ENOS_ACTIVATION_AND_REGULATION	0.0589043	0.605872	0.00959556	-0.58002	-1.49685	15	c("DDAH1", "LYPLA1", "CALM1", "NOSTRIN", "CAV1", "NOS3")
REACTOME_METABOLISM_OF_NUCLEOTIDES	0.331296	1	0.00501851	-0.278974	-1.04868	91	c("AK4", "ENTPD5", "UPP2", "GDA", "RRM2B", "NT5M", "CMPK1", "RRM2", "TYMS", "PNP", "DPYD", "AK7", "AGXT2", "UCK2", "AK5", "DPYS", "CTPS1", "GLRX", "UPB1", "NUDT15", "XDH", "NUDT1", "NUDT5", "CDA", "NME1", "TXNRD1", "DCTPP1", "HPRT1")
REACTOME_METABOLISM_OF_POLYAMINES	0.00843446	0.202427	0.0297287	-0.489637	-1.68962	55	c("NQO1", "AZIN1", "PSMA5", "PSMD14", "PSMB8", "PSMD5", "PSMB2", "PSMD11", "PSME3", "PSMC4", "PSMB6", "PSMD12", "PSMA4", "PSMD8", "PSMA2", "PSMB3", "PSMA1", "PSME4", "PSME1", "PSMB5", "ODC1", "OAZ2", "AGMAT", "PSMA3", "PSMB9", "AMD1", "PSMD10", "PSMB10", "PSMD7", "PSMC6")
REACTOME_METABOLISM_OF_PORPHYRINS	0.187329	0.910759	0.00551898	-0.417219	-1.22071	25	c("SLCO1B3", "SLCO1B1", "FABP1", "ABCG2", "ALB", "FLVCR1")
REACTOME_METABOLISM_OF_RNA	1	1	0.00026617	0.120786	0.459393	637	c("APOBEC3A", "ZFP36", "MT-RNR2", "U2AF1L4", "CTU1", "PNRC2", "SNRNP70", "SRSF5", "QTRT1", "RPS9", "MT-RNR1", "EDC4", "GTPBP3", "WDR18", "ADAT3", "SF3B5", "PELP1", "PRPF6", "SRRM2", "SRSF10", "THG1L", "SART1", "UTP15", "GTF2H2", "RPL18", "RPL13", "RPS28", "TRMT1", "HSPB1", "GEMIN4", "PQBP1", "CSNK1D", "XAB2", "GTF2F2", "NXF1", "DHX38", "SUPT5H", "FBL", "RPSA", "RPS15", "BOP1", "SF3A2", "TBL3", "R…
REACTOME_CELL_CYCLE_MITOTIC	0.000152926	0.0100392	0.518848	-0.316982	-1.43715	478	c("TUBB3", "NEK2", "CCNE2", "UBE2C", "CENPF", "SPC25", "ERCC6L", "TUBB1", "BIRC5", "MCM10", "CDK1", "CDCA8", "CKS1B", "CENPA", "DNA2", "NUF2", "BUB1", "CDC6", "CDC45", "POLE2", "CDC20", "TOP2A", "NCAPG", "RRM2", "FBXL7", "MCM4", "CDKN1A", "CCNB1", "CDT1", "KIF20A", "CDK6", "POLA1", "CCND1", "TYMS", "TUBB6", "PKMYT1", "ORC6", "AURKA", "FOXM1", "PSMA5", "PSMD14", "PSMB8", "PSMD5", "LBR", "NCAPH", "…
REACTOME_METABOLISM_OF_STEROID_HORMONES	0.692923	1	0.00158174	0.326266	0.84104	24	c("POMC", "CYP19A1", "CYP21A2", "LHB", "HSD17B1", "HSD17B3", "FDXR", "STARD3")
REACTOME_METABOLISM_OF_VITAMINS_AND_COFACTORS	0.00890592	0.209242	0.0378661	-0.349649	-1.43403	171	c("SLC52A3", "LRP2", "PRKG2", "TTPA", "AKR1B10", "LRP8", "SLC23A1", "VNN1", "GPC5", "CYP8B1", "SDC2", "AOX1", "AKR1C4", "APOB", "APOA2", "NADK2", "RDH11", "APOM", "ENPP3", "AKR1C3", "LRP12", "APOC3", "GCH1", "CALM1", "MMAA", "MTHFS", "IDH1", "CYB5A", "GPC6", "MCCC2", "ACACA", "SLC25A19", "RBP4", "TTR", "ENPP1", "NOS3", "MTHFD1", "SLC2A1", "SLC25A32", "PANK3", "MTHFD2", "COQ2", "COQ9", "PNPO", "RB…
REACTOME_METABOLISM_OF_WATER_SOLUBLE_VITAMINS_AND_COFACTORS	0.913422	1	0.00295482	-0.207121	-0.800814	110	c("SLC52A3", "SLC23A1", "VNN1", "CYP8B1", "AOX1", "NADK2", "ENPP3", "MMAA", "MTHFS", "CYB5A", "MCCC2", "ACACA", "SLC25A19", "ENPP1", "MTHFD1", "SLC2A1", "SLC25A32", "PANK3", "MTHFD2", "PNPO", "PARP4")
REACTOME_METALLOPROTEASE_DUBS	0.995917	1	0.00190039	-0.16793	-0.447198	17	c("PSMD14", "BARD1", "STAMBPL1", "BRCC3", "BABAM1", "KAT2B", "STAMBP", "MYSM1", "UBB")
REACTOME_METALLOTHIONEINS_BIND_METALS	0.398753	1	0.00325699	-0.485868	-1.05995	8	c("MT1H", "MT1E", "MT1G", "MT1A")
REACTOME_METAL_ION_SLC_TRANSPORTERS	0.0856249	0.709545	0.00823605	-0.484958	-1.39168	23	c("CP", "SLC30A10", "SLC30A1", "SLC41A2", "SLC39A1", "SLC31A1", "SLC39A14", "SLC39A10", "SLC30A7", "SLC41A1", "SLC40A1", "SLC39A4", "SLC30A2")
REACTOME_METAL_SEQUESTRATION_BY_ANTIMICROBIAL_PROTEINS	0.195204	0.927013	0.00414431	0.740464	1.26172	4	c("LTF", "S100A8", "LCN2", "S100A9")
REACTOME_METHIONINE_SALVAGE_PATHWAY	0.946678	1	0.00132144	0.292688	0.550002	6	c("MRI1", "GOT1")
REACTOME_METHYLATION	0.493524	1	0.00217098	0.429501	0.98556	14	c("NNMT", "COMT", "CYP1A2", "N6AMT1", "MTRR", "MAT2A")
REACTOME_MET_ACTIVATES_PI3K_AKT_SIGNALING	0.850547	1	0.00191533	-0.328655	-0.661935	6	c("PIK3R1", "MET", "HGF")
REACTOME_MET_ACTIVATES_PTK2_SIGNALING	0.825733	1	0.00236381	-0.253328	-0.772771	30	c("COL1A2", "LAMC2", "FN1", "COL5A3", "LAMB3", "ITGA3", "ITGA2", "PTK2", "MET", "LAMA1", "HGF", "COL5A2", "LAMA3")
REACTOME_MET_ACTIVATES_PTPN11	0.985074	1	0.00128744	0.257874	0.463599	5	c("GAB1", "PTPN11", "GRB2", "HGF", "MET")
REACTOME_MET_ACTIVATES_RAP1_AND_RAC1	0.991178	1	0.00180489	-0.19303	-0.458837	11	c("CRK", "MET", "HGF")
REACTOME_MET_ACTIVATES_RAS_SIGNALING	0.730549	1	0.00227208	-0.333004	-0.791558	11	c("SHC1", "NRAS", "MET", "KRAS", "HGF", "SOS1")
REACTOME_MET_INTERACTS_WITH_TNS_PROTEINS	0.265726	1	0.00393308	-0.678515	-1.22239	4	c("MET", "HGF", "ITGB1")
REACTOME_MET_PROMOTES_CELL_MOTILITY	0.93428	1	0.00228142	-0.215536	-0.699096	40	c("COL1A2", "LAMC2", "FN1", "COL5A3", "LAMB3", "ITGA3", "ITGA2", "PTK2", "CRK", "MET", "LAMA1", "HGF", "COL5A2", "LAMA3")
REACTOME_MET_RECEPTOR_ACTIVATION	0.270363	1	0.00336466	0.63783	1.19857	6	c("HGFAC", "HPN")
REACTOME_MET_RECEPTOR_RECYCLING	0.992615	1	0.00178183	-0.193834	-0.449233	10	c("CRK", "MET", "HGF", "RAB4A", "GRB2")
REACTOME_MHC_CLASS_II_ANTIGEN_PRESENTATION	0.220063	0.978449	0.00660624	-0.285401	-1.10908	114	c("TUBB3", "CAPZA1", "CTSE", "TUBB1", "HLA-DRB5", "KIF15", "KIF3C", "KIF20A", "HLA-DQB2", "TUBB6", "DNM3", "KIF23", "KIF18A", "TUBA8", "TUBB2A", "HLA-DOA", "AP1M2", "SEC24D", "HLA-DRA", "DYNLL1", "KIF11", "SAR1B", "KIFAP3", "CENPE", "TUBA1A", "HLA-DPA1", "CTSO", "ARF1", "DYNLL2", "AP1M1", "SEC23A", "RACGAP1", "CAPZA2", "HLA-DPB1")
REACTOME_MICRORNA_MIRNA_BIOGENESIS	0.610888	1	0.00279375	-0.308818	-0.895302	24	c("POLR2K", "AGO2", "XPO5", "POLR2F", "PRKRA", "AGO3", "DICER1", "POLR2D", "BCDIN3D", "POLR2J", "AGO1", "AGO4", "POLR2G")
REACTOME_MINERALOCORTICOID_BIOSYNTHESIS	0.0891932	0.71878	0.00653939	0.901754	1.31796	2	c("CYP21A2", "LHB")
REACTOME_MISCELLANEOUS_SUBSTRATES	0.300782	1	0.00387468	-0.511362	-1.15206	9	c("CYP4F22", "CYP4F2", "CYP4F11", "CYP4F3")
REACTOME_MISCELLANEOUS_TRANSPORT_AND_BINDING_EVENTS	0.415119	1	0.00347768	-0.363792	-1.02102	21	c("NIPAL1", "LRRC8E", "NIPAL2", "AZGP1", "MAGT1", "NIPA2", "LRRC8C", "LRRC8B", "MMGT1", "LRRC8D", "MRS2")
REACTOME_MISMATCH_REPAIR	0.987098	1	0.00113749	0.20547	0.478818	15	c("POLD4", "LIG1", "RPA3", "POLD1", "PCNA", "POLD2", "RPA2", "PMS2")
REACTOME_MISSPLICED_LRP5_MUTANTS_HAVE_ENHANCED_BETA_CATENIN_DEPENDENT_SIGNALING	0.53165	1	0.00263075	-0.496164	-0.949882	5	DKK1
REACTOME_MITOCHONDRIAL_BIOGENESIS	0.611221	1	0.00336994	-0.254438	-0.921132	72	c("PRKAB2", "GLUD1", "CALM1", "SOD2", "SMARCD3", "NCOA2", "IDH2", "MT-ATP6", "PPARA", "CAMK4", "PRKAA2", "TGS1", "TFB2M", "GABPB1", "ACSS2", "SIRT4", "PPARGC1B", "SIRT5", "IMMT", "MEF2C", "PRKAB1", "MT-ATP8", "MAPK14")
REACTOME_MITOCHONDRIAL_CALCIUM_ION_TRANSPORT	0.978742	1	0.00110667	0.213435	0.52969	20	c("SPG7", "PMPCA", "PARL", "SLC8B1", "PHB2", "MICU3", "STOML2", "SMDT1", "PHB", "VDAC3", "AFG3L2", "YME1L1", "MICU2", "PMPCB", "VDAC2", "MCU", "MICU1", "AKAP1", "LETM1")
REACTOME_MITOCHONDRIAL_FATTY_ACID_BETA_OXIDATION	0.565881	1	0.00306151	-0.297607	-0.92691	33	c("ACAA2", "ACSM3", "DECR1", "MMAA", "ACOT1", "ACADL", "ACOT12", "PCTP", "DBI", "ACADM", "MECR", "ACOT13", "PCCA")
REACTOME_MITOCHONDRIAL_FATTY_ACID_BETA_OXIDATION_OF_SATURATED_FATTY_ACIDS	0.972	1	0.00181284	-0.22313	-0.51713	10	c("ACSM3", "ACADL", "ACADM", "MECR")
REACTOME_MITOCHONDRIAL_FATTY_ACID_BETA_OXIDATION_OF_UNSATURATED_FATTY_ACIDS	0.661138	1	0.0023056	-0.412938	-0.831687	6	c("DECR1", "ACADL", "ACADM", "HADHB")
REACTOME_MITOCHONDRIAL_IRON_SULFUR_CLUSTER_BIOGENESIS	0.301026	1	0.00396385	-0.467034	-1.13693	12	c("FDX1", "FXN", "ISCA1", "GLRX5", "HSCB")
REACTOME_MITOCHONDRIAL_PROTEIN_IMPORT	0.572999	1	0.00335402	-0.266914	-0.933203	59	c("OTC", "TIMM17A", "PAM16", "FXN", "COA6", "SLC25A13", "COQ2", "COA4", "TOMM20", "CS", "TIMM17B", "VDAC1", "HSCB", "GRPEL1", "TIMM23", "CYC1", "CHCHD2")
REACTOME_MITOCHONDRIAL_TRANSLATION	0.999999	1	0.000782708	0.118726	0.38616	94	c("MT-RNR2", "MRPL41", "AURKAIP1", "MT-RNR1", "MRPL12", "MRPL54", "MRPL38", "GADD45GIP1")
REACTOME_MITOCHONDRIAL_TRNA_AMINOACYLATION	0.925654	1	0.00202424	-0.237357	-0.641376	18	c("DARS2", "MARS2", "IARS2", "EARS2", "FARS2", "TARS2", "RARS2", "SARS2", "LARS2", "YARS2", "PPA2")
REACTOME_MITOCHONDRIAL_UNCOUPLING	0.573803	1	0.00211415	0.556648	0.948506	4	c("SLC25A27", "SLC25A14", "UCP3")
REACTOME_MITOPHAGY	0.982861	1	0.00202994	-0.191132	-0.55922	25	c("TOMM20", "VDAC1", "UBB", "ATG5", "FUNDC1", "CSNK2A1", "TOMM40", "MAP1LC3B", "SRC", "PINK1", "SQSTM1", "RPS27A", "MFN1", "CSNK2A2", "MFN2", "ATG12", "PGAM5", "CSNK2B", "TOMM5", "UBA52", "TOMM22", "TOMM7", "UBC", "ULK1", "MAP1LC3A")
REACTOME_NEURONAL_SYSTEM	0.000275024	0.0165907	0.291445	-0.342548	-1.50476	329	c("KCNMB2", "GRIN2B", "NEFL", "CHRNA1", "KCNJ6", "KCNK9", "SYT10", "GNG11", "DLGAP1", "CHRNB4", "BCHE", "TUBB3", "SLC22A2", "SLITRK2", "GRM5", "CPLX1", "GAD1", "KCNH1", "LIN7A", "CHRNA6", "MAOA", "ERBB4", "KCNH7", "KCNG3", "TUBB1", "SYT9", "GABRA3", "SLC1A7", "GLRA3", "PRKAB2", "LRRC4B", "KCNN2", "KCNQ5", "KCNJ10", "GJC1", "SYN3", "ABCC9", "SYT1", "CACNA1E", "HCN2", "KCNJ3", "ALDH2", "SLC18A2", "…
REACTOME_MITOTIC_G2_G2_M_PHASES	0.0181194	0.326055	0.0274158	-0.32568	-1.35134	188	c("TUBB3", "NEK2", "CENPF", "TUBB1", "CDK1", "FBXL7", "CDKN1A", "CCNB1", "TUBB6", "PKMYT1", "AURKA", "FOXM1", "PSMA5", "PSMD14", "PSMB8", "PSMD5", "PSMB2", "TUBA8", "TUBB2A", "LIN9", "PSMD11", "PLK4", "CCNB2", "DYNLL1", "PSME3", "TPX2", "PSMC4", "PSMB6", "RAB8A", "AJUBA", "TUBG1", "TUBA1A", "PLK1", "PSMD12", "HMMR", "PSMA4", "PSMD8", "NME7", "PSMA2", "CEP192", "E2F1", "YWHAG", "PSMB3", "CDC25C", …
REACTOME_TRANSMISSION_ACROSS_CHEMICAL_SYNAPSES	0.000286655	0.0168372	0.2325	-0.382636	-1.61253	217	c("GRIN2B", "NEFL", "CHRNA1", "KCNJ6", "GNG11", "CHRNB4", "BCHE", "TUBB3", "SLC22A2", "CPLX1", "GAD1", "LIN7A", "CHRNA6", "MAOA", "ERBB4", "TUBB1", "GABRA3", "SLC1A7", "GLRA3", "PRKAB2", "KCNJ10", "SYN3", "SYT1", "CACNA1E", "KCNJ3", "ALDH2", "SLC18A2", "CACNB2", "CHRNA4", "STXBP1", "MDM2", "CACNB3", "TUBB6", "CALM1", "SLC1A1", "ALDH5A1", "GNAI1", "NRAS", "SYN2", "GRIN2D", "CAMKK1", "SLC6A1", "NAA…
REACTOME_MITOTIC_PROMETAPHASE	0.0182114	0.326055	0.0274059	-0.32503	-1.34939	189	c("TUBB3", "NEK2", "CENPF", "SPC25", "ERCC6L", "TUBB1", "BIRC5", "CDK1", "CDCA8", "CENPA", "NUF2", "BUB1", "CDC20", "NCAPG", "CCNB1", "TUBB6", "NCAPH", "CENPL", "NDC80", "SKA1", "KIF18A", "TUBA8", "TUBB2A", "SPC24", "PLK4", "CCNB2", "DYNLL1", "BUB1B", "PDS5A", "TUBG1", "CENPE", "TUBA1A", "PLK1", "RAD21", "NUP133", "NME7", "DYNLL2", "CEP192", "SMC4", "CENPK", "PPP2R5D", "YWHAG", "SEH1L", "PPP2R5A"…
REACTOME_MITOTIC_PROPHASE	0.728209	1	0.0030993	-0.238057	-0.875366	79	c("CDK1", "CCNB1", "RAB2A", "NUP35", "CCNB2", "NCAPD3", "PLK1", "NUP133", "NDC1", "MAPK1", "SMC4", "RAB1A", "SEH1L", "ARPP19", "NUP88", "BLZF1", "NUP188", "NEK6", "NUP205", "TPR", "PPP2R1A", "NEK7", "GORASP2", "ENSA", "RB1", "LPIN2", "NUP43", "PRKCA", "NUP62", "TMPO", "NUP98", "SET")
REACTOME_MITOTIC_SPINDLE_CHECKPOINT	0.00832481	0.202427	0.0339977	-0.403601	-1.55055	105	c("UBE2C", "CENPF", "SPC25", "ERCC6L", "BIRC5", "CDCA8", "CENPA", "NUF2", "BUB1", "CDC20", "CENPL", "NDC80", "SKA1", "KIF18A", "SPC24", "DYNLL1", "BUB1B", "CENPE", "PLK1", "NUP133", "DYNLL2", "CENPK", "PPP2R5D", "SEH1L", "PPP2R5A", "ZWINT", "ZWILCH", "CDC27", "XPO1", "RPS27", "TAOK1", "NSL1", "CKAP5", "ANAPC1", "SKA2", "PAFAH1B1", "AHCTF1", "MAD2L1", "CENPQ", "PPP2R1A", "BUB3", "ANAPC16", "KNTC1"…
REACTOME_MITOTIC_TELOPHASE_CYTOKINESIS	0.0794835	0.692596	0.00808137	-0.597953	-1.45563	12	c("KIF20A", "KIF23", "PDS5A", "PLK1", "RAD21")
REACTOME_MODULATION_BY_MTB_OF_HOST_IMMUNE_SYSTEM	0.26921	1	0.00405244	-0.570785	-1.19969	7	MRC1
REACTOME_MOLECULES_ASSOCIATED_WITH_ELASTIC_FIBRES	0.185202	0.910759	0.00582003	-0.374845	-1.19678	37	c("BMP7", "FBN3", "ITGB3", "TGFB2", "ITGB8", "FBN2", "EMILIN3", "BMP10", "FN1")
REACTOME_MOLYBDENUM_COFACTOR_BIOSYNTHESIS	0.712375	1	0.00173353	0.431065	0.810033	6	c("MOCS1", "MOCS3", "MOCOS", "MOCS2", "NFS1")
REACTOME_MRNA_CAPPING	0.983957	1	0.00103973	0.202784	0.543103	29	c("GTF2H2", "GTF2F2", "SUPT5H", "POLR2L", "POLR2H", "GTF2F1", "GTF2H4", "CCNH", "POLR2E", "ERCC2", "MNAT1", "NCBP2")
REACTOME_MRNA_DECAY_BY_3_TO_5_EXORIBONUCLEASE	0.9223	1	0.00122736	0.263502	0.623076	16	c("EXOSC5", "EXOSC7", "EXOSC6", "NT5C3B", "EXOSC3", "WDR61", "SKIV2L", "EXOSC2", "EXOSC1", "EXOSC9")
REACTOME_MRNA_DECAY_BY_5_TO_3_EXORIBONUCLEASE	0.992059	1	0.00113005	0.194146	0.452428	15	c("EDC4", "LSM1", "LSM3", "DCP1A", "EDC3", "LSM4", "LSM6", "XRN1", "LSM7", "DCP1B", "DCP2", "LSM5", "LSM2", "PATL1", "DDX6")
REACTOME_MRNA_EDITING	0.324986	1	0.00363958	-0.542088	-1.13937	7	c("A1CF", "APOBEC3H", "APOBEC3B", "ADAR")
REACTOME_MRNA_EDITING_C_TO_U_CONVERSION	0.421715	1	0.00304427	-0.553045	-1.05878	5	c("A1CF", "APOBEC3H")
REACTOME_MRNA_SPLICING	0.998252	1	0.000621192	0.180362	0.633047	184	c("U2AF1L4", "SNRNP70", "SRSF5", "SF3B5", "PRPF6", "SRRM2", "SRSF10", "SART1", "PQBP1", "XAB2", "GTF2F2", "DHX38", "SF3A2", "SRRT", "ZRSR2", "WBP4", "CD2BP2", "POLR2L", "POLR2H", "DHX16", "BUD31", "PRPF31", "SUGP1", "PPWD1", "GTF2F1", "U2AF2", "U2AF1", "FIP1L1", "DDX46", "LSM3", "WBP11", "HNRNPM", "CWC27", "PPIL3", "PCF11", "SNRNP35", "CTNNBL1", "PRCC", "RNPS1", "SF3B2", "ZCRB1", "PABPN1", "USP39…
REACTOME_MRNA_SPLICING_MINOR_PATHWAY	0.999826	1	0.00227355	-0.133717	-0.453364	50	c("POLR2K", "SNRPE", "ZMAT5", "SF3B4", "SNRPG", "POLR2F", "LSM2", "POLR2D", "POLR2J", "SNRNP40", "SNRNP25", "SNRPD1", "POLR2G", "PRPF8", "NCBP1", "YBX1", "SF3B1", "POLR2I", "SRSF1", "PDCD7", "SNRPD2", "TXNL4A", "SRSF2", "SNRNP48", "POLR2C", "SNRPD3", "RNPC3", "SNRNP200", "EFTUD2", "SRSF6", "POLR2B", "DDX23", "SF3B3", "POLR2A", "SNRPB", "NCBP2", "SRSF7", "DDX42", "POLR2E", "SNRPF", "ZCRB1", "SF3B2…
REACTOME_MTORC1_MEDIATED_SIGNALLING	0.969533	1	0.00202312	-0.205212	-0.588896	23	c("LAMTOR2", "MTOR", "YWHAB", "EIF4EBP1", "LAMTOR5", "EIF4E", "SLC38A9", "AKT1S1", "RHEB", "LAMTOR3", "EEF2K", "RPS6KB1", "LAMTOR1", "RRAGA", "RRAGC", "RRAGD", "RPTOR", "MLST8", "EIF4B", "RPS6", "RRAGB", "EIF4G1")
REACTOME_MTOR_SIGNALLING	0.827574	1	0.00246705	-0.24402	-0.787494	39	c("PRKAB2", "STRADB", "LAMTOR2", "CAB39L", "PRKAA2", "MTOR", "YWHAB", "EIF4EBP1", "PRKAB1", "PPM1A", "PRKAA1", "LAMTOR5", "EIF4E", "SLC38A9", "AKT1S1")
REACTOME_MUCOPOLYSACCHARIDOSES	0.681401	1	0.00171854	0.384932	0.835842	11	c("IDUA", "NAGLU", "GALNS", "SGSH", "GNS", "GLB1", "IDS")
REACTOME_MULTIFUNCTIONAL_ANION_EXCHANGERS	0.0380884	0.497154	0.0095805	0.773298	1.50813	7	c("SLC26A4", "SLC26A3", "SLC26A2")
REACTOME_MUSCARINIC_ACETYLCHOLINE_RECEPTORS	0.939108	1	0.00142395	0.358332	0.570726	3	c("CHRM1", "CHRM3")
REACTOME_MUSCLE_CONTRACTION	0.154866	0.878254	0.00376917	0.344324	1.18651	153	c("TNNT3", "MYBPC2", "KCNIP1", "DES", "CACNA1F", "ATP2B3", "CASQ2", "KCNK3", "SCN1A", "TMOD1", "KCNK6", "DMD", "KCND1", "TPM2", "KCNK2", "KCNH2", "SCN7A", "TBX5", "SORBS3", "KCNE1", "SLC8A2", "CACNG8", "TTN", "LMOD1", "NOS1", "CACNA1D", "KCNE4", "KCNIP2", "SCN3A", "NEB", "CASQ1", "ATP1A2", "MYL5", "CACNA2D3", "MYH11", "SCN8A", "ATP1A3", "DMPK", "SCN3B", "TRPC1", "MYH3", "ATP1B3", "FXYD2", "FXYD3"…
REACTOME_MYD88_INDEPENDENT_TLR4_CASCADE	0.449405	1	0.00197344	0.309133	1.00832	96	c("S100B", "JUN", "FOS", "TICAM2", "IRF3", "NFKBIB", "TICAM1", "IKBKG", "AGER", "MAP3K8", "BIRC3", "NFKBIA", "LY96", "IRAK2", "MAPK11", "MAP2K7", "IKBKB", "DUSP4", "UBC", "NFKB2")
REACTOME_MYOCLONIC_EPILEPSY_OF_LAFORA	0.88191	1	0.00193619	-0.286662	-0.645828	9	PPP1R3C
REACTOME_MYOGENESIS	0.466388	1	0.00216684	0.384858	1.00057	25	c("BOC", "MEF2B", "CTNNA2", "NEO1", "CTNNB1")
REACTOME_M_PHASE	0.00284875	0.104236	0.0906004	-0.310636	-1.36684	335	c("TUBB3", "NEK2", "UBE2C", "CENPF", "SPC25", "ERCC6L", "TUBB1", "BIRC5", "CDK1", "CDCA8", "CENPA", "NUF2", "BUB1", "CDC20", "NCAPG", "CCNB1", "KIF20A", "TUBB6", "PSMA5", "PSMD14", "PSMB8", "PSMD5", "LBR", "NCAPH", "KIF23", "CENPL", "PSMB2", "RAB2A", "NDC80", "SKA1", "KIF18A", "TUBA8", "TUBB2A", "SPC24", "PSMD11", "PLK4", "NUP35", "CCNB2", "DYNLL1", "PSME3", "BUB1B", "PSMC4", "PSMB6", "NCAPD3", "…
REACTOME_NADE_MODULATES_DEATH_SIGNALLING	0.49567	1	0.00275214	-0.514564	-0.985107	5	c("CASP2", "CASP3")
REACTOME_NA_CL_DEPENDENT_NEUROTRANSMITTER_TRANSPORTERS	0.238301	1	0.00347711	0.537863	1.21366	13	c("SLC6A13", "SLC6A19", "SLC6A11", "SLC6A20", "SLC6A3")
REACTOME_NCAM1_INTERACTIONS	0.241665	1	0.00504702	-0.357207	-1.14046	37	c("COL9A1", "ST8SIA2", "NCAM1", "GFRA1", "CACNA1H", "NRTN", "CACNB2", "COL4A1", "CACNB3", "COL5A3")
REACTOME_NCAM_SIGNALING_FOR_NEURITE_OUT_GROWTH	0.543566	1	0.00343908	-0.272309	-0.945882	57	c("COL9A1", "ST8SIA2", "NCAM1", "GFRA1", "CACNA1H", "NRTN", "CACNB2", "COL4A1", "CACNB3", "COL5A3", "NRAS")
REACTOME_NECTIN_NECL_TRANS_HETERODIMERIZATION	0.518149	1	0.00231644	0.628043	1.0003	3	c("CADM3", "PVR")
REACTOME_NEDDYLATION	0.999791	1	0.00366594	-0.15973	-0.674598	221	c("SPSB4", "FBXO32", "BIRC5", "DTL", "FBXL7", "ASB16", "ASB9", "TULP4", "ASB4", "PSMA5", "PSMD14", "PSMB8", "PSMD5", "PSMB2", "RBBP5", "COPS5", "PSMD11", "DCAF13", "COMMD5", "KLHL5", "PSME3", "FBXL14", "PSMC4", "PSMB6", "ASB13", "KLHL42", "PSMD12", "FBXO30", "ASB10", "PSMA4", "PSMD8", "ASB14", "FBXO6", "PSMA2", "DCAF8", "DDA1", "SKP2", "FBXL5", "PSMB3", "KEAP1", "PSMA1", "COPS8", "PSME4", "FBXW2"…
REACTOME_NEF_AND_SIGNAL_TRANSDUCTION	0.964169	1	0.00125929	0.258523	0.520439	8	c("CD247", "LCK", "FYN", "DOCK2")
REACTOME_NEF_MEDIATED_CD4_DOWN_REGULATION	0.903316	1	0.00190018	-0.275777	-0.621306	9	c("CD4", "ARF1", "AP2B1", "AP2S1", "ATP6V1H", "AP2A2", "AP2M1", "AP2A1", "LCK")
REACTOME_NEF_MEDIATED_CD8_DOWN_REGULATION	0.621985	1	0.00191485	0.454889	0.887152	7	c("AP2A1", "AP2M1", "AP2A2", "ATP6V1H", "AP2S1", "CD8B", "AP2B1")
REACTOME_NEF_MEDIATED_DOWNREGULATION_OF_MHC_CLASS_I_COMPLEX_CELL_SURFACE_EXPRESSION	0.185391	0.910759	0.00510507	-0.553587	-1.283	10	c("AP1M2", "B2M", "AP1M1", "HLA-A", "AP1S3", "PACS1", "AP1G1")
REACTOME_NEF_MEDIATES_DOWN_MODULATION_OF_CELL_SURFACE_RECEPTORS_BY_RECRUITING_THEM_TO_CLATHRIN_ADAPTERS	0.807484	1	0.0022817	-0.272794	-0.765624	21	c("AP1M2", "CD4", "B2M", "ARF1", "AP1M1", "HLA-A")
REACTOME_NEGATIVE_EPIGENETIC_REGULATION_OF_RRNA_EXPRESSION	0.999062	1	0.000921088	0.161103	0.474854	49	c("GTF2H2", "TAF1C", "POLR1E", "TAF1D", "UBTF", "POLR2L", "POLR2H", "GTF2H4", "CCNH", "SIN3B", "SAP30", "BAZ2A", "SAP30BP", "POLR2E", "ERCC2", "POLR1D", "MNAT1", "TBP", "SIRT1", "SAP30L")
REACTOME_NEGATIVE_FEEDBACK_REGULATION_OF_MAPK_PATHWAY	0.944251	1	0.00132516	0.294877	0.554117	6	c("MAP2K2", "RAF1", "BRAF", "MAPK3")
REACTOME_NEGATIVE_REGULATION_OF_ACTIVITY_OF_TFAP2_AP_2_FAMILY_TRANSCRIPTION_FACTORS	0.513085	1	0.00278934	-0.43863	-0.9569	8	c("TFAP2E", "KCTD15", "SUMO1", "KCTD1", "TFAP2C")
REACTOME_NEGATIVE_REGULATION_OF_FGFR1_SIGNALING	0.67831	1	0.00262779	-0.292726	-0.856465	25	FGF5
REACTOME_NEGATIVE_REGULATION_OF_FGFR2_SIGNALING	0.709647	1	0.00255117	-0.286391	-0.837931	25	FGF5
REACTOME_NEGATIVE_REGULATION_OF_FGFR3_SIGNALING	0.537034	1	0.0030109	-0.327308	-0.939275	23	FGF5
REACTOME_NEGATIVE_REGULATION_OF_FGFR4_SIGNALING	0.870166	1	0.00219045	-0.251075	-0.72051	23	KLB
REACTOME_NEGATIVE_REGULATION_OF_MAPK_PATHWAY	0.962394	1	0.00101676	0.21946	0.624459	40	c("DUSP1", "MAP2K2", "DUSP8", "KSR1", "DUSP2", "DUSP4", "UBC", "DUSP16", "DUSP9", "RAF1", "DUSP5", "DUSP6", "PPP2R5B")
REACTOME_NEGATIVE_REGULATION_OF_MET_ACTIVITY	0.87788	1	0.00213637	-0.253797	-0.703677	20	c("MET", "CBL", "HGF", "PTPN2", "STAM2", "UBB", "GRB2", "SH3KBP1", "SH3GL1", "RPS27A", "SH3GL2", "USP8", "LRIG1", "UBA52", "EPS15", "PTPN1", "STAM", "HGS", "PTPRJ", "UBC")
REACTOME_NEGATIVE_REGULATION_OF_NMDA_RECEPTOR_MEDIATED_NEURONAL_TRANSMISSION	0.0122981	0.251829	0.0216264	-0.635309	-1.7394	19	c("GRIN2B", "NEFL", "CALM1", "GRIN2D", "CAMK2B", "CAMK4")
REACTOME_NEGATIVE_REGULATION_OF_NOTCH4_SIGNALING	0.00710992	0.188921	0.0322072	-0.502386	-1.7213	53	c("YWHAZ", "PSMA5", "PSMD14", "PSMB8", "PSMD5", "PSMB2", "PSMD11", "PSME3", "PSMC4", "PSMB6", "PSMD12", "PSMA4", "PSMD8", "PSMA2", "PSMB3", "PSMA1", "PSME1", "PSMB5", "PSMA3", "PSMB9", "PSMD10", "PSMB10", "PSMD7", "TACC3", "PSMC6", "RBX1")
REACTOME_NEGATIVE_REGULATION_OF_TCF_DEPENDENT_SIGNALING_BY_DVL_INTERACTING_PROTEINS	0.545903	1	0.00215994	0.536314	0.964171	5	c("DVL3", "DVL1", "CCDC88C")
REACTOME_NEGATIVE_REGULATION_OF_TCF_DEPENDENT_SIGNALING_BY_WNT_LIGAND_ANTAGONISTS	0.532427	1	0.00277814	-0.405227	-0.939162	10	c("DKK1", "WNT5A")
REACTOME_NEGATIVE_REGULATION_OF_THE_PI3K_AKT_NETWORK	0.829189	1	0.00301261	-0.221718	-0.840203	96	c("FGF5", "KLB", "NRG4", "EREG", "EGF", "ERBB4")
REACTOME_NEGATIVE_REGULATORS_OF_DDX58_IFIH1_SIGNALING	0.997886	1	0.000990562	0.16583	0.457992	34	c("IRF3", "TNFAIP3", "UBA7", "OTUD5", "UBC", "HERC5")
REACTOME_NEPHRIN_FAMILY_INTERACTIONS	0.998254	1	0.00110139	0.165472	0.396502	17	c("KIRREL3", "PIK3CB", "SPTBN1", "SPTAN1", "NCK1", "PIK3CA", "MAGI2", "FYN")
REACTOME_NERVOUS_SYSTEM_DEVELOPMENT	0.910316	1	0.00695437	-0.197633	-0.903997	537	c("GRIN2B", "UNC5D", "CNTN6", "MAG", "UNC5A", "COL9A1", "EPHA8", "TUBB3", "EFNA3", "ITGB3", "DRP2", "ST8SIA2", "SEMA3E", "TRPC5", "DAB1", "RELN", "EFNA4", "NCAM1", "TUBB1", "SDC2", "CRMP1", "PFN2", "SCN9A", "GFRA1", "SHC1", "DOK6", "TRPC3", "CACNA1H", "DPYSL4", "NRTN", "ALCAM", "ITGA1", "CACNB2", "FLRT3", "COL4A1", "CACNB3", "ABL2", "TUBB6", "COL5A3", "PLXNA2", "ARHGEF28", "RDX", "PSMA5", "PSMD14…
REACTOME_NETRIN_1_SIGNALING	0.6769	1	0.00150057	0.29578	0.868918	48	c("SLIT1", "DCC", "NEO1", "SLIT3", "MAPK13")
REACTOME_NETRIN_MEDIATED_REPULSION_SIGNALS	0.288405	1	0.00393232	-0.53684	-1.17115	8	c("UNC5D", "UNC5A")
REACTOME_NEUREXINS_AND_NEUROLIGINS	0.188675	0.910759	0.00606934	-0.343265	-1.172	52	c("GRIN2B", "SYT10", "DLGAP1", "GRM5", "LIN7A", "SYT9", "SYT1", "STXBP1", "PDLIM5", "GRM1", "EPB41L3", "GRIN2D")
REACTOME_NEUROFASCIN_INTERACTIONS	0.824878	1	0.00198935	-0.329532	-0.692619	7	c("SDCBP", "NRCAM", "CNTNAP1")
REACTOME_S_PHASE	0.000890168	0.0451558	0.116436	-0.40628	-1.64751	156	c("CCNE2", "UBE2C", "CKS1B", "DNA2", "CDC6", "CDC45", "POLE2", "MCM4", "CDKN1A", "CDT1", "POLA1", "CCND1", "ORC6", "PSMA5", "PSMD14", "PSMB8", "PSMD5", "PSMB2", "LIN9", "PSMD11", "PSME3", "PSMC4", "PSMB6", "GINS1", "E2F5", "PDS5A", "PSMD12", "ESCO2", "RAD21", "PSMA4", "PSMD8", "AKT3", "RFC3", "PSMA2", "E2F1", "PRIM2", "SKP2", "PSMB3", "PSMA1", "PSME4", "ORC3", "PSME1", "PSMB5", "CDC27", "RBBP4", …
REACTOME_NEUROTOXICITY_OF_CLOSTRIDIUM_TOXINS	0.926728	1	0.00188378	-0.257535	-0.596868	10	c("SYT1", "SV2A", "SNAP25")
REACTOME_NEUROTRANSMITTER_CLEARANCE	0.363006	1	0.00350594	-0.467934	-1.08449	10	c("BCHE", "SLC22A2", "MAOA", "ALDH2")
REACTOME_NEUROTRANSMITTER_RECEPTORS_AND_POSTSYNAPTIC_SIGNAL_TRANSMISSION	0.00331669	0.105755	0.0607582	-0.37737	-1.53476	160	c("GRIN2B", "NEFL", "CHRNA1", "KCNJ6", "GNG11", "CHRNB4", "TUBB3", "LIN7A", "CHRNA6", "ERBB4", "TUBB1", "GABRA3", "GLRA3", "PRKAB2", "KCNJ10", "KCNJ3", "CHRNA4", "MDM2", "TUBB6", "CALM1", "GNAI1", "NRAS", "GRIN2D", "CAMKK1", "TUBA8", "TUBB2A", "ADCY8", "MYO6", "CAMK2B", "KCNJ2", "GNB4", "TSPAN7", "RPS6KA2", "LIN7C", "CAMK4", "ADCY1", "KPNA2", "TUBA1A", "GABRA5", "RPS6KA3", "ADCY3", "GNG4", "RASGR…
REACTOME_NEUROTRANSMITTER_RELEASE_CYCLE	0.0297403	0.444182	0.0152664	-0.460947	-1.52391	44	c("SLC22A2", "CPLX1", "GAD1", "LIN7A", "MAOA", "SLC1A7", "SYN3", "SYT1", "SLC18A2", "STXBP1", "SLC1A1", "ALDH5A1", "SYN2", "SLC6A1", "NAAA", "SLC1A2", "LIN7C", "ABAT")
REACTOME_NEUTROPHIL_DEGRANULATION	1	1	0.000382831	0.153638	0.573623	424	c("CEACAM6", "CD177", "FCAR", "P2RX1", "MMP8", "PTX3", "SLC2A5", "TCN1", "RAB24", "PLAUR", "CLEC4C", "SERPINA3", "LTF", "TICAM2", "CLEC4D", "MGAM", "ADAM8", "CR1", "FPR2", "CHI3L1", "FCN1", "ARSA", "TXNDC5", "HK3", "CD68", "SLC11A1", "TCIRG1", "S100A8", "GHDC", "AOC1", "PYGL", "SVIP", "SELL", "UNC13D")
REACTOME_NF_KB_ACTIVATION_THROUGH_FADD_RIP_1_PATHWAY_MEDIATED_BY_CASPASE_8_AND_10	0.975366	1	0.00118692	0.229451	0.508196	12	c("IKBKG", "IKBKB", "MAVS", "CASP10")
REACTOME_NF_KB_IS_ACTIVATED_AND_SIGNALS_SURVIVAL	0.982047	1	0.00116511	0.217139	0.489963	13	c("NFKBIA", "IKBKB", "UBC")
REACTOME_NGF_INDEPENDANT_TRKA_ACTIVATION	0.114683	0.819198	0.00548031	0.755349	1.35795	5	c("ADCYAP1", "NTRK2", "NTRK1", "ADCYAP1R1")
REACTOME_NGF_STIMULATED_TRANSCRIPTION	0.249033	1	0.00319226	0.423128	1.1686	34	c("EGR3", "JUND", "FOS", "EGR2", "F3", "JUNB", "RRAD", "ID3", "VGF")
REACTOME_NICOTINAMIDE_SALVAGING	0.963329	1	0.00191725	-0.218115	-0.562886	15	c("CYP8B1", "PARP4", "PARP9", "PARP14", "PARP8")
REACTOME_NICOTINATE_METABOLISM	0.46053	1	0.00217351	0.38018	1.00399	27	c("NMRK2", "NNMT", "NMNAT2", "NMNAT3", "PTGS2", "SLC22A13", "NADSYN1", "PARP10")
REACTOME_NITRIC_OXIDE_STIMULATES_GUANYLATE_CYCLASE	0.0200128	0.338399	0.0170132	-0.597987	-1.65798	20	c("KCNMB2", "PRKG2", "PRKG1", "PDE11A", "GUCY1A2", "PDE10A", "PDE2A", "NOS3", "KCNMA1")
REACTOME_NOD1_2_SIGNALING_PATHWAY	0.770676	1	0.00136424	0.286407	0.799256	36	c("TNFAIP3", "IKBKG", "MAPK13", "BIRC3", "IRAK2", "MAPK11", "AAMP", "IKBKB", "UBC", "CASP4")
REACTOME_NONCANONICAL_ACTIVATION_OF_NOTCH3	0.877183	1	0.00192016	-0.295957	-0.645649	8	c("PSENEN", "NCSTN", "PSEN1", "NOTCH3", "YBX1", "APH1A", "PSEN2", "APH1B")
REACTOME_NONHOMOLOGOUS_END_JOINING_NHEJ	0.780241	1	0.00246959	-0.261923	-0.804765	31	c("NBN", "PRKDC", "UBE2V2", "BARD1", "UBE2N", "SUMO1", "XRCC5", "BRCC3", "HERC2", "ATM", "BABAM1", "XRCC6")
REACTOME_NONSENSE_MEDIATED_DECAY_NMD	0.416231	1	0.0020585	0.308529	1.02629	112	c("PNRC2", "RPS9", "RPL18", "RPL13", "RPS28", "RPSA", "RPS15", "RPLP2", "RPS4Y1", "RPL18A", "RPL41", "RPL36", "RPL14", "RPS19", "RPL3", "UPF1", "RPL7A", "RPL27A", "RPL24", "RPS16", "RPS12", "RPL15", "RPL28", "RPL10A", "RPS8", "FAU", "RPS2", "EIF4G1", "UPF3A", "RPL11", "RPS3", "RPL32", "RPL13A", "DCP1A", "RPL35", "RPL37", "RNPS1", "RPL26L1", "PPP2R2A", "RPS26", "RPL19", "RPL35A", "RPS24", "RPS5", …
REACTOME_NON_INTEGRIN_MEMBRANE_ECM_INTERACTIONS	0.929654	1	0.000998015	0.229767	0.698256	59	c("NRXN1", "COL11A1", "DMD", "THBS1", "COL4A6", "ITGB4", "COL11A2")
REACTOME_NOREPINEPHRINE_NEUROTRANSMITTER_RELEASE_CYCLE	0.0188139	0.330651	0.0172084	-0.639536	-1.6774	16	c("SLC22A2", "CPLX1", "MAOA", "SYT1", "SLC18A2", "STXBP1")
REACTOME_NOSTRIN_MEDIATED_ENOS_TRAFFICKING	0.0716441	0.666309	0.00804502	-0.768742	-1.47172	5	c("NOSTRIN", "CAV1", "NOS3")
REACTOME_NOTCH1_INTRACELLULAR_DOMAIN_REGULATES_TRANSCRIPTION	0.563877	1	0.00176642	0.318974	0.937055	48	c("HES5", "TLE1", "NCOR2", "TLE2", "HDAC10", "MAML3", "HDAC11", "KAT2A", "MYC", "FBXW7", "UBC", "MAML2")
REACTOME_NOTCH2_ACTIVATION_AND_TRANSMISSION_OF_SIGNAL_TO_THE_NUCLEUS	0.902835	1	0.001212	0.263024	0.666016	22	c("MIB2", "DLL1", "JAG1", "UBC", "APH1B")
REACTOME_NOTCH2_INTRACELLULAR_DOMAIN_REGULATES_TRANSCRIPTION	0.148669	0.862754	0.00456249	0.595834	1.31968	12	c("FCER2", "HES5", "GZMB", "MAML3")
REACTOME_NOTCH3_ACTIVATION_AND_TRANSMISSION_OF_SIGNAL_TO_THE_NUCLEUS	0.994641	1	0.00104698	0.180803	0.47006	25	c("MIB2", "DLL1", "JAG1", "UBC", "APH1B", "WWP2")
REACTOME_NOTCH3_INTRACELLULAR_DOMAIN_REGULATES_TRANSCRIPTION	0.504766	1	0.00316149	-0.327893	-0.959358	25	c("PTCRA", "FABP7", "DLGAP5", "HEY2", "STAT1")
REACTOME_NOTCH4_ACTIVATION_AND_TRANSMISSION_OF_SIGNAL_TO_THE_NUCLEUS	0.692096	1	0.00235898	-0.345183	-0.820508	11	c("YWHAZ", "ADAM10", "PSENEN", "NCSTN", "DLL4")
REACTOME_NOTCH4_INTRACELLULAR_DOMAIN_REGULATES_TRANSCRIPTION	0.848079	1	0.00131685	0.288133	0.715069	20	c("HES5", "MAML3", "KAT2A", "MAML2")
REACTOME_NOTCH_HLH_TRANSCRIPTION_PATHWAY	0.967643	1	0.00107079	0.220197	0.585647	28	c("NCOR2", "HDAC10", "MAML3", "HDAC11", "KAT2A", "MAML2")
REACTOME_NR1H2_AND_NR1H3_MEDIATED_SIGNALING	0.891532	1	0.00111061	0.247155	0.718167	45	c("APOC4", "PCK1", "APOE", "GPS2", "NCOR2", "EEPD1", "ABCG8", "RXRB", "NR1H2", "RXRA", "APOD", "NR1H3", "ABCG1", "HDAC3", "MYLIP", "ARL4C", "PLTP", "EP300", "FASN", "ABCA1", "SREBF1")
REACTOME_NR1H2_NR1H3_REGULATE_GENE_EXPRESSION_LINKED_TO_GLUCONEOGENESIS	0.453513	1	0.0024576	0.579608	1.042	5	c("PCK1", "RXRB", "RXRA", "NR1H3")
REACTOME_NR1H2_NR1H3_REGULATE_GENE_EXPRESSION_LINKED_TO_LIPOGENESIS	0.459491	1	0.00301805	-0.444342	-1.00107	9	c("ANGPTL3", "SCD")
REACTOME_NR1H2_NR1H3_REGULATE_GENE_EXPRESSION_LINKED_TO_TRIGLYCERIDE_LIPOLYSIS_IN_ADIPOSE	0.647568	1	0.00189899	0.48635	0.874346	5	c("RXRB", "NR1H2", "RXRA", "NR1H3")
REACTOME_NR1H2_NR1H3_REGULATE_GENE_EXPRESSION_TO_CONTROL_BILE_ACID_HOMEOSTASIS	0.322843	1	0.00299879	0.588932	1.14857	7	c("NCOR2", "RXRB", "NR1H2", "RXRA", "NR1H3")
REACTOME_NR1H2_NR1H3_REGULATE_GENE_EXPRESSION_TO_LIMIT_CHOLESTEROL_UPTAKE	0.282193	1	0.00331213	0.660332	1.18713	5	c("RXRB", "NR1H2", "RXRA", "NR1H3", "MYLIP")
REACTOME_NR1H3_NR1H2_REGULATE_GENE_EXPRESSION_LINKED_TO_CHOLESTEROL_TRANSPORT_AND_EFFLUX	0.566836	1	0.0018056	0.332448	0.932434	37	c("APOC4", "APOE", "GPS2", "NCOR2", "EEPD1", "ABCG8", "RXRB", "NR1H2", "RXRA", "APOD", "NR1H3", "ABCG1", "HDAC3", "ARL4C", "PLTP", "EP300")
REACTOME_NRAGE_SIGNALS_DEATH_THROUGH_JNK	0.326199	1	0.00258633	0.358582	1.08972	59	c("ARHGEF37", "ARHGEF1", "ARHGEF5", "ARHGEF38", "MCF2", "ARHGEF35", "ARHGEF33", "RASGRF2", "MCF2L", "ARHGEF40", "NGEF", "ARHGEF10L", "FGD3", "AATF", "ARHGEF19", "PLEKHG5", "FGD1")
REACTOME_NRCAM_INTERACTIONS	0.83723	1	0.00149886	0.367463	0.690516	6	c("ANK1", "DLG1", "DLG4")
REACTOME_NRIF_SIGNALS_CELL_DEATH_FROM_THE_NUCLEUS	0.999736	1	0.00110839	0.144138	0.34083	16	c("ITGB3BP", "UBC", "APH1B", "UBA52", "PSEN2", "NGFR")
REACTOME_NS1_MEDIATED_EFFECTS_ON_HOST_PATHWAYS	0.373487	1	0.00398547	-0.323751	-1.03924	38	c("NUP35", "KPNA2", "KPNA3", "NUP133", "NDC1", "SEH1L", "NUP88", "NUP188", "NUP205", "TPR", "KPNA1", "EIF2AK2", "ISG15", "KPNB1", "NUP43", "NUP62", "NUP98", "KPNA4")
REACTOME_NTRK2_ACTIVATES_RAC1	0.13412	0.848033	0.00503782	0.742124	1.33417	5	c("DOCK3", "NTRK2", "BDNF")
REACTOME_NUCLEAR_ENVELOPE_BREAKDOWN	0.70435	1	0.00287672	-0.25526	-0.868513	51	c("CDK1", "CCNB1", "NUP35", "CCNB2", "PLK1", "NUP133", "NDC1", "SEH1L", "NUP88", "NUP188", "NEK6", "NUP205", "TPR", "NEK7", "LPIN2", "NUP43", "PRKCA", "NUP62", "TMPO", "NUP98")
REACTOME_NUCLEAR_ENVELOPE_NE_REASSEMBLY	0.210801	0.9599	0.00600583	-0.317815	-1.13902	68	c("TUBB3", "TUBB1", "CDK1", "CCNB1", "TUBB6", "LBR", "TUBA8", "TUBB2A", "NUP35", "CCNB2", "TUBA1A", "NUP133", "NDC1", "SEH1L", "CHMP3", "RCC1", "TNPO1", "SUMO1", "NUP188", "NUP205", "AHCTF1", "PPP2R1A", "TUBA1B", "KPNB1", "NUP43", "NUP62", "TMPO", "NUP98")
REACTOME_NUCLEAR_EVENTS_KINASE_AND_TRANSCRIPTION_FACTOR_ACTIVATION	0.607696	1	0.00162984	0.303094	0.913439	56	c("EGR3", "JUND", "FOS", "EGR2", "F3", "JUNB", "RRAD", "ID3", "VGF")
REACTOME_NUCLEAR_IMPORT_OF_REV_PROTEIN	0.829914	1	0.00238174	-0.249965	-0.773434	32	c("NUP35", "NUP133", "NDC1", "SEH1L", "RCC1", "NUP88", "NUP188", "NUP205", "TPR", "KPNB1", "NUP43", "NUP62", "NUP98")
REACTOME_NUCLEAR_PORE_COMPLEX_NPC_DISASSEMBLY	0.153968	0.878254	0.00634843	-0.395663	-1.24039	34	c("CDK1", "CCNB1", "NUP35", "CCNB2", "NUP133", "NDC1", "SEH1L", "NUP88", "NUP188", "NEK6", "NUP205", "TPR", "NEK7", "NUP43", "NUP62", "NUP98")
REACTOME_NUCLEAR_RECEPTOR_TRANSCRIPTION_PATHWAY	0.961234	1	0.000981682	0.218021	0.642621	49	c("NR4A1", "NR4A2", "NR6A1", "NCOR2", "NR0B2", "NR1D1", "ESRRA", "THRA", "PGR", "NR4A3", "RXRB", "RORC", "NR1H2", "RXRA", "NR1D2", "PPARG")
REACTOME_NUCLEAR_SIGNALING_BY_ERBB4	0.717977	1	0.00149562	0.307529	0.829089	30	c("NRG3", "S100B", "APOE", "HBEGF", "PGR", "ADAP1", "NRG1")
REACTOME_NUCLEOBASE_BIOSYNTHESIS	0.935212	1	0.00123681	0.263016	0.593484	13	c("DHODH", "ATIC", "LHPP", "GART", "UMPS", "ADSL", "GMPS", "IMPDH2", "CAD", "PFAS", "IMPDH1", "PAICS", "PPAT")
REACTOME_NUCLEOBASE_CATABOLISM	0.184084	0.910759	0.00575583	-0.386983	-1.20528	33	c("ENTPD5", "UPP2", "GDA", "NT5M", "PNP", "DPYD", "AGXT2", "DPYS", "UPB1", "NUDT15", "XDH", "NUDT1", "NUDT5")
REACTOME_NUCLEOTIDE_BINDING_DOMAIN_LEUCINE_RICH_REPEAT_CONTAINING_RECEPTOR_NLR_SIGNALING_PATHWAYS	0.714424	1	0.001399	0.282932	0.85023	55	c("TNFAIP3", "NLRP3", "IKBKG", "P2RX7", "MAPK13", "BIRC3", "IRAK2", "PSTPIP1", "MAPK11", "AAMP", "IKBKB", "UBC", "NFKB2", "NLRP1", "CASP4", "BCL2L1", "UBE2V1", "TXNIP")
REACTOME_NUCLEOTIDE_EXCISION_REPAIR	0.999972	1	0.00279198	-0.140495	-0.543211	110	c("POLE2", "POLR2K", "COPS5", "TCEA1", "UBE2V2", "INO80D", "RAD23B", "SUMO3", "RFC3", "CHD1L", "COPS8", "COPS7A", "POLR2F", "UBE2N", "SUMO1", "POLE3", "PIAS3", "ERCC8", "NFRKB", "PARP2", "PARP1", "POLR2D", "SUMO2", "POLR2J", "RBX1", "ACTB", "USP7", "RPA1", "PRPF19", "TFPT", "CDK7", "UBB", "POLR2G", "AQR", "RFC1", "RFC5", "POLR2I", "CUL4A", "GTF2H3", "COPS7B", "INO80", "ERCC6", "RNF111", "POLR2C",…
REACTOME_NUCLEOTIDE_LIKE_PURINERGIC_RECEPTORS	0.627989	1	0.0025981	-0.338962	-0.874752	15	c("ADORA1", "ADORA3", "P2RY13", "P2RY2")
REACTOME_NUCLEOTIDE_SALVAGE	0.660214	1	0.00166543	0.340521	0.862252	22	c("AMPD1", "UCKL1")
REACTOME_N_GLYCAN_ANTENNAE_ELONGATION	0.856912	1	0.00209542	-0.272682	-0.703706	15	c("ST8SIA2", "ST6GAL1", "B4GALT6", "B4GALT2", "B4GALT1", "B4GALT5", "ST8SIA6")
REACTOME_N_GLYCAN_ANTENNAE_ELONGATION_IN_THE_MEDIAL_TRANS_GOLGI	0.898783	1	0.00119794	0.260605	0.677531	25	c("FUT3", "MGAT4C", "LHB")
REACTOME_N_GLYCAN_TRIMMING_AND_ELONGATION_IN_THE_CIS_GOLGI	0.394156	1	0.00317192	-0.567531	-1.08651	5	c("MAN1A1", "MAN1A2", "MANEA", "MAN1C1")
REACTOME_N_GLYCAN_TRIMMING_IN_THE_ER_AND_CALNEXIN_CALRETICULIN_CYCLE	0.999843	1	0.000987532	0.136057	0.375764	34	c("ENGASE", "UBXN1", "PRKCSH", "MOGS", "OS9", "UBC", "AMFR")
REACTOME_OAS_ANTIVIRAL_RESPONSE	0.735829	1	0.00221501	-0.345889	-0.779263	9	c("ABCE1", "RNASEL", "PDE12", "FLNA", "DDX58", "OAS1")
REACTOME_OLFACTORY_SIGNALING_PATHWAY	0.207736	0.952089	0.00517064	-0.418731	-1.20163	23	c("OR1Q1", "RTP3", "OR10J5", "REEP2", "OR52H1", "OR4F15", "OR7C1", "REEP6", "OR51E1", "REEP1")
REACTOME_ONCOGENE_INDUCED_SENESCENCE	0.952623	1	0.00218378	-0.210754	-0.660706	34	c("CDK6", "MDM2", "E2F2", "CDKN2C", "MAPK1", "E2F1", "E2F3", "AGO3", "CDKN2B", "AGO1", "RB1", "TP53", "AGO4", "TFDP1", "UBB")
REACTOME_ONCOGENIC_MAPK_SIGNALING	0.854374	1	0.00272636	-0.223822	-0.80633	70	c("ITGB3", "FGB", "FGG", "FN1", "CALM1", "NRAS", "TRIM24", "CAMK2B", "MAPK1", "PEBP1", "KRAS", "FGA", "CNKSR2", "VCL", "CAMK2D", "IQGAP1", "YWHAB", "SPRED2", "CAMK2A", "AGTRAP")
REACTOME_OPIOID_SIGNALLING	0.721722	1	0.001322	0.27081	0.856824	77	c("GNAT1", "POMC", "PLCB4", "PDE4B", "PDE4D", "GNGT2", "PLCB2")
REACTOME_OPSINS	0.635181	1	0.00205324	0.628052	0.917926	2	RRH
REACTOME_ORC1_REMOVAL_FROM_CHROMATIN	0.00323723	0.104754	0.0497124	-0.494623	-1.76813	67	c("CDC6", "MCM4", "CDT1", "ORC6", "PSMA5", "PSMD14", "PSMB8", "PSMD5", "PSMB2", "PSMD11", "PSME3", "PSMC4", "PSMB6", "PSMD12", "PSMA4", "PSMD8", "PSMA2", "SKP2", "PSMB3", "PSMA1", "PSME4", "ORC3", "PSME1", "PSMB5", "MCM3", "CCNA2", "PSMA3", "PSMB9", "PSMD10", "PSMB10", "PSMD7", "PSMC6", "RBX1", "MCM6")
REACTOME_OREXIN_AND_NEUROPEPTIDES_FF_AND_QRFP_BIND_TO_THEIR_RESPECTIVE_RECEPTORS	0.404142	1	0.00287032	0.797959	1.06402	1	NPFFR1
REACTOME_ORGANELLE_BIOGENESIS_AND_MAINTENANCE	0.986893	1	0.0039807	-0.184904	-0.793328	256	c("MCHR1", "TUBB3", "TCTEX1D1", "NEK2", "TUBB1", "CDK1", "PRKAB2", "GLUD1", "KIF3C", "TUBB6", "CALM1", "SOD2", "SMARCD3", "NCOA2", "TCTEX1D2", "EXOC8", "IDH2", "TUBA8", "TUBB2A", "MT-ATP6", "PLK4", "DYNLL1", "KIFAP3", "PPARA", "RAB8A", "CAMK4", "TUBG1", "TUBA1A", "PLK1", "PRKAA2", "DYNLL2", "CEP192", "TGS1", "TFB2M", "IFT46", "YWHAG", "GABPB1", "ACSS2", "SIRT4", "PPARGC1B", "KIF24", "RAB3IP", "SI…
REACTOME_ORGANIC_ANION_TRANSPORT	0.950783	1	0.00151832	0.524651	0.699582	1	SLC22A7
REACTOME_ORGANIC_ANION_TRANSPORTERS	0.0941785	0.737567	0.00712823	-0.68511	-1.43998	7	c("SLC17A8", "SLC17A5")
REACTOME_ORGANIC_CATION_ANION_ZWITTERION_TRANSPORT	0.20723	0.951722	0.00476764	-0.559331	-1.26013	9	c("SLC22A2", "SLC22A3")
REACTOME_ORGANIC_CATION_TRANSPORT	0.218741	0.975346	0.00458811	-0.573897	-1.25199	8	c("SLC22A2", "SLC22A3")
REACTOME_OTHER_INTERLEUKIN_SIGNALING	0.948549	1	0.00115324	0.240875	0.597789	20	c("IFNLR1", "IL34", "STX4", "IL16", "STXBP2", "TYK2")
REACTOME_OTHER_SEMAPHORIN_INTERACTIONS	0.623464	1	0.00268035	-0.322244	-0.882267	19	c("SEMA3E", "ITGA1", "PLXNA2")
REACTOME_OVARIAN_TUMOR_DOMAIN_PROTEASES	0.922082	1	0.00227935	-0.220947	-0.709238	38	c("RNF128", "CDK1", "YOD1", "VCPIP1", "TRAF6")
REACTOME_OXIDATIVE_STRESS_INDUCED_SENESCENCE	0.996582	1	0.000871257	0.178038	0.548051	64	c("JUN", "FOS", "RING1", "CDKN2A", "MINK1", "KDM6B", "CBX8", "MAPK11", "MIR24-2", "MAP2K7", "UBC")
REACTOME_O_GLYCOSYLATION_OF_TSR_DOMAIN_CONTAINING_PROTEINS	0.837064	1	0.00124437	0.269308	0.751539	36	c("ADAMTS1", "THBS1", "SSPO", "ADAMTS4", "THSD7B", "SPON1", "ADAMTS13", "ADAMTS8", "ADAMTS18", "ADAMTSL4", "POFUT2", "ADAMTS15")
REACTOME_O_LINKED_GLYCOSYLATION	0.658805	1	0.00142497	0.277043	0.895943	90	c("MUC3A", "MUC6", "ADAMTS1", "GALNT8", "THBS1", "SSPO", "ADAMTS4", "MUC20", "THSD7B", "MUC1", "GALNT16", "SPON1", "ADAMTS13", "ADAMTS8", "ADAMTS18", "ST6GALNAC4", "GALNT12", "ADAMTSL4", "POFUT2", "GALNT4", "ST6GALNAC2", "ADAMTS15", "POMGNT2", "GALNT5")
REACTOME_O_LINKED_GLYCOSYLATION_OF_MUCINS	0.534679	1	0.00184833	0.326124	0.954792	47	c("MUC3A", "MUC6", "GALNT8", "MUC20", "MUC1", "GALNT16", "ST6GALNAC4", "GALNT12")
REACTOME_P130CAS_LINKAGE_TO_MAPK_SIGNALING_FOR_INTEGRINS	0.157869	0.892057	0.0057489	-0.50212	-1.29581	15	c("ITGB3", "FGB", "FGG", "FN1", "PTK2", "CRK", "FGA")
REACTOME_P2Y_RECEPTORS	0.65912	1	0.00176737	0.393266	0.853939	11	c("P2RY14", "P2RY4", "LPAR6")
REACTOME_P38MAPK_EVENTS	0.996601	1	0.00183352	-0.171648	-0.426664	13	c("NRAS", "KRAS", "MAPK14", "MAPKAPK3", "RALB", "MAPKAPK2")
REACTOME_P75NTR_NEGATIVELY_REGULATES_CELL_CYCLE_VIA_SC1	0.710734	1	0.00173691	0.431886	0.811575	6	c("HDAC3", "NGFR", "NGF", "PRDM4", "HDAC2", "HDAC1")
REACTOME_P75NTR_RECRUITS_SIGNALLING_COMPLEXES	0.928045	1	0.00194008	-0.246193	-0.611961	13	c("TRAF6", "MYD88", "IRAK1", "UBB", "RIPK2", "SQSTM1", "RPS27A", "NGF", "NGFR", "PRKCI", "UBA52", "UBC", "IKBKB")
REACTOME_P75NTR_REGULATES_AXONOGENESIS	0.659305	1	0.00178064	0.402228	0.853984	10	c("OMG", "ARHGDIA", "MCF2")
REACTOME_P75NTR_SIGNALS_VIA_NF_KB	0.987049	1	0.00189799	-0.190176	-0.4988	16	c("TRAF6", "MYD88", "NFKB1", "IRAK1")
REACTOME_P75_NTR_RECEPTOR_MEDIATED_SIGNALLING	0.551692	1	0.00166928	0.292335	0.95353	96	c("OMG", "ARHGEF37", "ARHGEF1", "ARHGEF5", "ARHGEF38", "SMPD2", "ITGB3BP", "ARHGDIA", "MCF2", "ARHGEF35", "ARHGEF33", "RASGRF2", "MCF2L", "NFKBIA", "ARHGEF40", "NGEF", "ARHGEF10L", "FGD3", "AATF", "ARHGEF19", "PLEKHG5", "IKBKB", "UBC", "FGD1")
REACTOME_MITOTIC_METAPHASE_AND_ANAPHASE	0.000169639	0.0108181	0.304118	-0.392102	-1.65337	218	c("TUBB3", "UBE2C", "CENPF", "SPC25", "ERCC6L", "TUBB1", "BIRC5", "CDK1", "CDCA8", "CENPA", "NUF2", "BUB1", "CDC20", "CCNB1", "TUBB6", "PSMA5", "PSMD14", "PSMB8", "PSMD5", "LBR", "CENPL", "PSMB2", "NDC80", "SKA1", "KIF18A", "TUBA8", "TUBB2A", "SPC24", "PSMD11", "NUP35", "CCNB2", "DYNLL1", "PSME3", "BUB1B", "PSMC4", "PSMB6", "PDS5A", "CENPE", "TUBA1A", "PLK1", "PSMD12", "RAD21", "PSMA4", "PSMD8", …
REACTOME_PASSIVE_TRANSPORT_BY_AQUAPORINS	0.172403	0.908691	0.00517806	-0.627252	-1.31837	7	c("AQP11", "AQP9", "AQP4")
REACTOME_PCNA_DEPENDENT_LONG_PATCH_BASE_EXCISION_REPAIR	0.98629	1	0.00108804	0.201867	0.506198	21	c("POLB", "POLD4", "LIG1", "RFC4", "RPA3", "POLD1", "PCNA", "POLE4", "POLD2", "FEN1")
REACTOME_PCP_CE_PATHWAY	0.0483427	0.536441	0.0134232	-0.364578	-1.35901	86	c("FZD7", "FZD6", "WNT5A", "PSMA5", "PSMD14", "PSMB8", "PSMD5", "WNT11", "FZD5", "PSMB2", "PSMD11", "PSME3", "PSMC4", "VANGL2", "PSMB6", "DAAM1", "PSMD12", "PSMA4", "PSMD8", "SMURF2", "PSMA2", "PSMB3", "PSMA1", "PSME4", "FZD8", "PSME1", "PRICKLE1", "PSMB5", "PSMA3", "PSMB9", "CLTC", "PSMD10", "PSMB10", "WNT4", "FZD1", "PSMD7", "PSMC6")
REACTOME_PD_1_SIGNALING	0.816837	1	0.00229068	-0.265932	-0.763143	23	c("HLA-DRB5", "HLA-DQB2", "HLA-DRA", "CD4", "HLA-DPA1", "HLA-DPB1", "CD3D")
REACTOME_PECAM1_INTERACTIONS	0.497529	1	0.00292489	-0.406667	-0.966655	11	c("ITGB3", "LYN", "YES1")
REACTOME_PENTOSE_PHOSPHATE_PATHWAY	0.394312	1	0.00254622	0.473495	1.06842	13	c("SHPK", "RBKS", "PGLS", "G6PD")
REACTOME_PEPTIDE_HORMONE_BIOSYNTHESIS	0.292205	1	0.00390321	-0.534968	-1.16707	8	c("PCSK1", "INHBE", "INHBC")
REACTOME_PEPTIDE_HORMONE_METABOLISM	0.360478	1	0.00439907	-0.295425	-1.039	61	c("MME", "PCSK1", "BCHE", "CPB2", "INHBE", "INHBC", "FFAR4")
REACTOME_PEPTIDE_LIGAND_BINDING_RECEPTORS	0.618109	1	0.0014782	0.277799	0.921987	110	c("CCL13", "POMC", "CXCR5", "NPW", "PROK2", "UTS2B", "CCL17", "CXCL3", "CCR8", "CXCL2", "FPR2", "CCL19", "CCL20", "GHRL", "AVPR2", "GPR37", "NPBWR1", "XCL1", "CXCR2", "CCL3", "CCL21", "CCR7", "CXCR4", "CCR4", "CCL2", "TACR2", "CCRL2", "ECE2", "CCL11", "XCL2", "XCR1", "CXCL13", "NPFFR1", "C5AR1", "AVPR1A", "F2RL3", "EDNRB", "CXCR1", "MC1R")
REACTOME_PERK_REGULATES_GENE_EXPRESSION	0.99226	1	0.00101552	0.187421	0.508558	31	c("IGFBP1", "ATF3", "CCL2", "EXOSC5", "EXOSC7", "EXOSC6", "ASNS", "EXOSC3", "CEBPB")
REACTOME_PEROXISOMAL_LIPID_METABOLISM	0.0479988	0.536441	0.0112701	-0.498809	-1.48571	27	c("PHYH", "EHHADH", "PECR", "SCP2", "ALDH3A2", "HAO2", "SLC27A2", "ACOX1", "AMACR", "NUDT19", "ACBD5", "NUDT7", "ECI2", "SLC25A17")
REACTOME_PEROXISOMAL_PROTEIN_IMPORT	0.0286301	0.440707	0.0164624	-0.41952	-1.48377	63	c("DDO", "BAAT", "PHYH", "DAO", "EHHADH", "PECR", "SCP2", "HAO2", "SLC27A2", "CAT", "HAO1", "IDH1", "ACOX1", "AMACR", "NUDT19", "IDE", "PIPOX", "NUDT7", "ECI2", "GNPAT", "PEX13")
REACTOME_PEXOPHAGY	0.905369	1	0.00130687	0.288886	0.627287	11	c("UBC", "UBA52", "PEX5", "EPAS1", "RPS27A", "SQSTM1", "NBR1", "USP30", "MAP1LC3B", "UBB", "ATM")
REACTOME_PHASE_0_RAPID_DEPOLARISATION	0.648264	1	0.00162263	0.317982	0.878209	34	c("CACNA1F", "SCN1A", "SCN7A", "CACNG8", "CACNA1D", "SCN3A", "CACNA2D3", "SCN8A", "SCN3B")
REACTOME_PHASE_1_INACTIVATION_OF_FAST_NA_CHANNELS	0.325131	1	0.00301054	0.611457	1.14902	6	c("KCNIP1", "KCND1", "KCNIP2")
REACTOME_PHASE_2_PLATEAU_PHASE	0.279932	1	0.0030996	0.478415	1.16081	18	c("CACNA1F", "KCNE1", "CACNG8", "CACNA1D", "KCNE4", "CACNA2D3", "KCNQ1")
REACTOME_PHASE_3_RAPID_REPOLARISATION	0.231188	0.9925	0.00365829	0.633398	1.23529	7	c("KCNH2", "KCNE1", "KCNE4", "KCNQ1")
REACTOME_PHASE_4_RESTING_MEMBRANE_POTENTIAL	0.527507	1	0.00210291	0.442539	0.96093	11	c("KCNK3", "KCNK6", "KCNK2")
REACTOME_PHASE_II_CONJUGATION_OF_COMPOUNDS	0.0194639	0.33677	0.0215411	-0.391835	-1.47566	92	c("UGT2B17", "NAT2", "SULT1B1", "MGST1", "UGT2A3", "UGT2B4", "GSTA2", "UGT2B10", "UGT2B15", "UGT2B7", "ACSM1", "CHAC1", "GLYATL1", "GLYAT", "HPGDS", "ACSM2B", "SLC35D1", "UGT1A1", "UGDH", "SULT2A1", "IMPAD1", "ACSM2A", "ACSM5", "PAPSS2", "UGT1A7", "SULT1E1", "GCLM")
REACTOME_PHASE_I_FUNCTIONALIZATION_OF_COMPOUNDS	0.0132112	0.258662	0.0261111	-0.40683	-1.5293	91	c("CYP24A1", "CYP4F22", "CYP3A7", "ADH6", "ADH1A", "ADH1B", "CYP7A1", "MAOA", "ADH4", "AADAC", "MAOB", "CMBL", "CYP8B1", "CYP3A4", "FMO3", "CYP4F2", "ALDH1A1", "CYP2E1", "ADH1C", "ALDH2", "AHRR", "CYP2J2", "FDX1", "NCOA2", "CYP4F11", "CYP39A1", "PTGS1", "CYP4F3")
REACTOME_PHENYLALANINE_AND_TYROSINE_METABOLISM	0.343046	1	0.00284822	0.542741	1.12369	9	c("ASRGL1", "IL4I1", "GSTZ1")
REACTOME_PHENYLALANINE_METABOLISM	0.124075	0.825376	0.00531177	0.783219	1.33457	4	c("ASRGL1", "IL4I1")
REACTOME_PHOSPHATE_BOND_HYDROLYSIS_BY_NTPDASE_PROTEINS	0.87223	1	0.0014204	0.335272	0.653867	7	c("ENTPD2", "ENTPD6", "ENTPD1", "ENTPD8")
REACTOME_PHOSPHATE_BOND_HYDROLYSIS_BY_NUDT_PROTEINS	0.847097	1	0.00194913	-0.319258	-0.671023	7	c("NUDT15", "NUDT1", "NUDT5")
REACTOME_PHOSPHOLIPASE_C_MEDIATED_CASCADE_FGFR2	0.523416	1	0.00278244	-0.420415	-0.947164	9	FGF5
REACTOME_PHOSPHOLIPASE_C_MEDIATED_CASCADE_FGFR4	0.60418	1	0.00248262	-0.419038	-0.880743	7	KLB
REACTOME_PHOSPHOLIPID_METABOLISM	0.993782	1	0.000632966	0.190336	0.667376	182	c("TPTE2", "LIPH", "PLA1A", "SLC44A3", "PNPLA2", "CPNE7", "PTPN13", "TMEM86B", "PNPLA7", "PLEKHA4", "PLA2G4B", "PIK3R6", "GDPD1", "CHKB", "GDPD3", "BMX", "LPIN1", "ACHE", "PLA2G6", "INPP5E", "PIK3CB", "TAZ", "PIK3CD", "MTMR8", "PTDSS2", "PLB1", "CPNE1", "SLC44A2", "GPD1L", "PLA2G2D", "PLEKHA5", "GDPD5", "PLEKHA6", "MBOAT7", "FIG4", "PIK3R3", "DDHD2", "LPIN3", "PIP5K1B")
REACTOME_PHOSPHORYLATION_OF_EMI1	0.127406	0.826695	0.00602531	-0.687802	-1.38528	6	c("CDK1", "CDC20", "CCNB1", "PLK1", "FBXO5")
REACTOME_PHOSPHORYLATION_OF_THE_APC_C	0.148196	0.862754	0.0060745	-0.472312	-1.29313	19	c("UBE2C", "CDK1", "CCNB1", "PLK1", "CDC27", "ANAPC1", "ANAPC16", "ANAPC7", "UBE2D1", "ANAPC4")
REACTOME_PHOSPHORYLATION_SITE_MUTANTS_OF_CTNNB1_ARE_NOT_TARGETED_TO_THE_PROTEASOME_BY_THE_DESTRUCTION_COMPLEX	0.99271	1	0.00112907	0.192231	0.447966	15	c("CTNNB1", "CSNK1A1", "AXIN1", "PPP2R5B", "PPP2CB", "PPP2CA", "GSK3B", "APC", "AMER1", "PPP2R1B", "PPP2R5E", "PPP2R5C", "PPP2R1A", "PPP2R5A", "PPP2R5D")
REACTOME_PHYSIOLOGICAL_FACTORS	0.908917	1	0.0013289	0.297571	0.616092	9	c("TBX5", "HIPK2", "NPR2", "GATA4", "WWTR1")
REACTOME_PI3K_AKT_ACTIVATION	0.999688	1	0.00119022	0.166135	0.343967	9	c("PIK3CB", "NTRK1", "IRS2", "PIK3CA")
REACTOME_PI3K_AKT_SIGNALING_IN_CANCER	0.768665	1	0.00309949	-0.230271	-0.864265	90	c("FGF5", "KLB", "NRG4", "EREG", "EGF", "ERBB4")
REACTOME_PI3K_EVENTS_IN_ERBB2_SIGNALING	0.242848	1	0.00458478	-0.451161	-1.18332	16	c("NRG4", "EREG", "EGF", "ERBB4")
REACTOME_PI3K_EVENTS_IN_ERBB4_SIGNALING	0.380709	1	0.00340929	-0.460835	-1.06804	10	c("NRG4", "EREG", "ERBB4")
REACTOME_PI5P_REGULATES_TP53_ACETYLATION	0.60062	1	0.00251856	-0.405526	-0.88468	8	c("PIP4K2C", "TP53", "PIP4K2A", "PIP4K2B", "MAP2K6")
REACTOME_PINK_PARKIN_MEDIATED_MITOPHAGY	0.985021	1	0.00193007	-0.191071	-0.516306	18	c("TOMM20", "VDAC1", "UBB", "ATG5", "TOMM40", "MAP1LC3B", "PINK1", "SQSTM1", "RPS27A", "MFN1", "MFN2", "ATG12", "TOMM5", "UBA52", "TOMM22", "TOMM7", "UBC", "MAP1LC3A")
REACTOME_PIWI_INTERACTING_RNA_PIRNA_BIOGENESIS	0.876447	1	0.00122886	0.267916	0.702027	26	c("TDRD9", "TDRD6", "MOV10L1", "PIWIL2", "POLR2L", "POLR2H", "HENMT1", "HSP90AA1")
REACTOME_PI_3K_CASCADE_FGFR1	0.625711	1	0.0025862	-0.345218	-0.874894	14	FGF5
REACTOME_PI_3K_CASCADE_FGFR2	0.657527	1	0.00250282	-0.336473	-0.852729	14	FGF5
REACTOME_PI_3K_CASCADE_FGFR3	0.506189	1	0.00291552	-0.394157	-0.959519	12	FGF5
REACTOME_PI_3K_CASCADE_FGFR4	0.784407	1	0.00217878	-0.309336	-0.753035	12	KLB
REACTOME_PI_METABOLISM	0.700001	1	0.00135956	0.273525	0.870147	80	c("TPTE2", "PTPN13", "PNPLA7", "PLEKHA4", "PIK3R6", "GDPD1", "GDPD3", "BMX", "INPP5E", "PIK3CB", "PIK3CD", "MTMR8", "PLEKHA5", "GDPD5", "PLEKHA6", "FIG4", "PIK3R3", "PIP5K1B", "SBF1", "PIK3R4", "PLEKHA2", "VAC14", "TNFAIP8L3", "PNPLA6", "INPP5K", "SYNJ1", "TNFAIP8", "INPPL1", "TNFAIP8L1", "PIK3CG")
REACTOME_PKA_ACTIVATION_IN_GLUCAGON_SIGNALLING	0.954502	1	0.00194838	-0.223508	-0.586226	16	c("ADCY8", "ADCY1", "ADCY3", "PRKAR2A", "ADCY2", "PRKAR2B", "PRKACB")
REACTOME_PKA_MEDIATED_PHOSPHORYLATION_OF_CREB	0.583042	1	0.00279761	-0.331765	-0.908333	19	c("CALM1", "ADCY8", "ADCY1", "ADCY3", "PRKAR2A", "ADCY2", "CREB1", "PRKAR2B", "PRKACB")
REACTOME_PKA_MEDIATED_PHOSPHORYLATION_OF_KEY_METABOLIC_FACTORS	0.360377	1	0.00288952	0.657522	1.12039	4	c("MLXIPL", "PRKACA")
REACTOME_PKMTS_METHYLATE_HISTONE_LYSINES	0.983739	1	0.00217701	-0.187092	-0.600563	38	c("SETD7", "RBBP5", "SMYD2", "SUV39H1", "EZH2", "RBBP4", "NFKB1", "ASH1L", "DPY30", "NSD1", "KMT2A", "KMT2C", "SETDB1", "WDR5", "MECOM", "SETD6", "SUZ12", "KMT2E", "RELA", "SETD2", "RBBP7", "SETD3", "ATF7IP", "EHMT2", "ASH2L", "SMYD3", "SUV39H2", "EHMT1", "KMT2B", "AEBP2", "PRDM16", "EED", "SETD1B", "KMT2D", "SETDB2", "NFKB2", "DOT1L", "SETD1A")
REACTOME_PLASMA_LIPOPROTEIN_ASSEMBLY	0.46062	1	0.00321492	-0.366489	-0.990312	18	c("MTTP", "APOB", "APOA2", "A2M", "APOC3", "APOC1")
REACTOME_PLASMA_LIPOPROTEIN_ASSEMBLY_REMODELING_AND_CLEARANCE	0.22917	0.9925	0.00571458	-0.315409	-1.12447	66	c("ANGPTL3", "FGF21", "PCSK9", "LPA", "MTTP", "APOB", "LIPG", "APOA2", "A2M", "APOC3", "LIPC", "APOC1", "APOA5", "SOAT1", "ALB", "PCSK6", "SAR1B")
REACTOME_PLASMA_LIPOPROTEIN_CLEARANCE	0.801878	1	0.00133052	0.284201	0.771164	31	c("SOAT2", "APOC4", "APOE", "CUBN", "CLTA", "APOA1", "NR1H2", "AP2A1", "VLDLR", "SCARB1", "NPC1", "NR1H3", "AP2M1", "MYLIP")
REACTOME_PLASMA_LIPOPROTEIN_REMODELING	0.0834216	0.697367	0.00859242	-0.450211	-1.37336	30	c("ANGPTL3", "FGF21", "LPA", "APOB", "LIPG", "APOA2", "APOC3", "LIPC", "APOA5", "ALB", "PCSK6")
REACTOME_PLATELET_ACTIVATION_SIGNALING_AND_AGGREGATION	0.136955	0.852182	0.0109448	-0.265049	-1.12944	240	c("CD109", "GNG11", "LEFTY2", "ECM1", "EGF", "ITGB3", "TGFB2", "CLEC1B", "PLA2G4A", "SPP2", "APOH", "KNG1", "ADRA2A", "RAB27B", "HRG", "SHC1", "FGB", "MMRN1", "FGG", "COL1A2", "ITPR2", "TRPC3", "ABHD6", "YWHAZ", "AHSG", "A2M", "F5", "FN1", "ORM1", "CALM1", "GNAI1", "FCER1G", "TAGLN2", "PLG", "PROS1", "SERPING1", "ALB", "FAM49B", "SERPINA1", "TBXA2R", "DGKH", "TF", "CALU", "F8", "PIK3R1", "GNB4", …
REACTOME_PLATELET_ADHESION_TO_EXPOSED_COLLAGEN	0.74405	1	0.00226218	-0.322346	-0.784707	12	c("COL1A2", "ITGA1", "FCER1G", "ITGA2", "LYN")
REACTOME_PLATELET_AGGREGATION_PLUG_FORMATION	0.431381	1	0.00363825	-0.316254	-1.00405	36	c("ITGB3", "ADRA2A", "SHC1", "FGB", "FGG", "COL1A2", "FN1")
REACTOME_PLATELET_CALCIUM_HOMEOSTASIS	0.38744	1	0.00247299	0.411459	1.06065	24	c("P2RX1", "ATP2B3", "SLC8A2", "P2RX5", "P2RX7")
REACTOME_PLATELET_HOMEOSTASIS	0.0825945	0.693048	0.00994187	-0.354369	-1.29173	75	c("KCNMB2", "GNG11", "PRKG2", "PRKG1", "PLA2G4A", "LRP8", "APOB", "ITPR2", "PDE11A", "TRPC3", "GUCY1A2", "CALM1", "PDE10A", "SLC8A1", "ORAI1", "PDE2A", "GNB4", "NOS3", "GNG4", "KCNMA1", "PTGIR", "PPP2R5D", "GNG5", "ATP2A2", "PPP2R5A", "TRPC6")
REACTOME_PLATELET_SENSITIZATION_BY_LDL	0.121051	0.825376	0.00665316	-0.514818	-1.35029	16	c("PLA2G4A", "LRP8", "APOB")
REACTOME_POLB_DEPENDENT_LONG_PATCH_BASE_EXCISION_REPAIR	0.719427	1	0.00168325	0.398715	0.802664	8	c("POLB", "LIG1", "ADPRHL2", "FEN1")
REACTOME_POLO_LIKE_KINASE_MEDIATED_EVENTS	0.019884	0.338399	0.0167356	-0.636617	-1.66974	16	c("CENPF", "CCNB1", "PKMYT1", "FOXM1", "LIN9", "CCNB2", "PLK1", "CDC25C", "RBBP4", "WEE1")
REACTOME_POLYMERASE_SWITCHING	0.939821	1	0.00193839	-0.236674	-0.599808	14	c("POLA1", "RFC3", "PRIM2", "PRIM1")
REACTOME_POLYMERASE_SWITCHING_ON_THE_C_STRAND_OF_THE_TELOMERE	0.972509	1	0.00114029	0.223661	0.535933	17	c("CHTF18", "POLD4", "RFC4", "POLA2", "POLD1", "PCNA", "POLD2")
REACTOME_POSITIVE_EPIGENETIC_REGULATION_OF_RRNA_EXPRESSION	0.996338	1	0.00224224	-0.164787	-0.549642	46	c("POLR2K", "GATAD2B", "ZNRD1", "POLR1A", "POLR2F", "RBBP4", "TAF1A", "POLR1B", "CBX3", "ACTB", "KAT2B", "TWISTNB", "POLR1C", "DDX21", "SMARCA5", "MYO1C", "DEK", "SF3B1", "CD3EAP", "ERCC6", "HDAC1", "BAZ1B", "MTA2", "HDAC2", "GSK3B", "CHD4", "GATAD2A", "TTF1", "RBBP7", "TAF1B", "EHMT2", "MYBBP1A", "TBP", "POLR1D", "MTA3", "EP300", "POLR2E", "CHD3", "MBD3", "POLR2H", "POLR2L", "KAT2A", "MTA1", "TA…
REACTOME_POSTMITOTIC_NUCLEAR_PORE_COMPLEX_NPC_REFORMATION	0.363225	1	0.00385143	-0.357262	-1.05496	26	c("NUP35", "NUP133", "NDC1", "SEH1L", "RCC1", "TNPO1", "SUMO1", "NUP188", "NUP205", "AHCTF1", "KPNB1", "NUP43", "NUP62", "NUP98")
REACTOME_POST_CHAPERONIN_TUBULIN_FOLDING_PATHWAY	0.179247	0.910759	0.00546146	-0.463663	-1.25289	18	c("TUBB3", "TUBB1", "TUBB6", "TUBA8", "TUBB2A", "TBCC", "TUBA1A")
REACTOME_POST_TRANSLATIONAL_MODIFICATION_SYNTHESIS_OF_GPI_ANCHORED_PROTEINS	0.0898475	0.71878	0.0093748	-0.357987	-1.28646	69	c("LYPD4", "CD109", "CNTN5", "SPRN", "CNTN3", "PGAP1", "VNN1", "OPCML", "ART4", "LYPD1", "OTOA", "GPLD1", "PIGW", "NTM", "ALPL", "PSCA", "RTN4RL2", "NTNG2")
REACTOME_POST_TRANSLATIONAL_PROTEIN_MODIFICATION	1	1	0.0196115	-0.161404	-0.774266	1235	c("SCG2", "SPSB4", "UCHL1", "LYPD4", "CD109", "AFP", "MIA2", "TUBB3", "TMEM132A", "CNTN5", "SPRN", "F9", "UBE2C", "PCSK9", "ADAMTS14", "ST8SIA2", "CNTN3", "PGAP1", "CAPZA1", "SPP2", "FBXO32", "ARSF", "SEMA5B", "KNG1", "TUBB1", "VNN1", "AR", "RNF128", "CDH2", "RAB33A", "SDC2", "BIRC5", "RAB27B", "DTL", "SERPIND1", "APOB", "CDK1", "CP", "MUC13", "ST6GALNAC3", "CDCA8", "TTLL6", "OPCML", "CLSPN", "FG…
REACTOME_POTASSIUM_CHANNELS	0.116797	0.823978	0.00834961	-0.337492	-1.23282	76	c("KCNMB2", "KCNJ6", "KCNK9", "GNG11", "KCNH1", "KCNH7", "KCNG3", "KCNN2", "KCNQ5", "KCNJ10", "ABCC9", "HCN2", "KCNJ3", "KCNA5", "KCNC1", "KCND2", "KCNQ3", "KCNJ2", "KCND3", "GNB4", "KCNQ2", "GNG4", "KCNMA1", "KCNJ8")
REACTOME_POU5F1_OCT4_SOX2_NANOG_ACTIVATE_GENES_RELATED_TO_PROLIFERATION	0.264449	1	0.00331855	0.562744	1.19478	10	c("NR6A1", "SALL4", "NANOG", "POU5F1", "FOXD3")
REACTOME_POU5F1_OCT4_SOX2_NANOG_REPRESS_GENES_RELATED_TO_DIFFERENTIATION	0.544266	1	0.00268615	-0.426729	-0.930937	8	c("DKK1", "HHEX")
REACTOME_PP2A_MEDIATED_DEPHOSPHORYLATION_OF_KEY_METABOLIC_FACTORS	0.692185	1	0.00175605	0.42356	0.826052	7	c("MLXIPL", "PPP2CB", "PPP2CA")
REACTOME_PRC2_METHYLATES_HISTONES_AND_DNA	0.789879	1	0.00148126	0.332385	0.750011	13	c("JARID2", "PHF1", "EED", "AEBP2")
REACTOME_PREGNENOLONE_BIOSYNTHESIS	0.677137	1	0.00232189	-0.377529	-0.823604	8	c("STARD4", "FDX1", "AKR1B1", "CYP11A1")
REACTOME_PRESYNAPTIC_DEPOLARIZATION_AND_CALCIUM_CHANNEL_OPENING	0.164552	0.898639	0.00540051	-0.585443	-1.31896	9	c("CACNA1E", "CACNB2", "CACNB3")
REACTOME_PRESYNAPTIC_FUNCTION_OF_KAINATE_RECEPTORS	0.923947	1	0.00121573	0.260529	0.624277	17	c("GRIK3", "GNGT2", "PLCB2")
REACTOME_PREVENTION_OF_PHAGOSOMAL_LYSOSOMAL_FUSION	0.501815	1	0.00221069	0.475984	0.985479	9	c("CORO1A", "UBC", "HGS", "VPS33B", "RAB7A", "UBA52")
REACTOME_PRE_NOTCH_EXPRESSION_AND_PROCESSING	0.999979	1	0.000919628	0.129029	0.380315	49	c("JUN", "RFNG", "ST3GAL6", "MAML3", "POGLUT1", "KAT2A", "MAML2", "MFNG", "ATP2A3", "LFNG", "ST3GAL3", "RUNX1", "EP300", "ELF3", "TFDP2", "MOV10", "ATP2A1", "SIRT6")
REACTOME_PRE_NOTCH_PROCESSING_IN_GOLGI	0.999205	1	0.0010924	0.154324	0.374446	18	c("RFNG", "ST3GAL6", "MFNG", "ATP2A3", "LFNG", "ST3GAL3")
REACTOME_PRE_NOTCH_PROCESSING_IN_THE_ENDOPLASMIC_RETICULUM	0.89924	1	0.00139575	0.329831	0.619799	6	c("POGLUT1", "NOTCH4", "NOTCH1", "NOTCH3", "NOTCH2", "POFUT1")
REACTOME_PROCESSING_AND_ACTIVATION_OF_SUMO	0.872913	1	0.00197375	-0.285408	-0.661467	10	c("SAE1", "SUMO3", "SUMO1", "SUMO2", "UBA2", "SENP5", "SENP1", "UBE2I", "RWDD3", "SENP2")
REACTOME_PROCESSING_OF_CAPPED_INTRONLESS_PRE_MRNA	0.614632	1	0.00284046	-0.298463	-0.896593	28	c("SNRPE", "LSM10", "SLBP", "SNRPG", "CPSF2", "CPSF1", "CPSF7", "CPSF3", "NUDT21", "NCBP1", "PAPOLA", "ZNF473", "CSTF2T", "CLP1", "CSTF3", "LSM11", "WDR33", "SNRPD3", "CSTF2", "CSTF1", "SYMPK", "SNRPB", "NCBP2", "CPSF4", "SNRPF", "PABPN1", "PCF11", "FIP1L1")
REACTOME_PROCESSING_OF_CAPPED_INTRON_CONTAINING_PRE_MRNA	1	1	0.000553017	0.129858	0.465479	233	c("U2AF1L4", "SNRNP70", "SRSF5", "SF3B5", "PRPF6", "SRRM2", "SRSF10", "SART1", "PQBP1", "XAB2", "GTF2F2", "NXF1", "DHX38", "SF3A2", "SRRT", "ZRSR2", "WBP4", "CD2BP2", "DDX39B", "POLR2L", "POLR2H", "DHX16", "BUD31", "NUP85", "PRPF31", "SUGP1", "PPWD1", "GTF2F1", "AAAS", "NUP93", "DDX39A", "U2AF2", "U2AF1", "FIP1L1", "DDX46", "LSM3", "WBP11", "HNRNPM", "CWC27", "PPIL3", "PCF11", "SNRNP35", "CTNNBL1…
REACTOME_PROCESSING_OF_DNA_DOUBLE_STRAND_BREAK_ENDS	0.709062	1	0.00294811	-0.249282	-0.871556	59	c("CLSPN", "DNA2", "NBN", "CHEK1", "EXO1", "BRIP1", "UBE2V2", "RFC3", "TIMELESS", "BARD1", "UBE2N", "SUMO1", "CCNA2", "SUMO2", "BRCC3", "RBBP8", "HERC2", "ATM", "BABAM1", "RNF4", "RPA1", "RMI2", "UBB", "TOP3A", "HUS1", "RHNO1", "RMI1", "BLM")
REACTOME_PROCESSING_OF_INTRONLESS_PRE_MRNAS	0.725337	1	0.00242547	-0.29834	-0.81682	19	c("CPSF2", "CPSF1", "CPSF7", "CPSF3", "NUDT21", "NCBP1", "PAPOLA", "CSTF2T", "CLP1", "CSTF3", "WDR33", "CSTF2", "CSTF1", "SYMPK", "NCBP2", "CPSF4", "PABPN1", "PCF11", "FIP1L1")
REACTOME_PROCESSING_OF_SMDT1	0.573238	1	0.00194122	0.402193	0.922896	14	c("SPG7", "PMPCA", "PARL", "PHB2", "MICU3", "STOML2", "SMDT1", "PHB")
REACTOME_PROCESSIVE_SYNTHESIS_ON_THE_C_STRAND_OF_THE_TELOMERE	0.974362	1	0.00117669	0.228149	0.514808	13	c("POLD4", "LIG1", "WRN", "RPA3", "POLD1", "PCNA", "POLD2", "FEN1")
REACTOME_PROCESSIVE_SYNTHESIS_ON_THE_LAGGING_STRAND	0.913368	1	0.00199769	-0.249029	-0.642665	15	c("DNA2", "POLA1")
REACTOME_PROGRAMMED_CELL_DEATH	0.39889	1	0.00543009	-0.248084	-1.01429	167	c("UNC5A", "DSG1", "TNFSF10", "PKP1", "OCLN", "CLSPN", "YWHAZ", "PSMA5", "PSMD14", "PSMB8", "PSMD5", "PSMB2", "FASLG", "PSMD11", "DYNLL1", "YWHAQ", "PSME3", "UNC5B", "PSMC4", "PSMB6", "GAS2", "PSMD12", "PTK2", "PSMA4", "PSMD8", "AKT3", "MAPK1", "DYNLL2", "DNM1L", "BAD", "PSMA2", "E2F1", "YWHAG", "PSMB3", "PSMA1", "TP53BP2", "DSP", "PSME4", "PSME1", "PSMB5", "BAK1", "TJP1", "YWHAB", "PLEC", "STAT3…
REACTOME_PROLACTIN_RECEPTOR_SIGNALING	0.0797632	0.692596	0.00801651	-0.613766	-1.45893	11	c("GHR", "PRLR")
REACTOME_PROLONGED_ERK_ACTIVATION_EVENTS	0.988405	1	0.00186289	-0.190717	-0.483338	14	c("CRK", "MAPK1", "YWHAB", "FRS2", "RAP1A", "MAP2K1", "NGF", "MAPK3", "BRAF", "CRKL", "RAPGEF1", "KIDINS220", "NTRK1", "MAP2K2")
REACTOME_PROPIONYL_COA_CATABOLISM	0.603856	1	0.00237522	-0.492917	-0.888025	4	c("MMAA", "PCCA")
REACTOME_PROSTACYCLIN_SIGNALLING_THROUGH_PROSTACYCLIN_RECEPTOR	0.355024	1	0.00367972	-0.417403	-1.07718	15	c("GNG11", "GNB4", "GNG4", "PTGIR", "GNG5", "GNB3", "GNB1", "GNG2", "GNB5")
REACTOME_PROSTANOID_LIGAND_RECEPTORS	0.435282	1	0.00243974	0.503326	1.04209	9	c("PTGER2", "PTGER3", "PTGDR2", "PTGDR", "PTGER1")
REACTOME_PROTEIN_FOLDING	0.464509	1	0.00414425	-0.263316	-0.986539	89	c("GNG11", "TUBB3", "RGS7", "CCNE2", "TUBB1", "SPHK1", "TUBB6", "GNAI1", "TUBA8", "TUBB2A", "PFDN2", "GNB4", "TBCC", "TUBA1A", "GNG4", "GNAZ", "AP3M1", "FBXO6", "GNG5", "FBXL5", "VBP1", "FBXW2", "TBCE", "KIF13A", "STAT3", "GNB3", "TBCB", "GNB1", "PDCL")
REACTOME_PROTEIN_LOCALIZATION	0.0205664	0.342568	0.0241451	-0.338263	-1.3717	156	c("DDO", "BAAT", "PHYH", "OTOF", "OTC", "DAO", "EHHADH", "PECR", "SCP2", "TIMM17A", "ALDH3A2", "HAO2", "SLC27A2", "CAT", "PAM16", "PEX19", "HAO1", "IDH1", "CYB5A", "FXN", "PXMP2", "UBL4A", "COA6", "ACOX1", "AMACR", "ABCD3", "NUDT19", "ACBD5", "SLC25A13", "PEX11B", "IDE", "COQ2", "PIPOX", "COA4", "SEC61B", "SERP1", "TOMM20", "CS", "NUDT7", "ECI2", "TIMM17B", "GNPAT", "PEX3", "PEX13", "SLC25A17", "…
REACTOME_PROTEIN_METHYLATION	0.98093	1	0.00185709	-0.204021	-0.507134	13	c("CALM1", "METTL21A", "PRMT3", "VCPKMT", "CAMKMT", "VCP", "HSPA8", "METTL22", "EEF1A1", "ETFB", "RPS2", "KIN", "EEF2")
REACTOME_PROTEIN_PROTEIN_INTERACTIONS_AT_SYNAPSES	0.223268	0.986799	0.0060031	-0.305104	-1.1219	79	c("GRIN2B", "SYT10", "DLGAP1", "SLITRK2", "GRM5", "LIN7A", "SYT9", "LRRC4B", "SYT1", "STXBP1", "PDLIM5", "SLITRK6", "GRM1", "EPB41L3", "GRIN2D", "PTPRD", "IL1RAP", "LIN7C", "LRFN3", "SYT7", "SHANK2", "BEGAIN")
REACTOME_PROTEIN_REPAIR	0.770724	1	0.00206495	-0.366277	-0.737708	6	c("PCMT1", "MSRB1", "MSRB2", "TXN")
REACTOME_PROTEIN_UBIQUITINATION	0.259883	1	0.00527582	-0.313043	-1.10405	62	c("UBE2C", "PRKDC", "UBE2K", "DERL1", "UBE2T", "UBE2W", "RNF152", "UBE2V2", "CDC73", "BCL10", "RNF144A", "UBE2G1", "PEX13", "RNF181", "UBE2N", "HLA-A")
REACTOME_PROTON_COUPLED_MONOCARBOXYLATE_TRANSPORT	0.164044	0.898639	0.00526603	-0.662362	-1.33404	6	SLC16A8
REACTOME_PTEN_REGULATION	0.913608	1	0.00314341	-0.205201	-0.814836	133	c("CBX2", "PSMA5", "PSMD14", "PSMB8", "PSMD5", "PSMB2", "PSMD11", "PREX2", "PSME3", "PSMC4", "LAMTOR2", "PSMB6", "AGO2", "NEDD4", "PSMD12", "PSMA4", "GATAD2B", "PSMD8", "AKT3", "MAPK1", "PSMA2", "PSMB3", "MTOR", "PSMA1", "PSME4", "PSME1", "PSMB5", "EZH2", "RBBP4", "AGO3", "RNF146", "XIAP", "PSMA3", "PSMB9", "PSMD10", "PSMB10", "RNF2", "PSMD7", "PSMC6", "TRIM27", "LAMTOR5", "AGO1", "SLC38A9", "ATF…
REACTOME_PTK6_EXPRESSION	0.24602	1	0.00359016	0.678614	1.21999	5	c("PELP1", "EPAS1", "HIF1A")
REACTOME_PTK6_PROMOTES_HIF1A_STABILIZATION	0.909589	1	0.00181529	-0.296381	-0.596933	6	c("EGFR", "LRRK2")
REACTOME_PTK6_REGULATES_CELL_CYCLE	0.378994	1	0.00328978	-0.542042	-1.09171	6	CCND1
REACTOME_PTK6_REGULATES_PROTEINS_INVOLVED_IN_RNA_PROCESSING	0.0721456	0.66817	0.00699782	0.789036	1.41851	5	c("KHDRBS2", "KHDRBS1")
REACTOME_PTK6_REGULATES_RHO_GTPASES_RAS_GTPASE_AND_MAP_KINASES	0.747076	1	0.00229429	-0.311548	-0.789564	14	c("NRAS", "ELMO1", "CRK", "KRAS", "DOCK1")
REACTOME_PTK6_REGULATES_RTKS_AND_THEIR_EFFECTORS_AKT1_AND_DOK1	0.80677	1	0.00150103	0.350559	0.725799	9	c("DOK1", "UBC", "ARAP1", "UBA52")
REACTOME_PURINERGIC_SIGNALING_IN_LEISHMANIASIS_INFECTION	0.854582	1	0.00129206	0.281957	0.71396	22	c("IL1B", "NLRP3", "P2RX7", "PSTPIP1", "ENTPD1", "NFKB2", "TXNIP", "CASP1", "HSP90AB1", "NT5E")
REACTOME_PURINE_CATABOLISM	0.562585	1	0.00280904	-0.350482	-0.919258	16	c("GDA", "PNP", "NUDT15", "XDH", "NUDT1", "NUDT5")
REACTOME_PURINE_RIBONUCLEOSIDE_MONOPHOSPHATE_BIOSYNTHESIS	0.949152	1	0.00125174	0.26298	0.558343	10	c("ATIC", "LHPP", "GART", "ADSL", "GMPS", "IMPDH2", "PFAS", "IMPDH1", "PAICS", "PPAT")
REACTOME_PURINE_SALVAGE	0.168368	0.903593	0.00423989	0.573044	1.29305	13	c("AMPD1", "APRT")
REACTOME_PYRIMIDINE_CATABOLISM	0.119627	0.825376	0.00649273	-0.580046	-1.37878	11	c("UPP2", "NT5M", "DPYD", "AGXT2", "DPYS", "UPB1")
REACTOME_PYRIMIDINE_SALVAGE	0.79637	1	0.00211428	-0.316719	-0.734034	10	c("UPP2", "UCK2", "CDA")
REACTOME_PYRUVATE_METABOLISM	0.463154	1	0.00337457	-0.328291	-0.986199	28	c("SLC16A8", "MPC2", "ME1", "PDP1", "LDHA", "GLO1", "DLAT", "DLD")
REACTOME_PYRUVATE_METABOLISM_AND_CITRIC_ACID_TCA_CYCLE	0.123084	0.825376	0.00758791	-0.366954	-1.25287	52	c("SLC16A8", "MPC2", "SDHD", "FAHD1", "ME1", "PDP1", "LDHA", "NNT", "GLO1", "SUCLG2", "DLAT", "IDH2", "SDHC", "ME3", "DLD", "FH", "CS", "SDHB", "MPC1", "ME2", "VDAC1")
REACTOME_RAB_GEFS_EXCHANGE_GTP_FOR_GDP_ON_RABS	0.999946	1	0.000802433	0.14355	0.461346	86	c("TRAPPC5", "RAB6B", "DENND1C", "RINL", "DENND6B", "RABGEF1", "ULK1", "RAB38", "DENND2D", "ALS2CL", "TRAPPC1", "SBF1", "HPS1", "TRAPPC12", "RAB13", "GDI1", "RAB39B", "HPS4", "RAB27A", "RAB32", "TRAPPC6A", "ALS2", "RAB7A", "RAB3IL1")
REACTOME_RAB_GERANYLGERANYLATION	0.833442	1	0.00115889	0.255576	0.778882	60	c("RAB26", "RAB24", "RAB17", "RAB40B", "RAB40A", "RAB6B")
REACTOME_RAB_REGULATION_OF_TRAFFICKING	0.999531	1	0.000731608	0.164991	0.55167	117	c("TRAPPC5", "SYTL1", "RAB6B", "DENND1C", "RINL", "RAB11B", "TBC1D17", "DENND6B", "RABGEF1", "ULK1", "RAB38", "DENND2D", "ALS2CL", "TSC2", "TRAPPC1", "SBF1", "HPS1", "TBC1D7", "TRAPPC12", "TBC1D10A", "TBC1D10C", "RAB13", "GDI1", "RAB39B", "HPS4", "RAB27A", "TBC1D20", "RAB32", "TRAPPC6A", "ALS2", "GGA3", "RAB7A", "RAB3IL1", "TBC1D16", "TBC1D10B", "CCZ1", "GGA1", "TBC1D2", "TBC1D25", "DENND4A", "TB…
REACTOME_RAF_ACTIVATION	0.701506	1	0.00263546	-0.278569	-0.849768	30	c("CALM1", "NRAS", "CAMK2B", "PPP2R5D", "KRAS", "PPP2R5A", "CAMK2D", "YWHAB", "CAMK2A", "PPP2R1A", "PPP2R5C", "PPP2R5E", "CAMK2G", "PPP2R1B")
REACTOME_RAF_INDEPENDENT_MAPK1_3_ACTIVATION	0.781848	1	0.0014141	0.30347	0.77545	23	c("DUSP1", "IL6", "MAP2K2", "DUSP8", "DUSP2", "DUSP4", "DUSP16", "DUSP9", "DUSP5", "DUSP6", "TYK2")
REACTOME_RAP1_SIGNALLING	0.795419	1	0.00219484	-0.296753	-0.752066	14	c("PRKG1", "YWHAZ")
REACTOME_RAS_ACTIVATION_UPON_CA2_INFLUX_THROUGH_NMDA_RECEPTOR	0.0182603	0.326055	0.0176399	-0.621262	-1.67875	18	c("GRIN2B", "NEFL", "CALM1", "NRAS", "GRIN2D", "CAMK2B", "RASGRF1", "KRAS", "CAMK2D")
REACTOME_RAS_SIGNALING_DOWNSTREAM_OF_NF1_LOSS_OF_FUNCTION_VARIANTS	0.438589	1	0.00301152	-0.512595	-1.0324	6	c("NRAS", "KRAS", "SPRED2")
REACTOME_RA_BIOSYNTHESIS_PATHWAY	0.0392728	0.498051	0.0120423	-0.566332	-1.55055	19	c("ADH1A", "ADH4", "ALDH1A2", "ALDH1A1", "RDH11", "ALDH8A1", "ADH1C", "AKR1C3")
REACTOME_REACTIONS_SPECIFIC_TO_THE_COMPLEX_N_GLYCAN_SYNTHESIS_PATHWAY	0.386058	1	0.00264133	0.524067	1.08503	9	c("FUT3", "LHB")
REACTOME_RECEPTOR_MEDIATED_MITOPHAGY	0.700915	1	0.00167727	0.37749	0.819684	11	c("MAP1LC3A", "ULK1", "CSNK2B", "PGAM5", "ATG12", "CSNK2A2", "SRC", "MAP1LC3B", "CSNK2A1", "FUNDC1", "ATG5")
REACTOME_RECEPTOR_TYPE_TYROSINE_PROTEIN_PHOSPHATASES	0.506305	1	0.00301938	-0.359997	-0.958673	17	c("SLITRK2", "LRRC4B", "SLITRK6", "PTPRD", "IL1RAP", "PPFIBP1", "PTPRF", "IL1RAPL2")
REACTOME_RECOGNITION_AND_ASSOCIATION_OF_DNA_GLYCOSYLASE_WITH_SITE_CONTAINING_AN_AFFECTED_PURINE	0.961288	1	0.00182926	-0.233003	-0.540013	10	NEIL3
REACTOME_RECOGNITION_OF_DNA_DAMAGE_BY_PCNA_CONTAINING_REPLICATION_COMPLEX	0.981885	1	0.00208997	-0.19106	-0.582824	30	c("DTL", "POLE2")
REACTOME_RECRUITMENT_OF_MITOTIC_CENTROSOME_PROTEINS_AND_COMPLEXES	0.999979	1	0.000818246	0.133439	0.424501	80	c("CDK11A", "NINL", "MZT2A", "MZT2B", "TUBB4A", "CSNK1D", "TUBGCP6", "HAUS5", "TUBA4A", "CDK11B", "OFD1", "PCNT", "CEP290", "CEP72", "CEP63", "DCTN1", "HSP90AA1", "NDE1", "CEP250", "PCM1", "CDK5RAP2", "CEP70", "CSNK1E", "CEP57", "DCTN3", "CNTRL")
REACTOME_RECRUITMENT_OF_NUMA_TO_MITOTIC_CENTROSOMES	0.879611	1	0.00282615	-0.215675	-0.805435	87	c("TUBB3", "NEK2", "TUBB1", "CDK1", "TUBB6", "TUBA8", "TUBB2A", "PLK4", "DYNLL1", "TUBG1", "TUBA1A", "PLK1", "NME7", "CEP192", "YWHAG")
REACTOME_RECYCLING_OF_BILE_ACIDS_AND_SALTS	0.0109358	0.232738	0.0223552	-0.693435	-1.75739	14	c("SLCO1B3", "BAAT", "SLC10A1", "SLCO1B1", "ABCB11", "NCOA2", "ALB", "SLCO1A2")
REACTOME_RECYCLING_OF_EIF2_GDP	0.880047	1	0.00191526	-0.294635	-0.642765	8	c("EIF2S1", "EIF2S3", "EIF2B1", "EIF2S2", "EIF2B3", "EIF2B4", "EIF2B2", "EIF2B5")
REACTOME_RECYCLING_PATHWAY_OF_L1	0.335877	1	0.00426453	-0.327864	-1.06343	40	c("TUBB3", "TUBB1", "TUBB6", "RDX", "DNM3", "TUBA8", "TUBB2A", "RPS6KA2", "TUBA1A", "RPS6KA3", "MAPK1")
REACTOME_REDUCTION_OF_CYTOSOLIC_CA_LEVELS	0.578205	1	0.00196265	0.423274	0.919097	11	c("ATP2B3", "SLC8A2")
REACTOME_REELIN_SIGNALLING_PATHWAY	0.0465248	0.536441	0.0100395	-0.796458	-1.52478	5	c("DAB1", "RELN")
REACTOME_REGULATED_PROTEOLYSIS_OF_P75NTR	0.68156	1	0.00238391	-0.348544	-0.828497	11	c("TRAF6", "PSENEN", "NFKB1", "NCSTN", "PSEN1", "ADAM17")
REACTOME_REGULATION_BY_C_FLIP	0.658728	1	0.0024397	-0.355623	-0.845323	11	c("TNFSF10", "FASLG")
REACTOME_REGULATION_OF_BETA_CELL_DEVELOPMENT	0.284206	1	0.00295061	0.414458	1.13828	33	c("NKX2-2", "INSM1", "PDX1", "PAX6", "GCK")
REACTOME_REGULATION_OF_CHOLESTEROL_BIOSYNTHESIS_BY_SREBP_SREBF	0.035653	0.474015	0.0143637	-0.426298	-1.46572	54	c("SQLE", "SC5D", "ELOVL6", "HMGCS1", "SCD", "SMARCD3", "NCOA2", "ACACA", "DHCR7", "SEC24D", "GPAM", "SAR1B", "GGPS1", "PPARA", "HMGCR", "INSIG2", "NFYA", "MTF1", "TGS1", "SEC23A")
REACTOME_REGULATION_OF_COMMISSURAL_AXON_PATHFINDING_BY_SLIT_AND_ROBO	0.0080089	0.198621	0.0207442	0.784967	1.66659	10	c("SLIT1", "DCC", "ROBO2", "ROBO3", "SLIT3")
REACTOME_REGULATION_OF_CYTOSKELETAL_REMODELING_AND_CELL_SPREADING_BY_IPP_COMPLEX_COMPONENTS	0.848996	1	0.00144336	0.338575	0.681594	8	c("PARVA", "TESK1", "PXN", "LIMS1", "ARHGEF6", "ACTN1", "PARVB", "RSU1")
REACTOME_REGULATION_OF_EXPRESSION_OF_SLITS_AND_ROBOS	0.99771	1	0.000656011	0.180743	0.626111	161	c("SLIT1", "ROBO2", "ROBO3", "RPS9", "ZSWIM8", "RPL18", "RPL13", "RPS28", "RPSA", "HOXA2", "RPS15", "RPLP2", "RPS4Y1", "RPL18A", "RPL41", "RPL36", "RPL14", "UBC", "RPS19", "RPL3", "RPL7A", "RPL27A", "RPL24", "RPS16", "PSMF1", "RPS12", "RPL15", "RPL28", "RPL10A", "RPS8", "FAU", "RPS2", "ROBO1", "EIF4G1", "UPF3A", "RPL11", "RPS3", "PSMD9", "RPL32", "RPL13A", "PSMC5", "RPL35", "RPL37", "RNPS1", "RPL…
REACTOME_REGULATION_OF_FOXO_TRANSCRIPTIONAL_ACTIVITY_BY_ACETYLATION	0.750336	1	0.00220729	-0.333136	-0.772082	10	c("KAT2B", "TXN", "FOXO1", "CREBBP", "FOXO3", "SIRT1", "EP300", "SIRT3", "TXNIP", "FOXO4")
REACTOME_REGULATION_OF_FZD_BY_UBIQUITINATION	0.541815	1	0.00198942	0.389996	0.946271	18	c("RSPO1", "RSPO4")
REACTOME_REGULATION_OF_GENE_EXPRESSION_BY_HYPOXIA_INDUCIBLE_FACTOR	0.630214	1	0.00246522	-0.382747	-0.8623	9	c("HIGD1A", "CITED2", "ARNT")
REACTOME_REGULATION_OF_GENE_EXPRESSION_IN_BETA_CELLS	0.448226	1	0.00229254	0.425118	1.01866	17	c("NKX2-2", "PDX1", "PAX6", "GCK")
REACTOME_REGULATION_OF_GENE_EXPRESSION_IN_EARLY_PANCREATIC_PRECURSOR_CELLS	0.356126	1	0.00337013	-0.587669	-1.12506	5	NKX6-1
REACTOME_REGULATION_OF_GENE_EXPRESSION_IN_ENDOCRINE_COMMITTED_NEUROG3_PROGENITOR_CELLS	0.00319776	0.104754	0.0353429	0.986694	1.4421	2	c("NKX2-2", "INSM1")
REACTOME_REGULATION_OF_GENE_EXPRESSION_IN_LATE_STAGE_BRANCHING_MORPHOGENESIS_PANCREATIC_BUD_PRECURSOR_CELLS	0.908616	1	0.00126853	0.276499	0.634471	14	c("MAML3", "KAT2A", "MAML2", "ONECUT1", "EP300")
REACTOME_REGULATION_OF_GLUCOKINASE_BY_GLUCOKINASE_REGULATORY_PROTEIN	0.999209	1	0.00206305	-0.14341	-0.437468	30	c("NUP35", "NUP133", "NDC1", "SEH1L", "NUP88", "NUP188", "NUP205", "TPR", "NUP43", "NUP62", "NUP98")
REACTOME_REGULATION_OF_GLYCOLYSIS_BY_FRUCTOSE_2_6_BISPHOSPHATE_METABOLISM	0.578395	1	0.00265855	-0.380587	-0.904663	11	c("PFKFB2", "PPP2R5D", "PFKFB1", "PPP2R1A", "PFKFB4", "PRKACB", "PPP2R1B")
REACTOME_REGULATION_OF_HSF1_MEDIATED_HEAT_SHOCK_RESPONSE	0.995605	1	0.00251818	-0.170782	-0.623849	76	c("BAG2", "HSPA12B", "SERPINH1", "NUP35", "HSPA4L", "TNFRSF21", "NUP133", "NDC1", "MAPK1", "SEH1L", "FKBP4", "HSPA5", "NUP88", "NUP188", "NUP205", "TPR")
REACTOME_REGULATION_OF_IFNA_SIGNALING	0.742946	1	0.00158133	0.355551	0.787489	12	c("SOCS3", "SOCS1", "USP18", "STAT2", "TYK2", "PTPN1", "PTPN6")
REACTOME_REGULATION_OF_IFNG_SIGNALING	0.694637	1	0.0024121	-0.326325	-0.827012	14	IFNG
REACTOME_REGULATION_OF_INNATE_IMMUNE_RESPONSES_TO_CYTOSOLIC_DNA	0.310852	1	0.00296357	0.506298	1.14244	13	c("ZBP1", "IRF3", "UBC", "TRIM56", "DDX41")
REACTOME_REGULATION_OF_INSULIN_LIKE_GROWTH_FACTOR_IGF_TRANSPORT_AND_UPTAKE_BY_INSULIN_LIKE_GROWTH_FACTOR_BINDING_PROTEINS_IGFBPS	0.178612	0.910759	0.00727858	-0.295883	-1.14252	109	c("SCG2", "AFP", "TMEM132A", "PCSK9", "SPP2", "KNG1", "CDH2", "SDC2", "SERPIND1", "APOB", "CP", "FGG", "APOA2", "ITIH2", "AHSG", "SERPINA10", "PAPPA2", "F5", "FN1", "APOA5", "PLG", "ALB", "SHISA5", "SERPINA1", "IGFBP3", "TF", "CALU", "MMP2")
REACTOME_REGULATION_OF_INSULIN_SECRETION	0.871456	1	0.00265588	-0.222259	-0.792377	66	c("GNG11", "SLC2A2", "ADRA2A", "ITPR2", "CACNA1E", "CACNB2", "STXBP1", "CACNB3", "GNAI1", "ADCY8", "GNB4", "SLC2A1", "GNG4", "GNG5", "PRKAR2A", "SNAP25", "IQGAP1", "ACSL3", "GNB3", "GNB1", "GNAQ", "KCNJ11")
REACTOME_REGULATION_OF_KIT_SIGNALING	0.994714	1	0.00188642	-0.173453	-0.45494	16	c("LYN", "YES1", "CBL", "SOCS6", "SOS1", "PRKCA", "KITLG", "GRB2", "SRC", "SH2B3", "FYN", "PTPN6", "LCK", "SH2B2", "SOCS1", "KIT")
REACTOME_REGULATION_OF_LIPID_METABOLISM_BY_PPARALPHA	0.425341	1	0.00469137	-0.257037	-1.0037	118	c("CYP7A1", "ANKRD1", "FADS1", "APOA2", "FABP1", "ACSL1", "ME1", "AGT", "AHRR", "HMGCS1", "SULT2A1", "SMARCD3", "APOA5", "NCOA2", "RORA", "MED31", "ABCB4", "ACOX1", "TNFRSF21", "PPARA", "HMGCR", "MED20", "GRHL1", "NFYA", "MTF1", "ARNT", "TGS1", "CDK19", "CLOCK", "PPARGC1B", "HMGCS2", "MED29", "MED21", "MED13", "MED11", "NR1H4", "TXNRD1", "MED9", "ACADM", "CPT2", "CCNC")
REACTOME_REGULATION_OF_LOCALIZATION_OF_FOXO_TRANSCRIPTION_FACTORS	0.16467	0.898639	0.00548226	-0.549504	-1.30618	11	c("YWHAZ", "YWHAQ", "AKT3", "YWHAG", "YWHAB")
REACTOME_REGULATION_OF_MECP2_EXPRESSION_AND_ACTIVITY	0.577519	1	0.00298055	-0.301241	-0.918929	30	c("CALM1", "LBR", "CAMK2B", "CAMK4", "AGO2", "CAMK2D", "CAMK2A", "AGO3", "HTT", "CREB1", "AGO1", "AGO4", "CAMK2G", "NCOR1")
REACTOME_REGULATION_OF_MRNA_STABILITY_BY_PROTEINS_THAT_BIND_AU_RICH_ELEMENTS	0.277483	1	0.00541984	-0.291284	-1.0819	84	c("YWHAZ", "PSMA5", "PSMD14", "PSMB8", "PSMD5", "EXOSC4", "PSMB2", "PSMD11", "PSME3", "PSMC4", "PSMB6", "PSMD12", "PSMA4", "PSMD8", "PSMA2", "PSMB3", "PSMA1", "PSME4", "PSME1", "PSMB5", "TNPO1", "XPO1", "PABPC1", "YWHAB", "MAPK14", "PSMA3", "PSMB9", "PSMD10", "PSMB10", "PSMD7", "PSMC6")
REACTOME_REGULATION_OF_PLK1_ACTIVITY_AT_G2_M_TRANSITION	0.914617	1	0.00274808	-0.209438	-0.780706	86	c("NEK2", "CDK1", "CCNB1", "AURKA", "PLK4", "CCNB2", "DYNLL1", "RAB8A", "AJUBA", "TUBG1", "TUBA1A", "PLK1", "CEP192", "YWHAG", "CKAP5", "PAFAH1B1", "HAUS1", "PPP1CB", "FGFR1OP", "CEP76", "PPP2R1A", "PPP1R12B", "ODF2", "HAUS2")
REACTOME_REGULATION_OF_PTEN_GENE_TRANSCRIPTION	0.879115	1	0.00108303	0.245082	0.744797	59	c("JUN", "SALL4", "ATN1", "RING1", "CBX8", "SNAI1", "LAMTOR4", "MTA1", "PPARG", "MBD3", "EED", "CHD3", "SCMH1", "HDAC3", "RRAGB", "BMI1")
REACTOME_REGULATION_OF_PTEN_LOCALIZATION	0.939768	1	0.00184116	-0.253669	-0.571499	9	c("NEDD4", "XIAP", "USP7", "UBB", "PTEN", "RPS27A", "UBA52", "PML", "UBC")
REACTOME_REGULATION_OF_PTEN_MRNA_TRANSLATION	0.328899	1	0.00368127	-0.498487	-1.12305	9	c("AGO2", "AGO3", "AGO1", "AGO4")
REACTOME_REGULATION_OF_PTEN_STABILITY_AND_ACTIVITY	0.0109019	0.232738	0.0269029	-0.456063	-1.62167	65	c("PSMA5", "PSMD14", "PSMB8", "PSMD5", "PSMB2", "PSMD11", "PREX2", "PSME3", "PSMC4", "PSMB6", "NEDD4", "PSMD12", "PSMA4", "PSMD8", "AKT3", "PSMA2", "PSMB3", "PSMA1", "PSME4", "PSME1", "PSMB5", "RNF146", "XIAP", "PSMA3", "PSMB9", "PSMD10", "PSMB10", "PSMD7", "PSMC6")
REACTOME_REGULATION_OF_PYRUVATE_DEHYDROGENASE_PDH_COMPLEX	0.992358	1	0.00187281	-0.18052	-0.465865	15	c("PDP1", "DLAT", "DLD", "PDHX", "PDK2")
REACTOME_REGULATION_OF_RAS_BY_GAPS	0.0960866	0.749878	0.00892999	-0.361083	-1.28074	64	c("PSMA5", "PSMD14", "PSMB8", "PSMD5", "NRAS", "PSMB2", "PSMD11", "PSME3", "PSMC4", "PSMB6", "RASAL2", "PSMD12", "PSMA4", "PSMD8", "PSMA2", "KRAS", "PSMB3", "PSMA1", "PSME4", "PSME1", "PSMB5", "SPRED2", "PSMA3", "PSMB9", "PSMD10", "PSMB10", "PSMD7", "PSMC6", "RBX1")
REACTOME_REGULATION_OF_RUNX1_EXPRESSION_AND_ACTIVITY	0.557483	1	0.00284405	-0.346849	-0.923658	17	c("CDK6", "CCND1", "AGO2", "AGO3", "AGO1", "CBFB", "AGO4")
REACTOME_REGULATION_OF_RUNX2_EXPRESSION_AND_ACTIVITY	0.0534654	0.577195	0.0121797	-0.382728	-1.37165	68	c("TWIST1", "PSMA5", "PSMD14", "PSMB8", "PSMD5", "PSMB2", "PSMD11", "STAT1", "PSME3", "PSMC4", "PSMB6", "PSMD12", "PSMA4", "PSMD8", "PSMA2", "WWP1", "SKP2", "PSMB3", "PSMA1", "PPARGC1B", "PSME4", "PSME1", "PSMB5", "ESR1", "PSMA3", "PSMB9", "PSMD10", "PSMB10", "PSMD7", "PSMC6", "RBX1", "HIVEP3", "CBFB")
REACTOME_REGULATION_OF_RUNX3_EXPRESSION_AND_ACTIVITY	0.0289993	0.44101	0.0159416	-0.436618	-1.5012	54	c("MDM2", "PSMA5", "PSMD14", "PSMB8", "PSMD5", "PSMB2", "PSMD11", "PSME3", "PSMC4", "PSMB6", "PSMD12", "PSMA4", "PSMD8", "SMURF2", "PSMA2", "PSMB3", "PSMA1", "PSME1", "PSMB5", "PSMA3", "PSMB9", "PSMD10", "PSMB10", "PSMD7", "PSMC6")
REACTOME_REGULATION_OF_SIGNALING_BY_CBL	0.999147	1	0.00196451	-0.144584	-0.410512	22	c("PIK3R1", "LYN", "CRK", "YES1", "CBL", "PIK3R2", "UBB", "GRB2", "RPS27A", "HCK", "VAV1", "SYK", "FYN", "CRKL", "UBA52", "PIK3CA", "BLNK", "RAPGEF1", "UBC", "PIK3R3", "PIK3CD", "PIK3CB")
REACTOME_REGULATION_OF_SIGNALING_BY_NODAL	0.118133	0.823978	0.00633136	-0.6656	-1.39897	7	c("LEFTY2", "ACVR1C", "TDGF1")
REACTOME_REGULATION_OF_TLR_BY_ENDOGENOUS_LIGAND	0.257786	1	0.0044623	-0.437344	-1.16465	17	c("APOB", "FGB", "FGG", "LBP")
REACTOME_REGULATION_OF_TNFR1_SIGNALING	0.444411	1	0.00220645	0.373975	1.01476	31	c("SPPL2B", "TNFAIP3", "TRADD", "IKBKG", "USP2", "BIRC3", "RNF31", "IKBKB", "UBC", "TRAF1", "RBCK1")
REACTOME_REGULATION_OF_TP53_ACTIVITY	1	1	0.00313392	-0.119733	-0.484275	153	c("CDK1", "PRKAB2", "DNA2", "NBN", "MDM2", "CHEK1", "TP53INP1", "AURKA", "EXO1", "SMYD2", "SGK1", "BRIP1", "TPX2", "SETD9", "TAF5", "TAF2", "GATAD2B", "AKT3", "PRKAA2", "RFC3", "BARD1", "MTOR", "TP53BP2", "TAF9B", "MEAF6", "TP53RK", "TTC5", "RBBP4", "DYRK2", "HIPK1", "PRKAB1", "CCNA2", "MAPK14", "PRMT5", "PIP4K2C", "TAF4", "PPP2R1A", "RBBP8", "PRKAA1", "ATM", "PPP2R5C", "TAF12", "SUPT16H", "TP53"…
REACTOME_REGULATION_OF_TP53_ACTIVITY_THROUGH_ACETYLATION	0.991991	1	0.00206286	-0.175746	-0.532159	29	c("GATAD2B", "AKT3", "MEAF6", "RBBP4", "PIP4K2C", "TP53", "PIP4K2A", "PIP4K2B", "BRPF3", "MAP2K6", "HDAC1", "MTA2", "HDAC2", "CHD4", "AKT1", "PIN1", "GATAD2A", "KAT6A", "RBBP7", "ING2", "BRD1", "AKT2", "EP300", "BRD7", "PML", "CHD3", "MBD3", "BRPF1", "ING5")
REACTOME_REGULATION_OF_TP53_ACTIVITY_THROUGH_ASSOCIATION_WITH_CO_FACTORS	0.190406	0.913947	0.00395666	0.561195	1.26631	13	c("TP63", "POU4F1", "PPP1R13L", "TP73", "BANP", "ZNF385A")
REACTOME_REGULATION_OF_TP53_ACTIVITY_THROUGH_METHYLATION	0.905349	1	0.00205819	-0.246731	-0.666708	18	c("MDM2", "SMYD2", "SETD9", "TTC5", "PRMT5", "ATM", "TP53", "UBB")
REACTOME_REGULATION_OF_TP53_ACTIVITY_THROUGH_PHOSPHORYLATION	0.757662	1	0.00310923	-0.23195	-0.86773	88	c("PRKAB2", "DNA2", "NBN", "MDM2", "CHEK1", "TP53INP1", "AURKA", "EXO1", "BRIP1", "TPX2", "TAF5", "TAF2", "PRKAA2", "RFC3", "BARD1", "TAF9B", "TP53RK", "DYRK2", "HIPK1", "PRKAB1", "CCNA2", "MAPK14", "TAF4", "RBBP8", "PRKAA1", "ATM", "TAF12", "SUPT16H", "TP53", "RPA1", "RMI2", "UBB", "TAF13", "NUAK1", "TOP3A", "HUS1")
REACTOME_REGULATION_OF_TP53_EXPRESSION_AND_DEGRADATION	0.99741	1	0.000982301	0.170325	0.475313	36	c("PRDM1", "CDKN2A", "PRR5", "USP2")
REACTOME_RELAXIN_RECEPTORS	0.145419	0.86097	0.00514656	-0.927367	-1.23655	1	RXFP1
REACTOME_RELEASE_OF_APOPTOTIC_FACTORS_FROM_THE_MITOCHONDRIA	0.434132	1	0.00294296	-0.588736	-1.06065	4	c("BAK1", "BAX", "CYCS")
REACTOME_RELEASE_OF_HH_NP_FROM_THE_SECRETING_CELL	0.419781	1	0.0031579	-0.476638	-1.03982	8	c("IHH", "GPC5")
REACTOME_REMOVAL_OF_AMINOTERMINAL_PROPEPTIDES_FROM_GAMMA_CARBOXYLATED_PROTEINS	0.772252	1	0.00216213	-0.325346	-0.754029	10	c("F9", "PROS1")
REACTOME_REMOVAL_OF_THE_FLAP_INTERMEDIATE_FROM_THE_C_STRAND	0.945263	1	0.00187535	-0.24206	-0.575382	11	DNA2
REACTOME_REPRESSION_OF_WNT_TARGET_GENES	0.353405	1	0.00273397	0.489325	1.10414	13	c("TLE1", "TLE2", "MYC", "LEF1", "AXIN2", "TCF7L2", "TCF7", "CTBP1", "TLE3", "TCF7L1")
REACTOME_REPRODUCTION	0.769831	1	0.00125408	0.265824	0.824147	67	c("CATSPERD", "SYCE1", "ADAM21", "ACR", "REC8", "CATSPER3", "MSH4")
REACTOME_RESOLUTION_OF_ABASIC_SITES_AP_SITES	0.989933	1	0.000983184	0.192324	0.542103	38	c("NEIL1", "POLB", "POLD4", "LIG1", "PNKP", "MBD4", "RFC4", "SMUG1", "RPA3", "XRCC1", "MUTYH", "POLD1", "PCNA", "POLE4", "POLD2", "ADPRHL2", "FEN1")
REACTOME_RESOLUTION_OF_AP_SITES_VIA_THE_MULTIPLE_NUCLEOTIDE_PATCH_REPLACEMENT_PATHWAY	0.998858	1	0.00104056	0.156166	0.406006	25	c("POLB", "POLD4", "LIG1", "RFC4", "RPA3", "POLD1", "PCNA", "POLE4", "POLD2", "ADPRHL2", "FEN1")
REACTOME_RESOLUTION_OF_D_LOOP_STRUCTURES	0.928805	1	0.00218871	-0.222704	-0.684265	31	c("DNA2", "NBN", "EXO1", "BRIP1", "RAD51AP1")
REACTOME_RESOLUTION_OF_D_LOOP_STRUCTURES_THROUGH_SYNTHESIS_DEPENDENT_STRAND_ANNEALING_SDSA	0.48621	1	0.00323356	-0.331827	-0.97087	25	c("DNA2", "NBN", "EXO1", "BRIP1", "RAD51AP1")
REACTOME_RESOLUTION_OF_SISTER_CHROMATID_COHESION	0.0016416	0.0718442	0.0781703	-0.43448	-1.68615	113	c("TUBB3", "CENPF", "SPC25", "ERCC6L", "TUBB1", "BIRC5", "CDK1", "CDCA8", "CENPA", "NUF2", "BUB1", "CDC20", "CCNB1", "TUBB6", "CENPL", "NDC80", "SKA1", "KIF18A", "TUBA8", "TUBB2A", "SPC24", "CCNB2", "DYNLL1", "BUB1B", "PDS5A", "CENPE", "TUBA1A", "PLK1", "RAD21", "NUP133", "DYNLL2", "CENPK", "PPP2R5D", "SEH1L", "PPP2R5A", "ZWINT", "ZWILCH", "XPO1", "RPS27", "TAOK1", "NSL1", "CKAP5", "PDS5B", "SKA2…
REACTOME_RESPIRATORY_ELECTRON_TRANSPORT	0.0873261	0.713963	0.0102606	-0.329605	-1.25518	99	c("SDHD", "MT-ND6", "MT-ND2", "MT-ND3", "MT-CYB", "MT-CO3", "NDUFV2", "NDUFA5", "SDHC", "MT-ND4", "COX20", "MT-ND1", "MT-ND5", "MT-CO2", "NDUFAF6", "UQCR11", "SDHB", "COX16", "COX6C", "NDUFS1", "ETFA", "NDUFB9", "NDUFAF4", "NDUFA6", "COX7B", "NDUFA4", "UQCRB", "COX8A", "NDUFA9", "CYC1", "ETFDH", "COX7A2L", "NDUFS5", "COX14", "UQCR10", "COX6A1", "UQCRFS1", "UQCRC2", "COQ10B", "COX18", "NDUFB3", "S…
REACTOME_RESPIRATORY_ELECTRON_TRANSPORT_ATP_SYNTHESIS_BY_CHEMIOSMOTIC_COUPLING_AND_HEAT_PRODUCTION_BY_UNCOUPLING_PROTEINS	0.133665	0.848033	0.00836761	-0.30928	-1.18819	105	c("SDHD", "MT-ND6", "MT-ND2", "MT-ND3", "MT-CYB", "MT-CO3", "NDUFV2", "MT-ATP6", "NDUFA5", "SDHC", "MT-ND4", "COX20", "MT-ND1", "MT-ND5", "MT-CO2", "NDUFAF6", "UQCR11", "SDHB", "COX16", "COX6C", "NDUFS1", "ETFA", "NDUFB9", "NDUFAF4", "NDUFA6", "COX7B", "NDUFA4", "UQCRB", "COX8A", "NDUFA9", "CYC1", "ETFDH", "MT-ATP8", "COX7A2L", "NDUFS5", "COX14", "UQCR10", "COX6A1", "UQCRFS1", "UQCRC2", "COQ10B",…
REACTOME_RESPONSE_OF_EIF2AK1_HRI_TO_HEME_DEFICIENCY	0.636817	1	0.00257443	-0.336609	-0.868679	15	c("CHAC1", "CEBPG", "EIF2S1", "GRB10")
REACTOME_RESPONSE_OF_EIF2AK4_GCN2_TO_AMINO_ACID_DEFICIENCY	0.41638	1	0.00208798	0.314335	1.02668	97	c("ATF3", "RPS9", "RPL18", "RPL13", "RPS28", "RPSA", "RPS15", "RPLP2", "RPS4Y1", "RPL18A", "RPL41", "RPL36", "RPL14", "RPS19", "RPL3", "RPL7A", "RPL27A", "RPL24", "RPS16", "ASNS", "RPS12", "RPL15", "RPL28", "RPL10A", "RPS8", "FAU", "RPS2", "RPL11", "RPS3", "RPL32", "RPL13A", "EIF2AK4", "RPL35", "RPL37", "RPL26L1", "CEBPB", "RPS26", "RPL19", "RPL35A", "RPS24", "RPS5", "RPS6", "RPS21", "RPS10", "UB…
REACTOME_RESPONSE_OF_MTB_TO_PHAGOCYTOSIS	0.962408	1	0.0020214	-0.21122	-0.59971	22	c("MAPK1", "ENO1", "KPNA1", "TRIM27", "PGK1", "KPNB1", "SFPQ", "UBB", "RNF213", "RAB5A", "GSK3A", "RPS27A", "ATP6V1H", "MAPK3", "UBA52", "RAB7A", "VPS33B", "HGS", "DUSP16", "UBC", "CORO1A", "NOS2")
REACTOME_RESPONSE_TO_ELEVATED_PLATELET_CYTOSOLIC_CA2	0.0443763	0.535395	0.0153215	-0.335665	-1.32035	124	c("CD109", "LEFTY2", "ECM1", "EGF", "ITGB3", "TGFB2", "SPP2", "APOH", "KNG1", "RAB27B", "HRG", "FGB", "MMRN1", "FGG", "AHSG", "A2M", "F5", "FN1", "ORM1", "CALM1", "TAGLN2", "PLG", "PROS1", "SERPING1", "ALB", "FAM49B", "SERPINA1", "TF", "CALU", "F8", "SYTL4", "MANF", "TMX3", "PPIA", "ORM2", "FGA", "IGF1", "SOD1", "VCL", "LHFPL2", "APLP2", "HGF", "PHACTR2", "CD9", "CAP1", "FLNA", "HSPA5")
REACTOME_RESPONSE_TO_METAL_IONS	0.14731	0.862754	0.00581742	-0.560584	-1.33252	11	c("SNCB", "MT1H", "MT1E", "MT1G", "MT1A", "MTF1", "CSRP1", "MT1F")
REACTOME_RETINOID_CYCLE_DISEASE_EVENTS	0.149566	0.862754	0.00459027	0.622937	1.32258	10	c("RLBP1", "STRA6", "RDH5", "RDH12", "NAPEPLD", "ABCA4")
REACTOME_RETROGRADE_NEUROTROPHIN_SIGNALLING	0.996233	1	0.00113339	0.181112	0.41559	14	c("CLTA", "AP2A1", "NTRK1", "AP2M1", "DNM2", "AP2A2", "SH3GL2")
REACTOME_RETROGRADE_TRANSPORT_AT_THE_TRANS_GOLGI_NETWORK	0.997733	1	0.000926479	0.170984	0.502301	48	c("RAB6B", "VPS51", "ARFRP1", "GOLGA4", "COG8", "ARFIP2", "GCC2", "GCC1", "RABEPK", "TMF1", "IGF2R", "SYS1", "RGP1", "RAB43", "COG6", "NAPA", "COG7", "COG4", "GOLGA1", "RAB9A", "PLIN3", "VPS53")
REACTOME_RET_SIGNALING	0.966549	1	0.00102528	0.217713	0.610629	37	c("SHC3", "GDNF", "GRB7", "PIK3CB", "GAB1", "PIK3CD", "DOK1", "PIK3R3", "DOK2")
REACTOME_REVERSIBLE_HYDRATION_OF_CARBON_DIOXIDE	0.0430602	0.525193	0.0106586	-0.741147	-1.55776	7	c("CA12", "CA13", "CA3", "CA2", "CA14")
REACTOME_RHO_GTPASES_ACTIVATE_CIT	0.971146	1	0.00195144	-0.207012	-0.55938	18	c("KIF14", "RHOC", "PRC1", "MYL12B")
REACTOME_RHO_GTPASES_ACTIVATE_FORMINS	0.00391458	0.11969	0.0520218	-0.400534	-1.57901	126	c("TUBB3", "CENPF", "SPC25", "ERCC6L", "TUBB1", "BIRC5", "PFN2", "CDCA8", "CENPA", "NUF2", "BUB1", "CDC20", "DIAPH3", "TUBB6", "DIAPH2", "CENPL", "NDC80", "SKA1", "KIF18A", "TUBA8", "TUBB2A", "SPC24", "RHOC", "SRGAP2", "DYNLL1", "CDC42", "BUB1B", "FMNL3", "DAAM1", "CENPE", "TUBA1A", "PLK1", "NUP133", "DYNLL2", "CENPK", "PPP2R5D", "SEH1L", "PPP2R5A", "ZWINT", "ZWILCH", "XPO1", "RPS27", "TAOK1", "N…
REACTOME_RHO_GTPASES_ACTIVATE_IQGAPS	0.0598043	0.609512	0.00999245	-0.496326	-1.45216	25	c("TUBB3", "TUBB1", "IQGAP3", "TUBB6", "CALM1", "TUBA8", "TUBB2A", "IQGAP2", "CDC42", "TUBA1A")
REACTOME_RHO_GTPASES_ACTIVATE_KTN1	0.426772	1	0.00244077	0.481153	1.04478	11	c("KLC3", "KIF5A", "KLC4")
REACTOME_RHO_GTPASES_ACTIVATE_NADPH_OXIDASES	0.154761	0.878254	0.00431629	0.508729	1.28818	22	c("NOXA1", "S100A8", "NCF1", "NCF4", "PRKCZ", "NOXO1", "CYBA", "MAPK11", "S100A9", "PIK3R4", "RAC2", "PRKCD")
REACTOME_RHO_GTPASES_ACTIVATE_PAKS	0.994241	1	0.0019589	-0.170985	-0.479885	21	c("CALM1", "CDC42", "MYL12B", "FLNA", "MYLK", "LIMK1", "PPP1CB", "PPP1R12B", "NF2")
REACTOME_RHO_GTPASES_ACTIVATE_PKNS	0.268909	1	0.00463332	-0.368927	-1.1254	30	c("AR", "YWHAZ", "NCOA2", "RHOC", "YWHAQ", "MYL12B", "PPP1R14A", "YWHAG", "CDC25C", "YWHAB", "PPP1CB", "PKN3", "PPP1R12B")
REACTOME_RHO_GTPASES_ACTIVATE_RHOTEKIN_AND_RHOPHILINS	0.187884	0.910759	0.00409116	0.635585	1.27951	8	c("ROPN1", "LIN7B", "RHPN1", "RTKN")
REACTOME_RHO_GTPASES_ACTIVATE_ROCKS	0.999824	1	0.00190766	-0.133737	-0.361379	18	c("RHOC", "MYL12B", "LIMK1", "PPP1CB", "LIMK2", "PPP1R12B")
REACTOME_RHO_GTPASES_ACTIVATE_WASPS_AND_WAVES	0.444877	1	0.00357381	-0.313693	-0.995923	36	c("ACTR3", "CDC42", "WIPF3", "PTK2", "MAPK1", "ARPC5", "WIPF2", "ACTR2", "NCKIPSD", "ACTB", "ABL1", "CYFIP1", "ARPC4", "NCKAP1", "ACTG1", "NCKAP1L", "WASF3", "GRB2", "ABI2")
REACTOME_RHO_GTPASE_CYCLE	0.207112	0.951722	0.00320632	0.337691	1.14988	137	c("ARHGAP36", "ARHGEF37", "ARHGAP33", "ARHGEF1", "ARHGEF5", "ARHGEF38", "ARHGAP6", "RHOH", "ARHGDIA", "MCF2", "ARHGAP9", "RHOT2", "ARHGEF35", "TAGAP", "ARHGEF33", "RASGRF2", "ARHGAP4", "MCF2L", "TRIP10", "RHOJ", "ARHGEF40", "SRGAP3", "NGEF", "ARAP2", "ARHGEF10L", "FGD3", "ARHGAP26", "CHN1", "ARHGEF19", "ARHGAP8", "DLC1", "ARHGAP25", "PLEKHG5", "ARHGAP28", "ARHGAP44", "FGD1", "ARHGAP39", "STARD8",…
REACTOME_RHO_GTPASE_EFFECTORS	0.237103	1	0.00834531	-0.251095	-1.07225	245	c("TUBB3", "CENPF", "SPC25", "ERCC6L", "TUBB1", "AR", "BIRC5", "PFN2", "CDCA8", "CENPA", "NUF2", "BUB1", "IQGAP3", "CDC20", "DIAPH3", "YWHAZ", "TUBB6", "CALM1", "KIF14", "NCOA2", "DIAPH2", "CENPL", "NDC80", "SKA1", "KIF18A", "TUBA8", "TUBB2A", "SPC24", "IQGAP2", "RHOC", "ACTR3", "SRGAP2", "DYNLL1", "YWHAQ", "TAX1BP3", "CDC42", "WIPF3", "BUB1B", "FMNL3", "CYBB", "DAAM1", "CENPE", "TUBA1A", "PLK1",…
REACTOME_RIPK1_MEDIATED_REGULATED_NECROSIS	0.977888	1	0.0019709	-0.198871	-0.551391	20	c("TNFSF10", "FASLG")
REACTOME_RIP_MEDIATED_NFKB_ACTIVATION_VIA_ZBP1	0.337877	1	0.00276623	0.463175	1.10986	17	c("ZBP1", "NFKBIB", "TICAM1", "IKBKG", "NFKBIA", "IKBKB", "NFKB2")
REACTOME_RMTS_METHYLATE_HISTONE_ARGININES	0.939253	1	0.00214737	-0.219505	-0.664661	29	c("CCND1", "SMARCD3", "PRMT6", "SMARCE1", "WDR77", "PRMT5", "SMARCD1", "SMARCB1", "PRMT3", "ARID2", "ARID1A", "DNMT3A", "CDK4", "CARM1", "WDR5", "SMARCD2")
REACTOME_RNA_POLYMERASE_III_CHAIN_ELONGATION	0.918237	1	0.00203653	-0.241005	-0.651235	18	c("POLR2K", "POLR3K", "POLR3B", "POLR2F", "POLR3C", "POLR1C", "POLR3F", "POLR3D", "POLR3A", "POLR3GL", "POLR3E", "CRCP", "POLR1D", "POLR2E", "POLR3G", "POLR3H", "POLR2H", "POLR2L")
REACTOME_RNA_POLYMERASE_III_TRANSCRIPTION	0.997606	1	0.00218821	-0.158985	-0.518185	41	c("POLR2K", "POU2F1", "POLR3K", "NFIA", "POLR3B", "POLR2F", "SNAPC1", "POLR3C", "GTF3C4", "GTF3A", "GTF3C2", "POLR1C", "POLR3F", "GTF3C6", "NFIC", "ZNF143", "SNAPC2", "SNAPC5", "SSB", "POLR3D", "SNAPC3", "POLR3A", "BRF2", "POLR3GL", "GTF3C3", "POLR3E", "CRCP", "BDP1", "TBP", "POLR1D", "NFIB", "POLR2E", "GTF3C5", "POLR3G", "NFIX", "GTF3C1", "BRF1", "POLR3H", "POLR2H", "POLR2L")
REACTOME_RNA_POLYMERASE_III_TRANSCRIPTION_INITIATION_FROM_TYPE_1_PROMOTER	0.88165	1	0.00223479	-0.241115	-0.724319	28	c("POLR2K", "POLR3K", "POLR3B", "POLR2F", "POLR3C", "GTF3C4", "GTF3A", "GTF3C2", "POLR1C", "POLR3F", "GTF3C6", "POLR3D", "POLR3A", "POLR3GL", "GTF3C3", "POLR3E", "CRCP", "BDP1", "TBP", "POLR1D", "POLR2E", "GTF3C5", "POLR3G", "GTF3C1", "BRF1", "POLR3H", "POLR2H", "POLR2L")
REACTOME_RNA_POLYMERASE_III_TRANSCRIPTION_INITIATION_FROM_TYPE_3_PROMOTER	0.988901	1	0.00205594	-0.181118	-0.544086	28	c("POLR2K", "POU2F1", "POLR3K", "POLR3B", "POLR2F", "SNAPC1", "POLR3C")
REACTOME_RNA_POLYMERASE_III_TRANSCRIPTION_TERMINATION	0.900429	1	0.00213702	-0.24106	-0.691769	23	c("POLR2K", "POLR3K", "NFIA", "POLR3B", "POLR2F", "POLR3C", "POLR1C", "POLR3F", "NFIC", "SSB", "POLR3D", "POLR3A", "POLR3GL", "POLR3E", "CRCP", "POLR1D", "NFIB", "POLR2E", "POLR3G", "NFIX", "POLR3H", "POLR2H", "POLR2L")
REACTOME_RNA_POLYMERASE_II_TRANSCRIBES_SNRNA_GENES	0.853472	1	0.00108357	0.246343	0.774953	74	c("ELL3", "RNU12", "SSU72", "SNAPC4", "INTS1", "POU2F2", "NABP1", "ELL", "GTF2F2", "SUPT5H", "SRRT", "INTS9", "POLR2L", "TAF11", "POLR2H", "CDK9", "GTF2F1", "GTF2E2", "INTS4", "INTS10", "PCF11")
REACTOME_RNA_POLYMERASE_II_TRANSCRIPTION	1	1	0.0191758	-0.104627	-0.501425	1217	c("GRIN2B", "IHH", "GPX2", "IFNG", "OPRK1", "CCNE2", "UBE2C", "GAD1", "ZNF560", "ZNF717", "FBXO32", "HDAC9", "OCLN", "ZNF300", "AR", "BIRC5", "CDK1", "E2F7", "RRM2B", "PRKAB2", "GLI2", "ZNF233", "HNF4G", "TWIST1", "DNA2", "SOX9", "PRDX2", "TFAP2E", "RORB", "TRPC3", "CLDN5", "RRM2", "ZNF250", "CDKN1A", "YWHAZ", "ZFP1", "CCNB1", "THRB", "FKBP5", "ZFP37", "LIFR", "NBN", "RSPO3", "CDK6", "CBX2", "CAT…
REACTOME_RNA_POLYMERASE_II_TRANSCRIPTION_TERMINATION	0.999764	1	0.000862373	0.149984	0.462849	65	c("U2AF1L4", "SRSF5", "DHX38", "DDX39B", "DDX39A", "U2AF2", "U2AF1", "FIP1L1", "PCF11", "RNPS1", "PABPN1", "SNRPF", "SRRM1", "SLU7", "SRSF4", "CPSF4", "SRSF7", "NCBP2", "SNRPB", "SYMPK", "THOC6", "EIF4A3", "UPF3B", "SRSF9", "THOC1", "CSTF1", "CSTF2", "SRSF6", "THOC2", "MAGOH", "CASC3", "SNRPD3", "ALYREF", "SRSF2", "WDR33", "POLDIP3", "LSM11", "FYTTD1", "CSTF3", "CLP1", "CSTF2T", "SRSF11", "ZNF473…
REACTOME_RNA_POLYMERASE_I_PROMOTER_ESCAPE	0.99134	1	0.00101694	0.189568	0.514383	31	c("GTF2H2", "TAF1C", "POLR1E", "TAF1D", "UBTF", "POLR2L", "POLR2H", "GTF2H4", "CCNH", "POLR2E", "ERCC2", "POLR1D", "MNAT1", "TBP")
REACTOME_RNA_POLYMERASE_I_TRANSCRIPTION	0.991736	1	0.000928771	0.189201	0.559602	50	c("GTF2H2", "TAF1C", "POLR1E", "TAF1D", "MTA1", "KAT2A", "UBTF", "POLR2L", "POLR2H", "MBD3", "GTF2H4", "CCNH", "CHD3", "POLR2E", "ERCC2", "MTA3", "POLR1D", "MNAT1", "TBP")
REACTOME_RNA_POLYMERASE_I_TRANSCRIPTION_INITIATION	0.979958	1	0.000958257	0.204489	0.598682	47	c("GTF2H2", "TAF1C", "POLR1E", "TAF1D", "MTA1", "KAT2A", "UBTF", "POLR2L", "POLR2H", "MBD3", "GTF2H4", "CCNH", "CHD3", "POLR2E", "ERCC2", "MTA3", "POLR1D", "MNAT1", "TBP")
REACTOME_RNA_POLYMERASE_I_TRANSCRIPTION_TERMINATION	0.964759	1	0.00106409	0.221767	0.597878	30	c("GTF2H2", "TAF1C", "POLR1E", "TAF1D", "UBTF", "POLR2L", "POLR2H", "GTF2H4", "CCNH", "POLR2E", "ERCC2", "POLR1D", "MNAT1", "TBP")
REACTOME_RNF_MUTANTS_SHOW_ENHANCED_WNT_SIGNALING_AND_PROLIFERATION	0.305229	1	0.00373379	-0.58023	-1.16862	6	c("FZD6", "FZD5", "FZD8")
REACTOME_ROBO_RECEPTORS_BIND_AKAP5	0.386468	1	0.0026585	0.540538	1.08817	8	c("ROBO2", "ROBO3", "AKAP5")
REACTOME_ROLE_OF_ABL_IN_ROBO_SLIT_SIGNALING	0.884056	1	0.00190844	-0.29263	-0.63839	8	c("ABL2", "CAP1", "ABL1", "CLASP1", "SLIT2", "CAP2", "ROBO1", "CLASP2")
REACTOME_MITOTIC_G1_PHASE_AND_G1_S_TRANSITION	0.000473482	0.0257759	0.156937	-0.424967	-1.7103	147	c("CCNE2", "MCM10", "CDK1", "CKS1B", "CDC6", "CDC45", "POLE2", "TOP2A", "RRM2", "MCM4", "CDKN1A", "CCNB1", "CDT1", "CDK6", "POLA1", "CCND1", "TYMS", "ORC6", "PSMA5", "PSMD14", "PSMB8", "PSMD5", "E2F2", "PSMB2", "LIN9", "PSMD11", "GMNN", "PSME3", "PSMC4", "PSMB6", "E2F5", "CDKN2C", "PSMD12", "LYN", "PSMA4", "PSMD8", "AKT3", "PSMA2", "E2F1", "PRIM2", "SKP2", "PSMB3", "PSMA1", "ORC3", "FBXO5", "PSME…
REACTOME_G2_M_CHECKPOINTS	0.000768663	0.039899	0.117591	-0.43595	-1.71863	126	c("MCM10", "CDK1", "CLSPN", "DNA2", "CDC6", "CDC45", "MCM4", "YWHAZ", "CCNB1", "NBN", "CHEK1", "PKMYT1", "ORC6", "PSMA5", "PSMD14", "PSMB8", "EXO1", "PSMD5", "PSMB2", "PSMD11", "BRIP1", "CCNB2", "YWHAQ", "PSME3", "UBE2V2", "PSMC4", "PSMB6", "PSMD12", "PSMA4", "PSMD8", "RFC3", "PSMA2", "YWHAG", "BARD1", "PSMB3", "CDC25C", "PSMA1", "PSME4", "GTSE1", "ORC3", "PSME1", "PSMB5", "UBE2N", "YWHAB", "SUMO…
REACTOME_ROLE_OF_SECOND_MESSENGERS_IN_NETRIN_1_SIGNALING	0.601198	1	0.00193267	0.435683	0.90204	9	c("DCC", "TRPC1")
REACTOME_RORA_ACTIVATES_GENE_EXPRESSION	0.666328	1	0.00254997	-0.315869	-0.85353	18	c("SMARCD3", "NCOA2", "RORA", "PPARA", "TGS1")
REACTOME_ROS_AND_RNS_PRODUCTION_IN_PHAGOCYTES	0.383136	1	0.00243324	0.385643	1.05914	33	c("ATP6V0A4", "SLC11A1", "NOS1", "TCIRG1", "ATP6V1E2", "NCF1", "NCF4", "CYBA", "NOS2")
REACTOME_RRNA_MODIFICATION_IN_THE_MITOCHONDRION	0.450512	1	0.00246858	0.580942	1.0444	5	c("MT-RNR2", "MT-RNR1", "MRM1")
REACTOME_RRNA_MODIFICATION_IN_THE_NUCLEUS_AND_CYTOSOL	0.999429	1	0.000897514	0.155811	0.468222	55	c("RPS9", "UTP15", "FBL", "TBL3", "RRP7A", "NOC4L", "WDR46", "DDX49", "NOP14", "PWP2", "RPS2", "NOP56", "UTP14A", "RCL1", "RPS6", "TSR3", "NAT10", "NOP2", "UTP3")
REACTOME_RRNA_PROCESSING	0.77489	1	0.00103954	0.245003	0.862997	191	c("MT-RNR2", "RPS9", "MT-RNR1", "WDR18", "PELP1", "UTP15", "RPL18", "RPL13", "RPS28", "CSNK1D", "FBL", "RPSA", "RPS15", "BOP1", "TBL3", "RPLP2", "RPS4Y1", "RRP7A", "EXOSC5", "MRM1", "NOC4L", "NCL", "RPL18A", "NOB1", "LAS1L", "EXOSC7", "SENP3", "RPL41", "RPL36", "RPL14", "NOL12", "WDR46", "RPS19", "RPL3", "RPL7A", "EXOSC6", "RRP1", "RPL27A", "EBNA1BP2", "RPL24", "RPS16", "DDX49", "NOP14", "PWP2", …
REACTOME_RRNA_PROCESSING_IN_THE_MITOCHONDRION	0.716239	1	0.00168974	0.400138	0.805527	8	c("MT-RNR2", "MT-RNR1", "MRM1", "HSD17B10", "TFB1M")
REACTOME_RSK_ACTIVATION	0.826759	1	0.00198589	-0.328669	-0.690803	7	c("RPS6KA2", "RPS6KA3", "MAPK1")
REACTOME_RUNX1_AND_FOXP3_CONTROL_THE_DEVELOPMENT_OF_REGULATORY_T_LYMPHOCYTES_TREGS	0.518248	1	0.00216014	0.469263	0.971565	9	c("IL2RA", "CR1", "TNFRSF18", "CTLA4")
REACTOME_RUNX1_INTERACTS_WITH_CO_FACTORS_WHOSE_PRECISE_EFFECT_ON_RUNX1_TARGETS_IS_NOT_KNOWN	0.999968	1	0.00212763	-0.115056	-0.365285	36	c("CBX2", "SMARCD3", "SMARCE1", "AUTS2", "RNF2", "SMARCD1", "CBFB", "SMARCB1", "ARID2", "YAF2", "PHC1", "PCGF5", "ARID1A", "CSNK2A1", "CBX6", "RYBP", "SMARCD2", "PHC2", "CSNK2A2", "PHC3", "ACTL6A", "SMARCA2", "ARID1B", "CSNK2B", "SMARCC1", "CBX4", "EP300", "RUNX1", "SMARCA4", "BMI1", "SCMH1", "PBRM1", "HIPK2", "SMARCC2", "CBX8", "RING1")
REACTOME_RUNX1_REGULATES_ESTROGEN_RECEPTOR_MEDIATED_TRANSCRIPTION	0.842537	1	0.00192955	-0.332684	-0.670049	6	c("GPAM", "ESR1", "CBFB")
REACTOME_RUNX1_REGULATES_EXPRESSION_OF_COMPONENTS_OF_TIGHT_JUNCTIONS	0.211069	0.9599	0.00453804	-0.667944	-1.27875	5	c("OCLN", "CLDN5")
REACTOME_RUNX1_REGULATES_GENES_INVOLVED_IN_MEGAKARYOCYTE_DIFFERENTIATION_AND_PLATELET_FUNCTION	0.73119	1	0.00144854	0.2983	0.823851	34	c("GP1BA", "ZFPM1", "THBS1", "SETD1A", "NR4A3", "MYL9", "PRKCQ", "KMT2D", "SETD1B", "SIN3B", "KMT2B", "RUNX1", "EP300")
REACTOME_RUNX1_REGULATES_TRANSCRIPTION_OF_GENES_INVOLVED_IN_BCR_SIGNALING	0.171387	0.908638	0.00436586	0.69016	1.29691	6	c("PAX5", "BLK", "RUNX1")
REACTOME_RUNX1_REGULATES_TRANSCRIPTION_OF_GENES_INVOLVED_IN_DIFFERENTIATION_OF_HSCS	0.0449531	0.536441	0.0131881	-0.395207	-1.40528	65	c("PSMA5", "PSMD14", "PSMB8", "PSMD5", "PSMB2", "PSMD11", "PSME3", "PSMC4", "PSMB6", "PSMD12", "PSMA4", "PSMD8", "ITCH", "PSMA2", "PSMB3", "PSMA1", "PSME4", "TCF12", "PSME1", "PSMB5", "PSMA3", "PSMB9", "PSMD10", "PSMB10", "PSMD7", "PSMC6", "GATA2", "CBFB", "ABL1", "KMT2A", "PSMD3", "CDK7", "UBB", "PSMD1")
REACTOME_RUNX1_REGULATES_TRANSCRIPTION_OF_GENES_INVOLVED_IN_DIFFERENTIATION_OF_KERATINOCYTES	0.16435	0.898639	0.00443533	0.67011	1.30689	7	c("CTSL", "CTSV", "SOCS3")
REACTOME_RUNX1_REGULATES_TRANSCRIPTION_OF_GENES_INVOLVED_IN_DIFFERENTIATION_OF_MYELOID_CELLS	0.829698	1	0.00195269	-0.33902	-0.68281	6	LGALS3
REACTOME_RUNX1_REGULATES_TRANSCRIPTION_OF_GENES_INVOLVED_IN_INTERLEUKIN_SIGNALING	0.512583	1	0.00264893	-0.544953	-0.981772	4	LIFR
REACTOME_RUNX1_REGULATES_TRANSCRIPTION_OF_GENES_INVOLVED_IN_WNT_SIGNALING	0.596174	1	0.00247423	-0.440572	-0.887343	6	c("RSPO3", "FOXP3", "ESR1", "CBFB")
REACTOME_RUNX2_REGULATES_BONE_DEVELOPMENT	0.136703	0.852182	0.00662586	-0.421964	-1.27771	29	c("IHH", "AR", "GLI2", "HEY2", "GLI3", "HDAC4", "MAPK1", "YES1", "ZNF521")
REACTOME_RUNX2_REGULATES_CHONDROCYTE_MATURATION	0.114973	0.819198	0.0062886	-0.731455	-1.40033	5	c("IHH", "GLI2", "HDAC4")
REACTOME_RUNX2_REGULATES_GENES_INVOLVED_IN_CELL_MIGRATION	0.985563	1	0.00124346	0.235964	0.460192	7	c("ITGBL1", "RUNX2", "AKT2")
REACTOME_RUNX2_REGULATES_OSTEOBLAST_DIFFERENTIATION	0.746022	1	0.00242383	-0.285198	-0.809753	22	c("AR", "HEY2", "GLI3", "MAPK1", "YES1", "ZNF521")
REACTOME_RUNX3_REGULATES_BCL2L11_BIM_TRANSCRIPTION	0.757152	1	0.00205906	-0.389436	-0.745555	5	c("SMAD4", "SMAD3", "FOXO3", "BCL2L11", "RUNX3")
REACTOME_RUNX3_REGULATES_CDKN1A_TRANSCRIPTION	0.751284	1	0.00213285	-0.360864	-0.758473	7	c("CDKN1A", "SMAD4", "ZFHX3", "TP53", "SMAD3")
REACTOME_RUNX3_REGULATES_IMMUNE_RESPONSE_AND_CELL_MIGRATION	0.967934	1	0.00172371	-0.253458	-0.510483	6	c("SPP1", "ITGA4", "CBFB")
REACTOME_RUNX3_REGULATES_NOTCH_SIGNALING	0.791949	1	0.00146725	0.32685	0.75001	14	c("MAML3", "KAT2A", "JAG1", "MAML2", "EP300", "RUNX3")
REACTOME_RUNX3_REGULATES_P14_ARF	0.98332	1	0.00179572	-0.210094	-0.486917	10	c("CCND1", "HDAC4", "KRAS")
REACTOME_RUNX3_REGULATES_WNT_SIGNALING	0.90953	1	0.00134392	0.303588	0.61116	8	c("CTNNB1", "MYC", "LEF1", "RUNX3", "TCF7L2", "TCF7", "TCF7L1")
REACTOME_RUNX3_REGULATES_YAP1_MEDIATED_TRANSCRIPTION	0.88768	1	0.0018789	-0.298997	-0.628439	7	c("TEAD3", "TEAD1", "TEAD2", "TEAD4", "YAP1", "RUNX3", "WWTR1")
REACTOME_SCAVENGING_BY_CLASS_A_RECEPTORS	0.950459	1	0.00116674	0.242103	0.587429	18	c("COLEC12", "APOE", "SCARA5", "APOA1", "COL1A1")
REACTOME_SCAVENGING_BY_CLASS_B_RECEPTORS	0.627423	1	0.00239025	-0.427309	-0.860631	6	c("APOB", "SAA1")
REACTOME_SCAVENGING_BY_CLASS_F_RECEPTORS	0.761807	1	0.00208285	-0.370214	-0.745636	6	APOB
REACTOME_SEPARATION_OF_SISTER_CHROMATIDS	0.000149139	0.0100392	0.297579	-0.422266	-1.73555	174	c("TUBB3", "UBE2C", "CENPF", "SPC25", "ERCC6L", "TUBB1", "BIRC5", "CDCA8", "CENPA", "NUF2", "BUB1", "CDC20", "TUBB6", "PSMA5", "PSMD14", "PSMB8", "PSMD5", "CENPL", "PSMB2", "NDC80", "SKA1", "KIF18A", "TUBA8", "TUBB2A", "SPC24", "PSMD11", "DYNLL1", "PSME3", "BUB1B", "PSMC4", "PSMB6", "PDS5A", "CENPE", "TUBA1A", "PLK1", "PSMD12", "RAD21", "PSMA4", "PSMD8", "NUP133", "DYNLL2", "PSMA2", "CENPK", "PPP…
REACTOME_SCF_SKP2_MEDIATED_DEGRADATION_OF_P27_P21	0.00105534	0.0523447	0.0849256	-0.552059	-1.92382	58	c("CCNE2", "CKS1B", "CDKN1A", "CCND1", "PSMA5", "PSMD14", "PSMB8", "PSMD5", "PSMB2", "PSMD11", "PSME3", "PSMC4", "PSMB6", "PSMD12", "PSMA4", "PSMD8", "PSMA2", "SKP2", "PSMB3", "PSMA1", "PSME1", "PSMB5", "CCNA2", "PSMA3", "PSMB9", "PSMD10", "PSMB10", "PSMD7", "PSMC6")
REACTOME_SEALING_OF_THE_NUCLEAR_ENVELOPE_NE_BY_ESCRT_III	0.319479	1	0.00412298	-0.372547	-1.09001	25	c("TUBB3", "TUBB1", "TUBB6", "TUBA8", "TUBB2A", "TUBA1A")
REACTOME_SELECTIVE_AUTOPHAGY	0.867153	1	0.00269077	-0.22212	-0.798208	69	c("TUBB3", "TUBB1", "PRKAB2", "TUBB6", "TUBA8", "TUBB2A", "DYNLL1", "TUBA1A", "PRKAA2", "DYNLL2", "TOMM20")
REACTOME_SELENOAMINO_ACID_METABOLISM	0.731739	1	0.00124363	0.261419	0.862552	105	c("NNMT", "RPS9", "CBS", "RPL18", "RPL13", "RPS28", "RPSA", "RPS15", "RPLP2", "RPS4Y1", "CTH", "RPL18A", "RPL41", "RPL36", "RPL14", "RPS19", "RPL3", "RPL7A", "RPL27A", "EEFSEC", "RPL24", "RPS16", "RPS12", "RPL15", "RPL28", "RPL10A", "RPS8", "FAU", "RPS2", "RPL11", "RPS3", "RPL32", "RPL13A", "RPL35", "RPL37", "RPL26L1", "PAPSS1", "RPS26", "RPL19", "RPL35A", "RPS24", "RPS5", "RPS6", "RPS21", "RPS10…
REACTOME_SEMA3A_PAK_DEPENDENT_AXON_REPULSION	0.658246	1	0.00171629	0.363268	0.858984	16	c("SEMA3A", "PAK3", "FES", "PLXNA4", "HSP90AA1", "HSP90AB1", "PLXNA3", "PAK1", "FYN")
REACTOME_SEMA3A_PLEXIN_REPULSION_SIGNALING_BY_INHIBITING_INTEGRIN_ADHESION	0.594829	1	0.00188574	0.39485	0.906048	14	c("SEMA3A", "RND1", "FES", "FARP2", "PLXNA4", "PIP5K1C", "PLXNA3", "TLN1")
REACTOME_SEMA4D_INDUCED_CELL_MIGRATION_AND_GROWTH_CONE_COLLAPSE	0.974075	1	0.001122	0.219689	0.539277	19	c("RND1", "MYH14", "MYH11", "PLXNB1", "MYL9", "SEMA4D", "MYH10", "MYH9", "MYL6")
REACTOME_SEMA4D_IN_SEMAPHORIN_SIGNALING	0.998145	1	0.00105609	0.162827	0.416067	23	c("RND1", "MYH14", "MYH11", "PLXNB1", "MYL9", "SEMA4D", "MYH10", "MYH9", "MYL6")
REACTOME_SEMA4D_MEDIATED_INHIBITION_OF_CELL_ATTACHMENT_AND_MIGRATION	0.833975	1	0.00146911	0.346445	0.697438	8	c("RND1", "PLXNB1", "SEMA4D")
REACTOME_SEMAPHORIN_INTERACTIONS	0.995042	1	0.000880393	0.182721	0.559689	62	c("SEMA6A", "SEMA3A", "RND1", "PAK3", "MYH14", "FES", "DPYSL3", "SEMA4A", "MYH11", "CD72", "PLXNB1", "DPYSL2", "CDK5R1", "MYL9", "FARP2", "PLXNA4", "HSP90AA1", "SEMA4D", "MYH10", "PIP5K1C", "MYH9", "HSP90AB1", "CDK5", "PLXNA3", "TLN1", "SEMA5A")
REACTOME_SENESCENCE_ASSOCIATED_SECRETORY_PHENOTYPE_SASP	0.554148	1	0.00179208	0.321002	0.943011	48	c("JUN", "FOS", "VENTX", "ANAPC2", "IL6", "CDKN2A")
REACTOME_SENSING_OF_DNA_DOUBLE_STRAND_BREAKS	0.466375	1	0.00286021	-0.529578	-1.01385	5	c("NBN", "KPNA2")
REACTOME_CELL_CYCLE_CHECKPOINTS	4.21692e-05	0.00348599	0.557332	-0.407818	-1.73917	242	c("CCNE2", "UBE2C", "CENPF", "SPC25", "ERCC6L", "BIRC5", "MCM10", "CDK1", "CDCA8", "CLSPN", "CENPA", "DNA2", "NUF2", "BUB1", "CDC6", "CDC45", "CDC20", "MCM4", "CDKN1A", "YWHAZ", "CCNB1", "NBN", "MDM2", "CHEK1", "PKMYT1", "ORC6", "PSMA5", "PSMD14", "PSMB8", "EXO1", "PSMD5", "CENPL", "PSMB2", "NDC80", "SKA1", "KIF18A", "SPC24", "PSMD11", "BRIP1", "CCNB2", "DYNLL1", "YWHAQ", "PSME3", "BUB1B", "UBE2V…
REACTOME_SERINE_BIOSYNTHESIS	0.0895648	0.71878	0.00743821	-0.642118	-1.44664	9	c("SERINC4", "PSAT1", "SERINC2", "PHGDH")
REACTOME_SEROTONIN_AND_MELATONIN_BIOSYNTHESIS	0.0565619	0.595501	0.00882082	-0.866797	-1.44847	3	c("DDC", "ASMT", "TPH1")
REACTOME_SEROTONIN_NEUROTRANSMITTER_RELEASE_CYCLE	0.0579485	0.601586	0.0097331	-0.569975	-1.49495	16	c("CPLX1", "SYN3", "SYT1", "SLC18A2", "STXBP1", "SYN2")
REACTOME_SEROTONIN_RECEPTORS	0.202291	0.94657	0.00406211	0.73643	1.25485	4	c("HTR1D", "HTR7", "HTR1F")
REACTOME_SHC1_EVENTS_IN_EGFR_SIGNALING	0.0369547	0.488064	0.0119526	-0.651105	-1.58503	12	c("EREG", "EGF", "SHC1", "NRAS", "TGFA", "EGFR", "KRAS")
REACTOME_SHC1_EVENTS_IN_ERBB2_SIGNALING	0.205367	0.951722	0.00517891	-0.425128	-1.20705	22	c("NRG4", "EREG", "EGF", "ERBB4", "SHC1")
REACTOME_SHC1_EVENTS_IN_ERBB4_SIGNALING	0.299104	1	0.00403295	-0.446714	-1.13212	14	c("NRG4", "EREG", "ERBB4", "SHC1", "NRAS")
REACTOME_SHC_MEDIATED_CASCADE_FGFR1	0.321318	1	0.00387251	-0.438201	-1.11054	14	c("FGF5", "SHC1", "NRAS", "KL")
REACTOME_SHC_MEDIATED_CASCADE_FGFR3	0.327808	1	0.00377603	-0.456182	-1.11051	12	c("FGF5", "SHC1", "NRAS")
REACTOME_SHC_MEDIATED_CASCADE_FGFR4	0.484582	1	0.00299534	-0.400992	-0.97616	12	c("KLB", "SHC1", "NRAS")
REACTOME_SHC_RELATED_EVENTS_TRIGGERED_BY_IGF1R	0.304319	1	0.00384895	-0.509807	-1.14856	9	c("SHC1", "NRAS", "KRAS", "IGF1", "SOS1")
REACTOME_SIALIC_ACID_METABOLISM	0.44075	1	0.00352133	-0.325256	-0.999358	31	c("ST8SIA2", "ST6GALNAC3", "SLC17A5", "ST6GAL1", "GNE")
REACTOME_SIGNALING_BY_ACTIVIN	0.967693	1	0.00185843	-0.220698	-0.537257	12	c("ACVR1C", "INHBA", "SMAD4", "ACVR1B", "SMAD2", "SMAD3", "ACVR2A", "INHBB", "FSTL3", "ACVR2B", "FST", "DRAP1")
REACTOME_SIGNALING_BY_BMP	0.523897	1	0.00310579	-0.321173	-0.948389	26	c("AMHR2", "BMPR1B", "GREM2", "BMP10", "BMPR2")
REACTOME_SIGNALING_BY_CYTOSOLIC_FGFR1_FUSION_MUTANTS	0.902238	1	0.00206347	-0.248052	-0.670277	18	c("TRIM24", "STAT1", "PIK3R1", "CUX1", "STAT3", "FGFR1OP")
REACTOME_SIGNALING_BY_EGFR	0.290028	1	0.00474354	-0.325515	-1.09025	47	c("EREG", "EGF", "SHC1", "NRAS", "TGFA", "PTPRK", "PIK3R1", "CDC42", "EGFR", "ADAM10", "PTPN3", "KRAS", "CBL")
REACTOME_SIGNALING_BY_EGFR_IN_CANCER	0.144085	0.86097	0.00628218	-0.448006	-1.28564	23	c("EREG", "EGF", "SHC1", "NRAS", "TGFA", "PIK3R1", "EGFR", "KRAS", "CBL")
REACTOME_SIGNALING_BY_ERBB2	0.62332	1	0.00307836	-0.268318	-0.906392	49	c("NRG4", "EREG", "EGF", "ERBB4", "SHC1")
REACTOME_SIGNALING_BY_ERBB2_ECD_MUTANTS	0.272538	1	0.00427416	-0.447735	-1.15546	15	c("EGF", "SHC1", "NRAS", "PIK3R1", "EGFR", "KRAS")
REACTOME_SIGNALING_BY_ERBB2_IN_CANCER	0.265707	1	0.0045673	-0.388653	-1.13713	25	c("NRG4", "EREG", "EGF", "ERBB4", "SHC1", "NRAS", "PIK3R1", "EGFR")
REACTOME_SIGNALING_BY_ERBB4	0.864813	1	0.0025514	-0.227798	-0.783224	54	c("NRG4", "EREG", "EGF", "ERBB4", "SHC1")
REACTOME_SIGNALING_BY_ERYTHROPOIETIN	0.993007	1	0.00200016	-0.173359	-0.502587	24	c("SHC1", "NRAS", "PIK3R1", "LYN", "KRAS")
REACTOME_SIGNALING_BY_FGFR	0.678032	1	0.00319565	-0.245374	-0.89443	75	c("FGF5", "KLB", "FLRT2", "SHC1", "FLRT3", "NRAS", "POLR2K", "KL", "PIK3R1", "FGFRL1", "FGFBP3", "TIA1", "MAPK1", "KRAS", "CBL", "FGF1", "POLR2F", "SPRED2", "POLR2D", "SOS1", "PPP2R1A", "POLR2J", "RBFOX2", "FGF9", "FRS2")
REACTOME_SIGNALING_BY_FGFR1	0.380512	1	0.00399113	-0.317064	-1.03342	41	c("FGF5", "FLRT2", "SHC1", "FLRT3", "NRAS", "KL", "PIK3R1", "FGFRL1", "MAPK1", "KRAS", "CBL", "FGF1", "SPRED2", "SOS1", "PPP2R1A", "FGF9", "FRS2")
REACTOME_SIGNALING_BY_FGFR1_IN_DISEASE	0.627925	1	0.00287073	-0.286837	-0.893366	33	c("FGF5", "NRAS", "TRIM24", "STAT1", "PIK3R1", "KRAS", "FGF1", "CUX1", "STAT3", "SOS1", "FGFR1OP", "FGF9", "FRS2")
REACTOME_SIGNALING_BY_FGFR2	0.992574	1	0.00240734	-0.175236	-0.61978	63	c("FGF5", "SHC1", "NRAS", "POLR2K", "PIK3R1", "FGFBP3", "TIA1", "MAPK1", "KRAS", "CBL", "FGF1", "POLR2F", "POLR2D", "SOS1", "PPP2R1A", "POLR2J", "RBFOX2", "FGF9", "FRS2")
REACTOME_SIGNALING_BY_FGFR2_IIIA_TM	0.98864	1	0.00193953	-0.184422	-0.504925	19	c("POLR2K", "FGF1", "POLR2F", "POLR2D", "POLR2J", "POLR2G", "NCBP1", "POLR2I", "POLR2C", "FGFR2", "POLR2B", "FGF2", "POLR2A", "NCBP2", "POLR2E", "GTF2F1", "POLR2H", "POLR2L", "GTF2F2")
REACTOME_SIGNALING_BY_FGFR2_IN_DISEASE	0.964264	1	0.00216476	-0.2043	-0.640473	34	FGF5
REACTOME_SIGNALING_BY_FGFR3	0.687699	1	0.00272174	-0.274758	-0.861356	34	c("FGF5", "SHC1", "NRAS", "PIK3R1", "MAPK1", "KRAS", "CBL", "FGF1", "SOS1", "PPP2R1A", "FGF9", "FRS2")
REACTOME_SIGNALING_BY_FGFR3_FUSIONS_IN_CANCER	0.86263	1	0.00199172	-0.29008	-0.672295	10	c("NRAS", "PIK3R1", "KRAS", "SOS1", "FRS2")
REACTOME_SIGNALING_BY_FGFR4	0.856488	1	0.00234231	-0.242996	-0.756822	33	c("KLB", "SHC1", "NRAS", "PIK3R1", "MAPK1", "KRAS", "CBL", "FGF1", "SOS1", "PPP2R1A", "FGF9", "FRS2")
REACTOME_SIGNALING_BY_FGFR4_IN_DISEASE	0.929713	1	0.00190015	-0.252128	-0.599313	11	c("NRAS", "PIK3R1", "KRAS", "SOS1", "FRS2")
REACTOME_SIGNALING_BY_FGFR_IN_DISEASE	0.993068	1	0.00232382	-0.17465	-0.600491	54	c("FGF5", "NRAS", "TRIM24", "POLR2K", "STAT1", "PIK3R1", "KRAS", "FGF1", "POLR2F", "CUX1", "STAT3", "POLR2D", "SOS1", "FGFR1OP", "POLR2J", "FGF9", "FRS2")
REACTOME_SIGNALING_BY_GPCR	0.845713	1	0.000691143	0.23104	0.87614	590	c("CCL13", "GNAT1", "OR7D2", "ADRB1", "HCAR1", "DRD4", "ADCYAP1", "POMC", "RLBP1", "OR6A2", "PDE3A", "GLP1R", "PCP2", "RGS22", "CXCR5", "TAS1R3", "NPW", "GPR15", "CASR", "PLCB4", "RGS1", "P2RY14", "CYSLTR2", "PDE4B", "HTR1D", "RAMP1", "RRH", "PROK2", "OR2W3", "ARHGEF37", "UTS2B", "CCL17", "HCAR3", "ADRA2B", "PTGER2", "HRH4", "CXCL3", "LPAR3", "RGS9", "CCR8", "GUCA1B", "CXCL2", "GNA15", "CHRM1", "…
REACTOME_SIGNALING_BY_HEDGEHOG	0.143491	0.86097	0.00877237	-0.28899	-1.158	142	c("IHH", "TUBB3", "HHIP", "TUBB1", "GPC5", "GLI2", "TUBB6", "PSMA5", "PSMD14", "PSMB8", "PSMD5", "PSMB2", "TUBB2A", "ADCY8", "PSMD11", "PSME3", "GLI3", "DISP2", "PSMC4", "DERL2", "PSMB6", "ADCY1", "EVC", "TUBA1A", "ADCY3", "PSMD12", "CDC73", "CDON", "PSMA4", "PSMD8", "SMURF2", "ITCH", "PSMA2", "DHH", "GPR161", "PSMB3", "PRKAR2A", "PSMA1", "PSME4", "EVC2")
REACTOME_SIGNALING_BY_HIPPO	0.986742	1	0.00195728	-0.187349	-0.519444	20	c("AMOTL1", "MOB1B", "STK3", "TJP1", "YWHAB", "CASP3", "MOB1A", "LATS1", "DVL2", "YWHAE", "STK4", "YAP1", "SAV1", "WWC1", "LATS2", "WWTR1", "NPHP4", "AMOTL2", "TJP2", "AMOT")
REACTOME_SIGNALING_BY_INSULIN_RECEPTOR	0.978842	1	0.00244977	-0.189634	-0.674302	65	c("FGF5", "KLB", "SHC1", "NRAS", "KL", "PIK3R1", "ATP6V0E2", "GRB10", "ATP6V1G2")
REACTOME_SIGNALING_BY_INTERLEUKINS	0.187382	0.910759	0.00314606	0.301609	1.12149	394	c("RAG2", "IGHE", "IL20", "SERPINB2", "POMC", "FCER2", "IL5RA", "IL20RA", "S100B", "F13A1", "JUN", "FOS", "IL17RE", "CTF1", "IL1R2", "IL12B", "IL2RA", "IL12RB2", "IL1B", "IL3RA", "IL20RB", "PTPN13", "CXCL2", "IL1RL2", "IFNLR1", "OSM", "JUNB", "IL34", "CCL19", "CCL20", "IL6", "NFKBIB", "SOCS3", "IL17RC", "IL1RAPL1", "IL7R", "IKBKG", "AGER", "MUC1", "MMP1", "IL27", "VEGFA", "NDN", "PIK3CB", "CCL3",…
REACTOME_SIGNALING_BY_LEPTIN	0.960268	1	0.00123475	0.252742	0.536605	10	c("SOCS3", "SH2B1")
REACTOME_SIGNALING_BY_MEMBRANE_TETHERED_FUSIONS_OF_PDGFRA_OR_PDGFRB	0.709291	1	0.00176387	0.454362	0.816841	5	c("KANK1", "GOLGA4", "BIN2")
REACTOME_SIGNALING_BY_MET	0.996042	1	0.000832542	0.181116	0.573039	77	c("HGFAC", "COL11A1", "COL27A1", "COL24A1", "HPN", "MUC20", "COL11A2", "GAB1", "RANBP10")
REACTOME_SIGNALING_BY_MODERATE_KINASE_ACTIVITY_BRAF_MUTANTS	0.295076	1	0.00466606	-0.327695	-1.08819	45	c("ITGB3", "FGB", "FGG", "FN1", "CALM1", "NRAS", "CAMK2B", "MAPK1", "PEBP1", "KRAS", "FGA", "CNKSR2", "VCL", "CAMK2D", "IQGAP1", "YWHAB", "CAMK2A")
REACTOME_SIGNALING_BY_MST1	0.387098	1	0.00272639	0.610343	1.09726	5	c("HPN", "MST1")
REACTOME_SIGNALING_BY_NODAL	0.176951	0.910759	0.00537861	-0.50226	-1.27289	14	c("LEFTY2", "ACVR1C", "PCSK6", "TDGF1")
REACTOME_SIGNALING_BY_NOTCH	0.644995	1	0.00424752	-0.227464	-0.935605	175	c("DLK1", "EGF", "PTCRA", "DNER", "FABP7", "HDAC9", "DLGAP5", "YWHAZ", "CCND1", "PSMA5", "PSMD14", "PSMB8", "TMED2", "PSMD5", "FLT4", "PSMB2", "PSMD11", "HEY2", "STAT1", "PSME3", "EGFR", "PSMC4", "PSMB6", "HDAC4", "AGO2", "PSMD12", "PSMA4", "ADAM10", "MDK", "PSMD8", "ITCH", "RBPJ", "PSMA2", "E2F1", "PSMB3", "ATP2A2", "PSMA1", "MIB1", "PSME1", "PSENEN", "B4GALT1", "PSMB5", "E2F3", "CCNC", "AGO3", …
REACTOME_SIGNALING_BY_NOTCH1	0.971056	1	0.000883134	0.20899	0.657448	74	c("HES5", "MIB2", "DLL1", "DTX1", "TLE1", "NCOR2", "TLE2", "DTX2", "HDAC10", "MAML3", "HDAC11", "KAT2A", "MYC", "JAG1", "FBXW7", "UBC", "MAML2")
REACTOME_SIGNALING_BY_NOTCH1_HD_DOMAIN_MUTANTS_IN_CANCER	0.630419	1	0.00178985	0.377449	0.87959	15	c("MIB2", "DLL1", "JAG1", "UBC")
REACTOME_SIGNALING_BY_NOTCH1_PEST_DOMAIN_MUTANTS_IN_CANCER	0.78134	1	0.00125978	0.267655	0.811316	58	c("HES5", "MIB2", "DLL1", "NCOR2", "HDAC10", "MAML3", "HDAC11", "KAT2A", "MYC", "JAG1", "FBXW7", "UBC", "MAML2")
REACTOME_SIGNALING_BY_NOTCH1_T_7_9_NOTCH1_M1580_K2555_TRANSLOCATION_MUTANT	0.784356	1	0.00157377	0.38102	0.743087	7	c("DLL1", "JAG1")
REACTOME_SIGNALING_BY_NOTCH2	0.321964	1	0.00272782	0.403	1.10681	33	c("FCER2", "HES5", "MIB2", "DLL1", "GZMB", "MAML3", "JAG1", "UBC", "MAML2")
REACTOME_SIGNALING_BY_NOTCH3	0.905162	1	0.00242437	-0.22062	-0.745265	49	c("EGF", "PTCRA", "FABP7", "DLGAP5", "HEY2", "STAT1", "EGFR", "ADAM10", "RBPJ")
REACTOME_SIGNALING_BY_NOTCH4	0.152249	0.875827	0.00737263	-0.320736	-1.18455	81	c("YWHAZ", "PSMA5", "PSMD14", "PSMB8", "PSMD5", "FLT4", "PSMB2", "PSMD11", "HEY2", "PSME3", "PSMC4", "PSMB6", "PSMD12", "PSMA4", "ADAM10", "PSMD8", "RBPJ", "PSMA2", "PSMB3", "PSMA1", "PSME1", "PSENEN", "PSMB5", "PSMA3", "PSMB9", "PSMD10", "PSMB10", "PSMD7", "TACC3", "PSMC6", "RBX1", "NCSTN", "DLL4", "KAT2B")
REACTOME_SIGNALING_BY_NTRK2_TRKB	0.498047	1	0.00316938	-0.332377	-0.9636	24	c("GRIN2B", "SHC1", "NRAS", "PIK3R1")
REACTOME_SIGNALING_BY_NTRK3_TRKC	0.692368	1	0.0024713	-0.313428	-0.834658	17	c("SHC1", "NRAS", "PIK3R1", "KRAS", "BAX", "SOS1", "PTPRO", "IRS1")
REACTOME_SIGNALING_BY_NTRKS	0.77966	1	0.00111236	0.250111	0.84431	127	c("ADCYAP1", "EGR3", "JUND", "FOS", "EGR2", "SHC3", "F3", "JUNB", "DOCK3", "NTRK2", "RRAD", "MAPK13", "PIK3CB", "SHC2", "NELFB", "GAB1", "CLTA", "ID3", "VGF", "BDNF", "MAP2K2", "MAP2K5", "FRS3", "NTRK3", "MAPK11")
REACTOME_SIGNALING_BY_NUCLEAR_RECEPTORS	0.148634	0.862754	0.0100956	-0.266887	-1.12657	220	c("GNG11", "ANGPTL3", "EREG", "ADH1A", "EGF", "ERBB4", "ADH4", "FOXA1", "SHC1", "ALDH1A2", "ALDH1A1", "RDH11", "ALDH8A1", "ADH1C", "FKBP5", "AKR1C3", "UHMK1", "SPHK1", "CCND1", "CALM1", "SCD", "APOC1", "CAV1", "GNAI1", "NCOA2", "NRAS", "S1PR3", "CAV2", "TGFA", "POLR2K", "DLAT", "RXRG", "MMP2", "RDH10", "GPAM", "NR5A2", "CITED1", "PIK3R1", "GNB4", "NOS3", "EGFR", "DLD", "KPNA2", "AGO2", "GNG4", "P…
REACTOME_SIGNALING_BY_PDGF	0.803738	1	0.00121853	0.263004	0.797215	58	c("THBS4", "COL9A3", "COL6A5", "COL6A6", "THBS1", "GRB7", "PDGFD", "PIK3CB", "COL6A1")
REACTOME_SIGNALING_BY_PDGFRA_TRANSMEMBRANE_JUXTAMEMBRANE_AND_KINASE_DOMAIN_MUTANTS	0.467798	1	0.00306083	-0.406409	-0.989347	12	c("NRAS", "STAT1", "PIK3R1", "KRAS", "STAT3", "SOS1", "PIK3R2")
REACTOME_SIGNALING_BY_PDGFR_IN_DISEASE	0.902927	1	0.00209279	-0.244549	-0.678038	20	c("NRAS", "STAT1", "PIK3R1", "KRAS", "KDR", "STAT3", "STRN", "SOS1", "PIK3R2")
REACTOME_SIGNALING_BY_PTK6	0.91177	1	0.00245391	-0.217776	-0.746152	53	c("NRG4", "EREG", "EGF", "ERBB4")
REACTOME_SIGNALING_BY_RECEPTOR_TYROSINE_KINASES	0.999898	1	0.000353046	0.176765	0.663514	470	c("NRG3", "ADCYAP1", "THBS4", "S100B", "COL9A3", "ATP6V0A4", "EGR3", "JUND", "HGFAC", "FOS", "IRS4", "FGF17", "EGR2", "SHC3", "COL11A1", "COL6A5", "F3", "COL27A1", "FGF7", "COL6A6", "THBS1", "COL24A1", "JUNB", "HPN", "DOCK3", "GABRG3", "NTRK2", "MUC20", "GRB7", "RRAD", "APOE", "CTNNB1", "PAK3", "TCIRG1", "PDGFD", "EPN1", "COL11A2", "MAPK13", "VEGFA", "ESRP1", "ATP6V1E2", "PRR5", "FES", "PIK3CB", …
REACTOME_SIGNALING_BY_RETINOIC_ACID	0.136105	0.852182	0.00689797	-0.388821	-1.25479	39	c("ADH1A", "ADH4", "ALDH1A2", "ALDH1A1", "RDH11", "ALDH8A1", "ADH1C", "AKR1C3", "DLAT", "RXRG", "RDH10", "DLD")
REACTOME_SIGNALING_BY_RHO_GTPASES	1	1	0.00494948	-0.139398	-0.619433	373	c("TUBB3", "CENPF", "SPC25", "ERCC6L", "TUBB1", "AR", "BIRC5", "PFN2", "CDCA8", "CENPA", "NUF2", "BUB1", "IQGAP3", "CDC20", "DIAPH3", "YWHAZ", "A2M", "TUBB6", "CALM1", "ARHGAP11A", "ARHGAP22", "FGD4", "KIF14", "ARHGAP29", "NCOA2", "DIAPH2", "CENPL", "NDC80", "SKA1", "KIF18A", "TUBA8", "TUBB2A", "ARHGAP32", "SPC24", "IQGAP2", "RHOC", "ACTR3", "SRGAP2", "ARAP3", "DYNLL1", "YWHAQ", "TAX1BP3", "CDC42…
REACTOME_SIGNALING_BY_ROBO_RECEPTORS	0.999752	1	0.000588749	0.169532	0.601065	205	c("SLIT1", "DCC", "ROBO2", "ROBO3", "RPS9", "PAK3", "SLIT3", "ZSWIM8", "RPL18", "RPL13", "RPS28", "CXCR4", "SRGAP3", "RPSA", "HOXA2", "RPS15", "NELL2", "RPLP2", "RPS4Y1", "RPL18A", "RPL41", "RPL36", "RPL14", "UBC", "RPS19", "RPL3", "ARHGAP39", "RPL7A", "RPL27A", "AKAP5", "PAK4", "CLASP2", "RPL24", "RPS16", "PSMF1", "RPS12", "RPL15", "RPL28", "EVL", "GPC1", "RPL10A", "RPS8", "FAU", "RPS2", "ROBO1"…
REACTOME_SIGNALING_BY_SCF_KIT	0.904754	1	0.00234377	-0.224657	-0.732232	41	c("PTPRU", "CHEK1", "NRAS", "STAT1", "PIK3R1", "GRB10", "LYN", "YES1", "KRAS", "CBL", "SOCS6", "STAT3")
REACTOME_SIGNALING_BY_TGF_BETA_FAMILY_MEMBERS	0.998853	1	0.00269386	-0.160597	-0.610648	98	c("AMHR2", "BMPR1B", "GREM2", "BMP10", "PMEPA1", "ACVR1C", "MTMR4", "BMPR2", "FKBP1A", "INHBA", "UCHL5", "E2F5", "SMURF2", "CBL", "XPO1", "CCNC", "NEDD8", "BAMBI", "PPM1A", "TGFBR2", "PARP1", "CDKN2B", "PPP1CB", "SKI", "CCNT1", "SMAD4", "SMAD5")
REACTOME_SIGNALING_BY_TGF_BETA_RECEPTOR_COMPLEX	0.999882	1	0.00247651	-0.139032	-0.503331	72	c("PMEPA1", "MTMR4", "FKBP1A", "UCHL5", "E2F5", "SMURF2", "CBL", "XPO1", "CCNC", "NEDD8", "BAMBI", "PPM1A", "TGFBR2", "PARP1", "CDKN2B", "PPP1CB", "SKI", "CCNT1", "SMAD4", "FURIN", "TGFBR1", "UBE2D1", "TFDP1", "UBB", "USP15", "TRIM33", "NCOR1", "RHOA", "SMAD2", "F11R", "CDK8", "CCNT2", "UBE2D3", "SMAD3")
REACTOME_SIGNALING_BY_TGF_BETA_RECEPTOR_COMPLEX_IN_CANCER	0.620379	1	0.00246471	-0.398251	-0.86881	8	c("FKBP1A", "TGFBR2", "SMAD4", "TGFBR1", "SMAD2", "SMAD3")
REACTOME_METABOLISM_OF_STEROIDS	0.000201262	0.0124782	0.23558	-0.454299	-1.80759	135	c("CYP24A1", "LRP2", "SLCO1B3", "BAAT", "AKR1D1", "CYP7A1", "SLC10A1", "OSBPL6", "SRD5A2", "SLCO1B1", "MSMO1", "CYP8B1", "SQLE", "AKR1C4", "SC5D", "GC", "HSD11B1", "SCP2", "ELOVL6", "STARD4", "ABCB11", "SERPINA6", "AKR1C2", "ACAT2", "AKR1C3", "SLC27A2", "HMGCS1", "SCD", "FDX1", "SMARCD3", "NCOA2", "LBR", "SRD5A1", "ALB", "ACACA", "SLCO1A2", "DHCR7", "CYP39A1", "HSD17B11", "SEC24D", "AMACR", "GPAM…
REACTOME_SIGNALING_BY_TYPE_1_INSULIN_LIKE_GROWTH_FACTOR_1_RECEPTOR_IGF1R	0.821049	1	0.00252598	-0.242267	-0.797247	43	c("FGF5", "KLB", "SHC1", "NRAS", "KL", "PIK3R1")
REACTOME_SIGNALING_BY_VEGF	0.992938	1	0.00275227	-0.176471	-0.677076	104	c("ITGB3", "ITPR2", "PGF", "SPHK1", "CALM1", "CAV1", "CDH5", "FLT1", "NRAS", "FLT4", "AXL", "PIK3R1", "CDC42", "NOS3", "CYBB", "ELMO1", "PTK2", "CRK", "AKT3")
REACTOME_SIGNALING_BY_WNT	0.0534064	0.577195	0.0176868	-0.285465	-1.21738	242	c("HECW1", "GNG11", "DKK1", "WNT2", "FZD7", "PRKG2", "PRKG1", "TERT", "SOX4", "ITPR2", "SOX9", "FZD6", "LGR5", "YWHAZ", "WNT3", "RSPO3", "WNT5A", "CALM1", "CAV1", "PSMA5", "PSMD14", "PSMB8", "PSMD5", "LGR4", "WNT11", "FZD5", "PSMB2", "RBBP5", "PSMD11", "SOX7", "BCL9", "PSME3", "GNB4", "PSMC4", "VANGL2", "PYGO2", "PSMB6", "DAAM1", "AGO2", "GNG4", "PSMD12", "CDC73", "PSMA4", "PSMD8", "TMED5", "SMUR…
REACTOME_SIGNALING_BY_WNT_IN_CANCER	0.872917	1	0.002287	-0.240567	-0.739149	31	c("DKK1", "FZD6", "FZD5", "PPP2R5D", "PPP2R5A", "KREMEN2", "FZD8")
REACTOME_SIGNALLING_TO_ERKS	0.996356	1	0.00210334	-0.162965	-0.507561	33	c("SHC1", "RIT1", "NRAS", "CRK", "MAPK1", "KRAS", "YWHAB", "MAPK14", "SOS1", "MAPKAPK3", "FRS2")
REACTOME_SIGNALLING_TO_P38_VIA_RIT_AND_RIN	0.479801	1	0.00276378	-0.563675	-1.0155	4	RIT1
REACTOME_SIGNALLING_TO_RAS	0.940239	1	0.00116623	0.246293	0.611235	20	c("SHC3", "MAPK13", "SHC2", "MAPK11")
REACTOME_SIGNAL_AMPLIFICATION	0.37769	1	0.00379941	-0.347227	-1.04308	28	c("GNG11", "PLA2G4A", "GNAI1", "TBXA2R", "GNB4", "GNG4", "GNG5", "GNB3", "GNB1", "GNAQ", "MAPK14", "GNG2", "GNA13", "GNB5", "GNAI3")
REACTOME_SIGNAL_ATTENUATION	0.18055	0.910759	0.00513778	-0.57522	-1.29593	9	c("SHC1", "GRB10", "MAPK1", "SOS1", "IRS1", "INSR", "GRB2")
REACTOME_SIGNAL_REGULATORY_PROTEIN_FAMILY_INTERACTIONS	0.587132	1	0.00191586	0.404221	0.912106	13	c("SIRPG", "SIRPA", "PTK2B", "SFTPD")
REACTOME_SIGNAL_TRANSDUCTION_BY_L1	0.418367	1	0.00346182	-0.362979	-1.01874	21	c("ITGB3", "NCAM1")
REACTOME_SIRT1_NEGATIVELY_REGULATES_RRNA_EXPRESSION	0.951909	1	0.0012779	0.270786	0.545126	8	c("TAF1C", "TAF1D", "TBP", "SIRT1", "TAF1B")
REACTOME_SLBP_DEPENDENT_PROCESSING_OF_REPLICATION_DEPENDENT_HISTONE_PRE_MRNAS	0.317385	1	0.00381996	-0.473192	-1.12479	11	c("SNRPE", "LSM10", "SLBP", "SNRPG")
REACTOME_SLC_MEDIATED_TRANSMEMBRANE_TRANSPORT	0.0181049	0.326055	0.0280867	-0.321162	-1.34173	200	c("SLC34A1", "SLCO1B3", "SLC22A2", "SLC2A2", "SLC9A3", "FGF21", "SLC2A14", "SLC16A8", "SLC38A4", "SLC38A5", "SLC7A11", "SLCO1B1", "SLC17A8", "SLC44A5", "SLC29A4", "SLC1A7", "CP", "SLC3A1", "SLC47A1", "SLC17A5", "SLC30A10", "SLC15A1", "SLC35D1", "SLC30A1", "SLC18A2", "SLC5A9", "SLC4A4", "SLC13A3", "SLC16A2", "CALM1", "SLC14A1", "SLC2A6", "SLC1A1", "SLC1A5", "SLC2A10", "SLC41A2", "SLC39A1", "SLC8A1…
REACTOME_SLC_TRANSPORTER_DISORDERS	0.587364	1	0.00355252	-0.252469	-0.934232	82	c("SLC34A1", "SLCO1B3", "SLC2A2", "SLCO1B1", "SLC17A8", "CP", "SLC3A1", "SLC17A5", "SLC4A4", "SLC1A1", "SLC2A10", "NUP35", "SLC2A1", "SLC7A7", "SLC40A1", "SLC24A5", "NUP133", "NDC1")
REACTOME_SMAC_XIAP_REGULATED_APOPTOTIC_RESPONSE	0.41807	1	0.00313588	-0.497794	-1.04627	7	c("XIAP", "CASP3", "CYCS", "CASP9")
REACTOME_SMAD2_SMAD3_SMAD4_HETEROTRIMER_REGULATES_TRANSCRIPTION	0.982563	1	0.00103053	0.204314	0.554394	31	c("JUNB", "SERPINE1", "MYC", "UBC", "CDK9", "WWTR1", "TGIF2", "UBA52", "TGIF1", "TFDP2", "MEN1", "E2F4", "CCNK")
REACTOME_SMALL_INTERFERING_RNA_SIRNA_BIOGENESIS	0.0884432	0.71878	0.00748699	-0.643073	-1.4488	9	c("AGO2", "PRKRA", "AGO3", "TSNAX", "DICER1", "TSN", "AGO1", "AGO4")
REACTOME_SMOOTH_MUSCLE_CONTRACTION	0.98637	1	0.00102463	0.19883	0.539515	31	c("TPM2", "SORBS3", "LMOD1", "MYL5", "MYH11", "MYL6B", "ACTG2", "MYL9")
REACTOME_SNRNP_ASSEMBLY	0.864335	1	0.00253259	-0.228759	-0.781043	52	c("SNRPE", "NUP35", "NUP133", "NDC1", "TGS1", "SEH1L", "SNRPG", "NUP88", "NUP188", "WDR77", "NUP205", "PRMT5", "TPR", "NUP43", "NUP62", "SNRPD1", "NUP98", "GEMIN7", "NUP160", "NUP153", "GEMIN8", "NCBP1")
REACTOME_SODIUM_CALCIUM_EXCHANGERS	0.880098	1	0.00136128	0.307967	0.653856	10	c("SLC24A3", "SLC8A2", "SLC24A1", "SLC8B1")
REACTOME_SODIUM_COUPLED_PHOSPHATE_COTRANSPORTERS	0.1109	0.808919	0.00632228	-0.774354	-1.39505	4	SLC34A1
REACTOME_SODIUM_COUPLED_SULPHATE_DI_AND_TRI_CARBOXYLATE_TRANSPORTERS	0.276153	1	0.00377904	-0.723938	-1.20975	3	c("SLC13A3", "SLC13A4")
REACTOME_SODIUM_PROTON_EXCHANGERS	0.0248568	0.390706	0.014083	-0.772535	-1.62373	7	c("SLC9A3", "SLC9A7")
REACTOME_SOS_MEDIATED_SIGNALLING	0.472424	1	0.0029091	-0.473525	-0.995265	7	c("NRAS", "KRAS", "SOS1", "IRS1", "GRB2")
REACTOME_SPERM_MOTILITY_AND_TAXES	0.165214	0.89941	0.00445542	0.693745	1.30365	6	c("CATSPERD", "CATSPER3", "CATSPERG", "CATSPER2")
REACTOME_SPHINGOLIPID_DE_NOVO_BIOSYNTHESIS	0.410818	1	0.00374214	-0.320215	-1.01663	36	c("CERS2", "ALDH3A2", "SPHK1", "SGMS2", "PPM1L", "CERS6", "SPTSSA", "CERS1", "SGPL1", "DEGS1", "OSBP", "KDSR", "SPTLC1", "VAPA", "SGPP2")
REACTOME_SPHINGOLIPID_METABOLISM	0.287922	1	0.0052158	-0.294506	-1.07817	77	c("B4GALNT1", "ENPP7", "UGT8", "ARSF", "CERS2", "ALDH3A2", "ASAH2", "SPHK1")
REACTOME_SPRY_REGULATION_OF_FGF_SIGNALING	0.945639	1	0.00196247	-0.229401	-0.601683	16	c("MAPK1", "CBL", "PPP2R1A", "UBB", "GRB2", "PTPN11", "SRC", "RPS27A", "MAPK3", "PPP2CA", "BRAF", "PPP2CB", "UBA52", "MKNK1", "UBC", "SPRY2")
REACTOME_SRP_DEPENDENT_COTRANSLATIONAL_PROTEIN_TARGETING_TO_MEMBRANE	0.947905	1	0.000841036	0.216831	0.718051	108	c("RPS9", "RPL18", "RPL13", "RPS28", "RPSA", "RPS15", "RPLP2", "RPS4Y1", "RPL18A", "SSR4", "RPL41", "RPL36", "RPL14", "RPS19", "RPL3", "RPL7A", "RPL27A", "RPL24", "RPS16", "RPS12", "RPL15", "RPL28", "RPL10A", "RPS8", "FAU", "RPS2", "RPL11", "RPS3", "RPL32", "RPL13A", "RPL35", "RPL37", "RPL26L1", "RPS26", "RPL19", "RPL35A", "RPS24", "RPS5", "RPS6", "RPS21", "RPS10", "UBA52", "RPS18", "RPL8", "RPL4…
REACTOME_STABILIZATION_OF_P53	0.0211594	0.344728	0.018631	-0.453826	-1.55492	53	c("MDM2", "PSMA5", "PSMD14", "PSMB8", "PSMD5", "PSMB2", "PSMD11", "PSME3", "PSMC4", "PSMB6", "PSMD12", "PSMA4", "PSMD8", "PSMA2", "PSMB3", "PSMA1", "PSME4", "PSME1", "PSMB5", "PSMA3", "PSMB9", "PSMD10", "PSMB10", "PSMD7", "PSMC6", "ATM", "TP53", "PSMD3", "PHF20", "UBB", "PSMD1")
REACTOME_STAT5_ACTIVATION	0.762355	1	0.00211016	-0.356381	-0.74905	7	c("GRB2", "STAT5B", "PTPN11", "STAT5A", "GAB2", "FLT3LG", "FLT3")
REACTOME_STIMULI_SENSING_CHANNELS	0.216618	0.974779	0.00323411	0.359904	1.1604	88	c("ANO2", "UNC80", "CASQ2", "ASIC4", "ASIC3", "MCOLN2", "SLC9C1", "TTYH1", "BEST4", "MCOLN3", "CLCN4", "BEST1", "ANO8", "SCNN1A", "TRPM1", "WNK3", "TRPA1", "OSTM1", "TSC22D3", "CASQ1", "CLCN7", "TPCN2", "ASIC1", "TRPC1", "UNC79", "TRPM3", "CLCNKB")
REACTOME_STING_MEDIATED_INDUCTION_OF_HOST_IMMUNE_RESPONSES	0.944555	1	0.00189456	-0.238855	-0.581458	12	c("PRKDC", "TBK1", "XRCC5", "DTX4", "NLRC3", "XRCC6")
REACTOME_STRIATED_MUSCLE_CONTRACTION	0.043366	0.526049	0.0085658	0.618401	1.50046	18	c("TNNT3", "MYBPC2", "DES", "TMOD1", "DMD", "TPM2", "TTN")
REACTOME_SULFIDE_OXIDATION_TO_SULFATE	0.673629	1	0.00184014	0.472911	0.850186	5	c("SUOX", "TST", "TSTD1", "ETHE1", "SLC25A10")
REACTOME_SULFUR_AMINO_ACID_METABOLISM	0.879476	1	0.00221461	-0.244191	-0.72107	26	c("BHMT", "CDO1", "ADI1")
REACTOME_SUMOYLATION	1	1	0.00324198	-0.114967	-0.470042	167	c("AR", "BIRC5", "CDCA8", "FOXL2", "TOP2A", "THRB", "CBX2", "MDM2", "AURKA", "NCOA2", "RORA", "NUP35", "NR5A2", "PPARA", "NR1I2", "HDAC4", "SAE1", "RAD21", "NSMCE2", "SUMO3", "NUP133", "NDC1")
REACTOME_SUMOYLATION_OF_CHROMATIN_ORGANIZATION_PROTEINS	0.999749	1	0.00232182	-0.1393	-0.480692	55	c("CBX2", "NUP35", "HDAC4", "SUMO3", "NUP133", "NDC1", "SEH1L", "SUMO1", "NUP88", "NUP188", "NUP205", "TPR", "SUMO2", "RNF2")
REACTOME_SUMOYLATION_OF_DNA_DAMAGE_RESPONSE_AND_REPAIR_PROTEINS	0.999996	1	0.00249287	-0.115256	-0.419197	74	c("CBX2", "NUP35", "RAD21", "NSMCE2", "SUMO3", "NUP133", "NDC1", "SEH1L", "SUMO1", "NUP88", "NUP188", "NUP205", "TPR", "PARP1", "SUMO2", "RNF2", "HERC2", "TDG", "NUP43", "NUP62", "NUP98", "RPA1", "STAG1", "NUP160", "PHC1", "NUP153", "BLM", "PIAS2", "SMC1A", "NUP107", "HDAC7", "PHC2", "NUP214", "CETN2", "RANBP2", "STAG2", "PCGF2", "NUP155", "NUP210", "PHC3", "SMC3", "BRCA1", "SP100", "SMC5", "POM1…
REACTOME_SUMOYLATION_OF_DNA_METHYLATION_PROTEINS	0.996541	1	0.00111316	0.176668	0.417748	16	c("RING1", "CBX8", "SCMH1", "BMI1", "UBE2I", "CBX4")
REACTOME_SUMOYLATION_OF_DNA_REPLICATION_PROTEINS	0.185343	0.910759	0.00597061	-0.358829	-1.1863	44	c("BIRC5", "CDCA8", "TOP2A", "AURKA", "NUP35", "SUMO3", "NUP133", "NDC1", "SEH1L", "SUMO1", "NUP88", "NUP188", "PIAS3", "NUP205", "TPR", "SUMO2")
REACTOME_SUMOYLATION_OF_IMMUNE_RESPONSE_PROTEINS	0.772865	1	0.00153544	0.350208	0.760443	11	c("IKBKG", "PIAS4", "NFKBIA", "NFKB2")
REACTOME_SUMOYLATION_OF_INTRACELLULAR_RECEPTORS	0.679908	1	0.00267657	-0.284365	-0.86106	29	c("AR", "THRB", "RORA", "NR5A2", "PPARA", "NR1I2", "HDAC4", "SUMO3", "NR1H4", "SUMO1", "ESR1", "PIAS3")
REACTOME_SUMOYLATION_OF_RNA_BINDING_PROTEINS	0.99443	1	0.00223531	-0.171166	-0.568398	45	c("CBX2", "NUP35", "NUP133", "NDC1", "SEH1L", "SUMO1", "NUP88", "NUP188", "NUP205", "TPR", "SUMO2", "RNF2", "NUP43", "NUP62", "NUP98")
REACTOME_SUMOYLATION_OF_SUMOYLATION_PROTEINS	0.925877	1	0.00221794	-0.222581	-0.693238	33	c("NUP35", "NUP133", "NDC1", "SEH1L", "SUMO1", "NUP88", "NUP188", "NUP205", "TPR", "SUMO2", "NUP43", "NUP62", "NUP98")
REACTOME_SUMOYLATION_OF_TRANSCRIPTION_COFACTORS	0.979054	1	0.00098126	0.205993	0.59133	42	c("RING1", "NCOR2", "SAFB", "PIAS4", "CBX8", "PPARGC1A", "NPM1", "TRIM28", "HIPK2", "DAXX", "SCMH1", "BMI1", "EP300", "UBE2I", "DDX5", "CBX4", "DDX17", "PIAS1", "CTBP1")
REACTOME_SUMOYLATION_OF_TRANSCRIPTION_FACTORS	0.993181	1	0.00193263	-0.174748	-0.478439	19	c("FOXL2", "MDM2", "SUMO3", "SUMO1", "PIAS3", "SUMO2", "TFAP2C", "TP53", "SP3")
REACTOME_SUMOYLATION_OF_UBIQUITINYLATION_PROTEINS	0.928603	1	0.00225596	-0.218993	-0.699186	37	c("MDM2", "NUP35", "NUP133", "NDC1", "SEH1L", "SUMO1", "NUP88", "NUP188", "NUP205", "TPR", "TRIM27", "NUP43", "NUP62", "NUP98")
REACTOME_SUMO_IS_CONJUGATED_TO_E1_UBA2_SAE1	0.164498	0.898639	0.00519744	-0.696784	-1.33396	5	c("SAE1", "SUMO3", "SUMO1", "SUMO2")
[truncated: 233 more rows]
